# Supplementary material for: Image-Analysis-Based Validation of the Mathematical Framework for the Representation of the Travel of an Accelerometer-Based Texture Testing Device
Source: Sensors (Basel). 2025 Oct 12;25(20):6307. doi: 10.3390/s25206307 (PMC12567729; doi:10.3390/s25206307)
Supplement: Supplementary file 1 [file sensors-25-06307-s001.zip]

Archive with 17 entries (17 files):
- File S1 SURF_TST_29012025.xlsx
- File S10 calculate_v0_v0delta.mcdx
- File S11 calculate_D_various_ways.mcdx
- File S12 calculate_v1_v1delta.mcdx
- File S13 calculate_hmax_hmaxdelta.mcdx
- File S14 calculate_ER_various_ways.mcdx
- File S15 calculate_k_c_various_ways.mcdx
- File S16 comparison_spring_constant_damping_constant.xlsx
- File S17 Methodology_ revised 2025.pdf
- File S2 Derivations_of_the_formulae_2.pdf
- File S3 comparism_different_start_height.mcdx
- File S4 monotony_study.mcdx
- File S5 reference_values_T0.mcdx
- File S6 evaluation_28102024.xlsx
- File S7 contour_of_the_sphere.ggb
- File S8 calculate_the_ratio_vab_0_to_60_degrees.mcdx
- File S9 calculate_h_hdelta.mcdx
