# Supplementary material for: Image-Analysis-Based Validation of the Mathematical Framework for the Representation of the Travel of an Accelerometer-Based Texture Testing Device
Source: Sensors (Basel). 2025 Oct 12;25(20):6307. doi: 10.3390/s25206307 (PMC12567729; doi:10.3390/s25206307)
Supplement: Supplementary file 1 [file sensors-25-06307-s001.zip › File S1 SURF_TST_29012025.xlsx]

## Sheet: 1_excel_SURF_TST_29012025
Column1	Column2	Column3	Column4	Column5	Column6	Column7	Column8	Column9	Column10	Column11	Column12	Column13	Column14	Column15	Column16
Item	Date	Time	T0<s>	T1<s>	tp0<ms>	d0<ms>	M<kg>	H<mm>	v0<m/s>	Gmax	E*<kPa>	k<N/mm>	ER<%>	D<mm>	fn<Hz>
Item	Date	Time	T0<s>	T1<s>	tp0<ms>	d0<ms>	M<kg>	H<mm>	v0<m/s>	Gmax	E*<kPa>	k<N/mm>	ER<%>	D<mm>	fn<Hz>
	6.4.24	1:14:36	0.132400	0.078014	6.1160	13.3640	0.104	86.0	1.299	30.50	402.085	5.51614	34.8	6.1	37.42
	6.4.24	1:15:32	0.132708	0.080804	6.0520	13.1400	0.104	86.4	1.302	31.94	433.024	6.02161	37.1	6.0	38.06
	6.4.24	1:16:26	0.134276	0.080972	6.2160	12.9920	0.104	88.5	1.318	32.54	423.356	6.10500	36.4	6.2	38.49
	6.4.24	1:17:19	0.134424	0.081264	5.9200	13.0320	0.104	88.7	1.319	32.42	441.442	6.04669	36.6	6.0	38.37
	6.4.24	1:18:19	0.133012	0.082654	6.1360	12.8760	0.104	86.8	1.305	32.78	441.920	6.31375	38.7	6.0	38.84
Item	Date	Time	T0<s>	T1<s>	tp0<ms>	d0<ms>	M<kg>	H<mm>	v0<m/s>	Gmax	E*<kPa>	k<N/mm>	ER<%>	D<mm>	fn<Hz>
Item	Date	Time	T0<s>	T1<s>	tp0<ms>	d0<ms>	M<kg>	H<mm>	v0<m/s>	Gmax	E*<kPa>	k<N/mm>	ER<%>	D<mm>	fn<Hz>
	9.4.24	12:34:1	0.129240	0.078086	6.1320	13.4080	0.104	82.0	1.268	30.50	420.530	5.78918	36.6	5.9	37.30
	9.4.24	12:35:25	0.129620	0.079522	6.2360	13.4440	0.104	82.5	1.272	31.10	423.115	5.98410	37.7	6.0	37.20
	9.4.24	12:36:50	0.129560	0.079540	6.2840	13.2560	0.104	82.4	1.271	31.10	420.275	5.98965	37.7	6.0	37.72
	9.4.24	12:37:52	0.129188	0.080056	6.4200	13.3040	0.104	81.9	1.268	31.58	423.655	6.21170	38.5	6.1	37.59
	9.4.24	12:39:6	0.129732	0.080136	6.3480	13.2640	0.104	82.6	1.273	31.58	424.706	6.15972	38.2	6.0	37.70
	9.4.24	12:40:7	0.128676	0.080500	6.2880	13.2680	0.104	81.3	1.263	31.46	433.300	6.21371	39.2	6.0	37.69
	9.4.24	12:41:4	0.129300	0.080672	6.0160	13.1960	0.104	82.1	1.269	31.58	451.075	6.20095	39.0	5.8	37.90
	9.4.24	12:42:1	0.129888	0.080706	5.9920	13.2040	0.104	82.8	1.275	31.58	448.853	6.14493	38.7	5.8	37.87
	9.4.24	12:43:3	0.129728	0.080916	6.4480	13.2280	0.104	82.6	1.273	31.70	420.753	6.20703	39.0	6.1	37.80
Item	Date	Time	T0<s>	T1<s>	tp0<ms>	d0<ms>	M<kg>	H<mm>	v0<m/s>	Gmax	E*<kPa>	k<N/mm>	ER<%>	D<mm>	fn<Hz>
	13.4.24	13:25:50	0.130596	0.075124	6.6000	13.8480	0.104	83.7	1.282	28.70	349.232	5.01972	33.1	6.5	36.11
Item	Date	Time	T0<s>	T1<s>	tp0<ms>	d0<ms>	M<kg>	H<mm>	v0<m/s>	Gmax	E*<kPa>	k<N/mm>	ER<%>	D<mm>	fn<Hz>
Item	Date	Time	T0<s>	T1<s>	tp0<ms>	d0<ms>	M<kg>	H<mm>	v0<m/s>	Gmax	E*<kPa>	k<N/mm>	ER<%>	D<mm>	fn<Hz>
	14.4.24	23:49:27	0.129056	0.075130	6.7720	14.3040	0.104	81.7	1.267	28.70	348.404	5.14024	33.9	6.5	34.96
	14.4.24	23:50:20	0.129504	0.076554	6.7040	14.1880	0.104	82.3	1.271	29.18	358.322	5.27703	35.0	6.4	35.25
	14.4.24	23:51:34	0.130532	0.076658	6.6400	14.0360	0.104	83.6	1.281	29.18	356.108	5.19424	34.5	6.4	35.63
	14.4.24	23:52:59	0.129784	0.076632	6.7600	14.1000	0.104	82.7	1.274	29.18	353.836	5.25429	34.9	6.5	35.47
	14.4.24	23:53:54	0.129680	0.076912	6.4240	14.1120	0.104	82.5	1.273	29.06	370.827	5.21950	35.2	6.3	35.44
	14.4.24	23:55:22	0.102264	0.062104	6.8440	14.6320	0.104	51.3	1.004	23.41	404.888	5.44963	36.9	5.1	34.18
	14.4.24	23:56:23	0.102672	0.063084	6.8880	14.3680	0.104	51.8	1.008	23.65	405.443	5.51788	37.8	5.2	34.80
	14.4.24	23:57:22	0.102656	0.064064	6.5240	14.2040	0.104	51.7	1.008	24.01	437.585	5.68899	39.0	4.9	35.21
	14.4.24	23:58:18	0.102524	0.063912	6.9120	14.3760	0.104	51.6	1.006	24.01	414.882	5.70365	38.9	5.1	34.79
	14.4.24	23:59:11	0.102208	0.064032	6.9960	14.3520	0.104	51.3	1.003	24.01	412.814	5.73897	39.3	5.1	34.84
	15.4.24	0:0:10	0.071756	0.046942	7.4120	15.6920	0.104	25.3	0.704	15.97	428.803	5.14909	42.8	3.8	31.87
	15.4.24	0:1:7	0.071952	0.047058	7.4560	15.6560	0.104	25.4	0.706	16.09	429.077	5.19837	42.8	3.9	31.94
	15.4.24	0:2:17	0.070852	0.047016	7.2200	15.5560	0.104	24.7	0.696	16.21	461.777	5.44135	44.1	3.7	32.15
	15.4.24	0:3:16	0.071084	0.047160	6.9600	15.4560	0.104	24.8	0.698	16.21	474.874	5.40589	44.1	3.6	32.35
	15.4.24	0:4:11	0.071632	0.044512	6.8600	15.9600	0.104	25.2	0.703	15.25	432.542	4.71126	38.7	3.7	31.33
Item	Date	Time	T0<s>	T1<s>	tp0<ms>	d0<ms>	M<kg>	H<mm>	v0<m/s>	Gmax	E*<kPa>	k<N/mm>	ER<%>	D<mm>	fn<Hz>
	14.5.24	22:27:0	0.073312	0.047358	6.4680	14.0800	0.104	26.4	0.720	18.01	562.688	6.27446	41.8	3.5	35.52
	14.5.24	22:28:2	0.073736	0.047156	6.2360	13.8920	0.104	26.7	0.724	18.13	582.140	6.28548	40.9	3.4	36.00
	14.5.24	22:29:12	0.073548	0.047416	6.5640	13.8440	0.104	26.6	0.722	18.37	568.440	6.48612	41.6	3.5	36.12
	14.5.24	22:30:35	0.073460	0.047718	6.1320	13.8080	0.104	26.5	0.721	18.01	590.461	6.24920	42.2	3.4	36.22
	14.5.24	22:31:48	0.073440	0.047890	6.5160	13.8080	0.104	26.5	0.721	18.25	568.273	6.42045	42.6	3.5	36.22
	14.5.24	22:33:34	0.104396	0.064874	5.8720	13.3040	0.104	53.5	1.025	25.70	520.502	6.29801	38.7	4.6	37.59
	14.5.24	22:34:35	0.104372	0.063810	5.9400	13.3120	0.104	53.5	1.024	25.70	514.656	6.30091	37.4	4.6	37.57
	14.5.24	22:35:30	0.104640	0.064548	6.2480	13.5640	0.104	53.8	1.027	25.58	483.322	6.21023	38.1	4.8	36.87
	14.5.24	22:36:34	0.104296	0.065106	6.0200	13.3160	0.104	53.4	1.024	25.94	515.593	6.42859	39.0	4.7	37.55
	14.5.24	22:37:27	0.104312	0.065190	6.0760	13.4960	0.104	53.4	1.024	25.70	503.608	6.30816	39.1	4.7	37.05
	14.5.24	22:38:27	0.131752	0.080318	5.9160	13.0040	0.104	85.2	1.293	31.94	449.598	6.10932	37.2	5.9	38.45
	14.5.24	22:39:24	0.131208	0.080572	6.1440	13.1600	0.104	84.5	1.288	32.06	438.685	6.20648	37.8	6.0	38.00
	14.5.24	22:40:18	0.131224	0.080680	6.4200	13.1720	0.104	84.5	1.288	32.42	427.271	6.34519	37.9	6.1	37.96
	14.5.24	22:41:14	0.131404	0.081208	5.8920	12.8480	0.104	84.7	1.290	32.42	463.944	6.32782	38.2	5.8	38.92
	14.5.24	22:42:8	0.131036	0.081314	6.2760	13.0240	0.104	84.3	1.286	32.42	438.039	6.36341	38.6	6.0	38.40
	14.5.24	22:43:2	0.131132	0.081268	6.2000	12.9880	0.104	84.4	1.287	32.42	442.651	6.35410	38.5	6.0	38.50
Item	Date	Time	T0<s>	T1<s>	tp0<ms>	d0<ms>	M<kg>	H<mm>	v0<m/s>	Gmax	E*<kPa>	k<N/mm>	ER<%>	D<mm>	fn<Hz>
	15.5.24	0:2:48	0.130776	0.078454	6.5520	13.5600	0.104	83.9	1.283	30.38	381.978	5.60956	36.0	6.3	36.88
	15.5.24	0:4:12	0.130408	0.080782	6.3880	13.3200	0.104	83.5	1.280	31.58	417.691	6.09602	38.4	6.1	37.54
	15.5.24	0:5:6	0.131028	0.080576	6.5760	13.3400	0.104	84.3	1.286	31.34	397.521	5.94698	37.9	6.3	37.49
	15.5.24	0:6:15	0.131164	0.081564	6.4080	13.2240	0.104	84.4	1.287	31.82	416.352	6.11795	38.7	6.2	37.82
	15.5.24	0:7:9	0.131144	0.081296	6.3080	13.1360	0.104	84.4	1.287	31.82	422.957	6.11982	38.5	6.1	38.07
	15.5.24	0:7:59	0.130736	0.080864	6.4840	13.3560	0.104	83.9	1.283	31.58	409.574	6.06548	38.3	6.2	37.44
	15.5.24	0:9:3	0.104168	0.068594	6.5440	13.7600	0.104	53.3	1.022	25.58	466.360	6.26663	43.4	4.9	36.34
	15.5.24	0:9:54	0.104084	0.068602	6.5000	13.7680	0.104	53.2	1.022	25.58	470.146	6.27675	43.5	4.9	36.32
	15.5.24	0:10:44	0.104184	0.068596	6.6200	13.7920	0.104	53.3	1.023	25.70	464.520	6.32367	43.4	5.0	36.26
	15.5.24	0:11:36	0.104136	0.068174	6.7480	13.8760	0.104	53.2	1.022	25.70	456.740	6.32950	42.9	5.0	36.04
	15.5.24	0:12:27	0.103932	0.068434	6.8840	13.8320	0.104	53.0	1.020	25.70	450.313	6.35437	43.4	5.1	36.15
	15.5.24	0:13:18	0.104088	0.068638	6.2440	13.8120	0.104	53.2	1.022	25.22	478.445	6.10072	43.5	4.8	36.21
	15.5.24	0:14:7	0.073876	0.050474	6.5720	13.9680	0.104	26.8	0.725	18.01	545.556	6.17902	46.7	3.5	35.80
	15.5.24	0:14:57	0.073772	0.050140	6.7040	14.2400	0.104	26.7	0.724	17.89	531.371	6.11411	46.2	3.6	35.12
	15.5.24	0:15:50	0.075020	0.050102	6.5520	14.2240	0.104	27.7	0.736	17.89	524.872	5.91238	44.7	3.6	35.16
	15.5.24	0:16:40	0.073440	0.050096	7.0920	14.2280	0.104	26.5	0.721	18.13	520.434	6.33625	46.6	3.7	35.15
	15.5.24	0:17:29	0.073052	0.050116	7.0800	14.2680	0.104	26.2	0.717	18.13	527.096	6.40374	47.1	3.6	35.05
	15.5.24	0:18:19	0.073572	0.050148	7.0960	14.1880	0.104	26.6	0.722	18.01	512.674	6.23019	46.5	3.7	35.25
	15.5.24	0:19:8	0.073348	0.050194	6.7760	14.2360	0.104	26.4	0.720	18.01	538.008	6.26830	46.9	3.6	35.13
Item	Date	Time	T0<s>	T1<s>	tp0<ms>	d0<ms>	M<kg>	H<mm>	v0<m/s>	Gmax	E*<kPa>	k<N/mm>	ER<%>	D<mm>	fn<Hz>
	21.5.24	7:36:21	0.131392	0.076898	6.5160	13.6680	0.104	84.7	1.289	30.02	373.730	5.42608	34.3	6.4	36.59
Item	Date	Time	T0<s>	T1<s>	tp0<ms>	d0<ms>	M<kg>	H<mm>	v0<m/s>	Gmax	E*<kPa>	k<N/mm>	ER<%>	D<mm>	fn<Hz>
	21.5.24	13:16:25	0.129832	0.074412	7.1640	14.5960	0.104	82.7	1.274	27.38	303.213	4.62221	32.9	6.9	34.26
	21.5.24	13:17:16	0.130004	0.076416	6.6080	14.4200	0.104	82.9	1.276	28.22	343.291	4.89740	34.6	6.5	34.68
	21.5.24	13:18:7	0.129632	0.076462	6.9680	14.5480	0.104	82.5	1.272	28.10	325.129	4.88372	34.8	6.7	34.37
	21.5.24	13:18:57	0.129264	0.076880	6.7120	14.5480	0.104	82.0	1.269	28.10	339.536	4.91157	35.4	6.5	34.37
	21.5.24	13:19:50	0.129684	0.076948	6.5960	14.5600	0.104	82.5	1.273	28.22	345.608	4.92160	35.3	6.4	34.35
	21.5.24	13:21:21	0.102500	0.062422	6.7640	15.4200	0.104	51.6	1.006	21.85	367.651	4.72540	37.1	5.2	32.43
	21.5.24	13:22:10	0.102404	0.062598	7.0520	15.4000	0.104	51.5	1.005	22.33	364.898	4.94465	37.4	5.3	32.47
	21.5.24	13:23:1	0.102336	0.062612	7.3600	15.4160	0.104	51.4	1.004	22.45	353.511	5.00461	37.5	5.5	32.44
	21.5.24	13:23:50	0.102556	0.062550	7.3960	15.3840	0.104	51.6	1.007	22.33	347.429	4.93001	37.2	5.5	32.51
	21.5.24	13:24:41	0.102536	0.062618	7.2960	15.3880	0.104	51.6	1.006	22.45	355.039	4.98510	37.3	5.4	32.50
	21.5.24	13:25:29	0.071200	0.045942	7.0040	16.1960	0.104	24.9	0.699	14.77	408.748	4.47295	41.7	3.8	30.88
	21.5.24	13:26:24	0.071136	0.045602	7.1400	16.3400	0.104	24.9	0.698	14.65	396.715	4.40844	41.1	3.8	30.60
	21.5.24	13:27:15	0.071048	0.045662	7.6920	16.3840	0.104	24.8	0.697	15.01	383.658	4.63938	41.4	4.0	30.52
	21.5.24	13:28:3	0.071352	0.045642	7.8120	16.3560	0.104	25.0	0.700	15.01	374.810	4.59993	41.0	4.0	30.57
	21.5.24	13:28:53	0.071020	0.045378	7.2360	16.3800	0.104	24.8	0.697	14.77	397.518	4.49565	40.9	3.8	30.53
Item	Date	Time	T0<s>	T1<s>	tp0<ms>	d0<ms>	M<kg>	H<mm>	v0<m/s>	Gmax	E*<kPa>	k<N/mm>	ER<%>	D<mm>	fn<Hz>
Item	Date	Time	T0<s>	T1<s>	tp0<ms>	d0<ms>	M<kg>	H<mm>	v0<m/s>	Gmax	E*<kPa>	k<N/mm>	ER<%>	D<mm>	fn<Hz>
	24.9.24	18:12:31	0.139332	0.072520	6.3480	13.8680	0.104	95.3	1.367	27.86	307.580	4.15545	27.1	6.9	36.06
Item	Date	Time	T0<s>	T1<s>	tp0<ms>	d0<ms>	M<kg>	H<mm>	v0<m/s>	Gmax	E*<kPa>	k<N/mm>	ER<%>	D<mm>	fn<Hz>
Item	Date	Time	T0<s>	T1<s>	tp0<ms>	d0<ms>	M<kg>	H<mm>	v0<m/s>	Gmax	E*<kPa>	k<N/mm>	ER<%>	D<mm>	fn<Hz>
	24.9.24	18:41:14	0.115652	0.067022	6.7840	13.6320	0.104	65.7	1.135	26.90	393.291	5.62255	33.6	5.7	36.68
Item	Date	Time	T0<s>	T1<s>	tp0<ms>	d0<ms>	M<kg>	H<mm>	v0<m/s>	Gmax	E*<kPa>	k<N/mm>	ER<%>	D<mm>	fn<Hz>
	11.1.25	0:24:58	0.078624	0.000558	4262427.0000	4.0440	0.104	30.4	0.772	7850.06	nan	1036738.06250	0.1	ovf	123.64
	11.1.25	0:25:10	0.078420	0.000704	4250387.5000	4.0480	0.104	30.2	0.770	7850.06	nan	1042139.00000	0.1	ovf	123.52
	11.1.25	0:25:28	0.078168	0.000594	4232765.0000	4.0440	0.104	30.0	0.767	7850.06	nan	1048869.25000	0.1	ovf	123.64
	11.1.25	0:25:34	0.078396	0.000492	4226352.5000	4.0480	0.104	30.2	0.770	7850.06	nan	1042777.12500	0.1	ovf	123.52
	11.1.25	0:25:40	0.078380	0.000214	4220960.0000	4.0480	0.104	30.2	0.769	7850.18	nan	1043234.68750	0.1	ovf	123.52
	11.1.25	0:25:45	0.078512	0.000148	4215830.5000	4.0440	0.104	30.3	0.771	7849.94	nan	1039666.25000	0.1	ovf	123.64
	11.1.25	0:25:52	0.078572	0.000586	4209017.0000	4.0440	0.104	30.3	0.771	7850.18	nan	1038142.56250	0.1	ovf	123.64
	11.1.25	0:26:51	0.108924	0.000634	4149816.2500	4.0440	0.104	58.2	1.069	7850.06	nan	540172.12500	0.1	ovf	123.64
	11.1.25	0:26:57	0.109152	0.000210	4144040.5000	4.0480	0.104	58.5	1.071	7850.06	nan	537917.81250	0.1	ovf	123.52
	11.1.25	0:27:2	0.108904	0.000634	4138916.2500	4.0440	0.104	58.2	1.069	7850.06	nan	540370.56250	0.1	ovf	123.64
	11.1.25	0:27:6	0.109320	0.000196	4134407.5000	4.0440	0.104	58.7	1.073	7850.06	nan	536265.81250	0.1	ovf	123.64
	11.1.25	0:27:10	0.108164	0.000168	4130229.7500	4.0480	0.104	57.4	1.062	7850.06	nan	547789.75000	0.1	ovf	123.52
	11.1.25	0:27:15	0.109196	0.000762	4125920.5000	4.0440	0.104	58.5	1.072	7849.94	nan	537467.93750	0.1	ovf	123.64
	11.1.25	0:27:19	0.109380	0.001004	4121504.2500	4.0440	0.104	58.7	1.074	7850.06	nan	535677.62500	0.1	ovf	123.64
	11.1.25	0:27:23	0.108988	0.000124	4117358.7500	4.0440	0.104	58.3	1.070	7850.06	nan	539537.87500	0.1	ovf	123.64
	11.1.25	0:27:56	0.131532	0.000342	4084771.7500	4.0480	0.104	84.9	1.291	7850.06	nan	370438.81250	0.1	ovf	123.52
	11.1.25	0:28:0	0.131624	0.001272	4080704.7500	4.0440	0.104	85.0	1.292	7849.94	nan	369909.81250	0.1	ovf	123.64
	11.1.25	0:28:5	0.131432	0.000624	4075944.2500	4.0480	0.104	84.8	1.290	7849.94	nan	370991.40625	0.1	ovf	123.52
	11.1.25	0:28:9	0.131408	0.000058	4.0360	4.1400	0.104	84.7	1.290	0.00	0.000	0.00000	0.1	5.3	120.78
	11.1.25	0:28:14	0.131228	0.000464	4066159.7500	4.0440	0.104	84.5	1.288	7850.06	nan	372157.12500	0.1	ovf	123.64
	11.1.25	0:28:19	0.131332	0.000424	4061752.7500	4.0440	0.104	84.7	1.289	7850.06	nan	371567.90625	0.1	ovf	123.64
	11.1.25	0:28:23	0.131276	0.000772	4057937.0000	4.0440	0.104	84.6	1.288	7850.18	nan	371896.37500	0.1	ovf	123.64
	11.1.25	0:28:27	0.131248	0.000506	4053113.7500	4.0440	0.104	84.5	1.288	7850.18	nan	372055.03125	0.1	ovf	123.64
	11.1.25	0:28:33	0.131408	0.000348	4047705.2500	4.0480	0.104	84.7	1.290	7849.94	nan	371126.81250	0.1	ovf	123.52
	11.1.25	0:29:41	0.074524	0.000214	3979819.0000	4.0480	0.104	27.3	0.732	7850.06	nan	1153950.00000	0.1	ovf	123.52
	11.1.25	0:29:45	0.074384	0.000250	3975227.0000	4.0440	0.104	27.2	0.730	7850.06	nan	1158298.00000	0.1	ovf	123.64
	11.1.25	0:29:49	0.074736	0.000472	4.0320	4.1280	0.104	27.4	0.734	0.61	23.531	0.00671	0.1	3.0	121.13
	11.1.25	0:29:54	0.074812	0.000744	3966886.0000	4.0520	0.104	27.5	0.734	7850.06	nan	1145082.50000	0.1	ovf	123.40
	11.1.25	0:29:58	0.074896	0.000514	3962964.5000	4.0440	0.104	27.6	0.735	7850.18	nan	1142550.25000	0.1	ovf	123.64
	11.1.25	0:30:2	0.075028	0.000770	3959069.0000	4.0440	0.104	27.7	0.737	7850.06	nan	1138498.75000	0.1	ovf	123.64
	11.1.25	0:30:5	0.075088	0.000220	3955392.2500	4.0440	0.104	27.7	0.737	7850.06	nan	1136680.00000	0.1	ovf	123.64
	11.1.25	0:30:9	0.075172	0.000296	3951642.2500	4.0480	0.104	27.8	0.738	7850.18	nan	1134175.87500	0.1	ovf	123.52
	11.1.25	0:30:13	0.074156	0.000614	3947893.0000	4.0440	0.104	27.0	0.728	7850.06	nan	1165431.50000	0.1	ovf	123.64
	11.1.25	0:30:16	0.074728	0.000402	3944095.0000	4.0480	0.104	27.4	0.734	7850.18	nan	1147693.50000	0.1	ovf	123.52
	11.1.25	0:30:47	0.104800	0.000020	3913090.7500	4.0440	0.104	53.9	1.029	7849.94	nan	583503.43750	0.1	ovf	123.64
	11.1.25	0:30:52	0.103956	0.000176	3908202.7500	4.0480	0.104	53.1	1.020	7850.06	nan	593034.81250	0.1	ovf	123.52
	11.1.25	0:30:57	0.103684	0.000176	3903083.7500	4.0480	0.104	52.8	1.018	7850.06	nan	596150.37500	0.1	ovf	123.52
	11.1.25	0:31:2	0.103624	0.000730	3898554.2500	4.0520	0.104	52.7	1.017	7850.18	nan	596859.18750	0.1	ovf	123.40
	11.1.25	0:31:7	0.103700	0.000540	3893667.2500	4.0440	0.104	52.8	1.018	7850.18	nan	595984.62500	0.1	ovf	123.64
	11.1.25	0:31:12	0.103988	0.034932	4.0280	4.1280	0.104	53.1	1.021	7867.23	nan	595264.87500	11.3	-204.5	121.13
	11.1.25	0:31:16	0.103676	0.000682	3884775.0000	4.0440	0.104	52.8	1.018	7850.06	nan	596242.37500	0.1	ovf	123.64
	11.1.25	0:31:20	0.104452	0.000170	3880608.7500	4.0520	0.104	53.6	1.025	7850.06	nan	587416.06250	0.1	ovf	123.40
	11.1.25	0:31:25	0.103612	0.000922	3875698.5000	4.0440	0.104	52.7	1.017	7850.06	nan	596979.25000	0.1	ovf	123.64
	11.1.25	0:31:30	0.103644	0.000864	3870847.5000	4.0440	0.104	52.7	1.017	7850.06	nan	596610.68750	0.1	ovf	123.64
	11.1.25	0:32:40	0.072360	0.001198	3800408.0000	4.0480	0.104	25.7	0.710	7850.18	nan	1224039.62500	0.1	ovf	123.52
	11.1.25	0:32:44	0.071944	0.001788	3796405.2500	4.0440	0.104	25.4	0.706	7850.18	nan	1238236.00000	0.1	ovf	123.64
	11.1.25	0:32:48	0.071932	0.032298	3792151.0000	4.0440	0.104	25.4	0.706	7850.18	nan	1238649.12500	20.2	ovf	123.64
	11.1.25	0:32:52	0.072008	0.035098	3788586.0000	4.0440	0.104	25.5	0.707	7850.06	nan	1235998.25000	23.8	ovf	123.64
	11.1.25	0:32:56	0.072432	0.000004	3785020.0000	4.0440	0.104	25.8	0.711	7850.06	nan	1221570.12500	0.1	ovf	123.64
	11.1.25	0:32:59	0.072344	0.000240	3781636.7500	4.0480	0.104	25.7	0.710	7850.18	nan	1224581.25000	0.1	ovf	123.52
	11.1.25	0:33:3	0.072032	0.000834	3777921.0000	4.0440	0.104	25.5	0.707	7850.18	nan	1235212.50000	0.1	ovf	123.64
	11.1.25	0:33:6	0.072008	0.034598	3774424.7500	4.0440	0.104	25.5	0.707	7850.06	nan	1235998.25000	23.1	ovf	123.64
	11.1.25	0:33:10	0.071980	0.000642	3770619.5000	4.0480	0.104	25.5	0.707	7850.18	nan	1236997.75000	0.1	ovf	123.52
	11.1.25	0:33:14	0.072532	0.030628	3766815.2500	4.0480	0.104	25.9	0.712	7850.06	nan	1218204.12500	17.9	ovf	123.52
	11.1.25	0:35:3	0.081888	0.000656	5.2680	13.1720	0.104	32.9	0.804	17.17	528.773	4.57062	0.1	3.5	37.96
	11.1.25	0:35:14	0.086000	0.000242	3646323.0000	4.0440	0.104	36.3	0.844	7850.06	nan	866527.62500	0.1	ovf	123.64
	11.1.25	0:35:20	0.087932	0.000400	4.3880	4.4240	0.104	38.0	0.863	0.61	16.231	0.00485	0.1	3.8	113.02
	11.1.25	0:35:25	0.086468	0.000022	4.0320	4.1120	0.104	36.7	0.849	7867.23	nan	860926.00000	0.1	-205.6	121.60
	11.1.25	0:35:30	0.085948	0.000420	3631050.7500	4.0440	0.104	36.3	0.844	7850.06	nan	867576.56250	0.1	ovf	123.64
	11.1.25	0:35:34	0.085888	0.000062	3626828.7500	4.0440	0.104	36.2	0.843	7850.06	nan	868789.06250	0.1	ovf	123.64
	11.1.25	0:35:37	0.086512	0.000396	4.0320	4.0760	0.104	36.8	0.849	7867.23	nan	860050.56250	0.1	-205.6	122.67
	11.1.25	0:35:42	0.086328	0.000516	3618510.5000	4.0480	0.104	36.6	0.847	7850.06	nan	859955.43750	0.1	ovf	123.52
	11.1.25	0:35:46	0.086300	0.000514	3615039.2500	4.0440	0.104	36.6	0.847	7850.06	nan	860513.56250	0.1	ovf	123.64
	11.1.25	0:35:50	0.086704	0.000330	3610234.2500	4.0440	0.104	36.9	0.851	7850.06	nan	852513.06250	0.1	ovf	123.64
	11.1.25	0:35:54	0.085912	0.000350	3606451.5000	4.0480	0.104	36.3	0.843	7850.06	nan	868303.81250	0.1	ovf	123.52
	11.1.25	0:36:14	0.118176	0.000556	3586416.2500	4.0480	0.104	68.6	1.160	7849.94	nan	458888.78125	0.1	ovf	123.52
	11.1.25	0:36:18	0.118088	0.000542	3582625.5000	4.0440	0.104	68.4	1.159	7850.06	nan	459587.06250	0.1	ovf	123.64
	11.1.25	0:36:21	0.118280	0.000370	3579266.5000	4.0480	0.104	68.7	1.161	7849.94	nan	458082.18750	0.1	ovf	123.52
	11.1.25	0:36:25	0.118080	0.000460	3575754.0000	4.0440	0.104	68.4	1.159	7849.94	nan	459635.28125	0.1	ovf	123.64
	11.1.25	0:36:28	0.118548	0.000272	3572310.5000	4.0440	0.104	69.0	1.163	7850.06	nan	456027.34375	0.1	ovf	123.64
	11.1.25	0:36:33	0.118228	0.000456	3567992.5000	4.0480	0.104	68.6	1.160	7849.94	nan	458485.18750	0.1	ovf	123.52
	11.1.25	0:36:36	0.118148	0.000442	3564267.0000	4.0480	0.104	68.5	1.160	7850.06	nan	459120.37500	0.1	ovf	123.52
	11.1.25	0:36:40	0.118176	0.000436	3560385.0000	4.0480	0.104	68.6	1.160	7850.18	nan	458916.87500	0.1	ovf	123.52
	11.1.25	0:36:44	0.118032	0.000428	3556492.7500	4.0480	0.104	68.4	1.158	7849.94	nan	460009.15625	0.1	ovf	123.52
	11.1.25	0:37:3	0.141508	0.000600	3537728.5000	4.0440	0.104	98.3	1.389	7850.06	nan	320049.65625	0.1	ovf	123.64
	11.1.25	0:37:7	0.141432	0.000738	3533538.5000	4.0440	0.104	98.2	1.388	7850.06	nan	320393.68750	0.1	ovf	123.64
	11.1.25	0:37:11	0.142324	0.000486	3529644.0000	4.0440	0.104	99.4	1.397	7849.94	nan	316380.50000	0.1	ovf	123.64
	11.1.25	0:37:14	0.142316	0.000768	3526184.0000	4.0440	0.104	99.4	1.397	7850.06	nan	316425.78125	0.1	ovf	123.64
	11.1.25	0:37:18	0.142776	0.000524	3522760.5000	4.0440	0.104	100.0	1.401	7849.94	nan	314380.46875	0.1	ovf	123.64
	11.1.25	0:37:21	0.141496	0.000584	3519414.5000	4.0440	0.104	98.3	1.389	7850.06	nan	320103.93750	0.1	ovf	123.64
	11.1.25	0:37:24	0.142356	0.000644	3516102.0000	4.0480	0.104	99.5	1.397	7850.06	nan	316248.03125	0.1	ovf	123.52
	11.1.25	0:37:28	0.141604	0.000414	3512344.5000	4.0440	0.104	98.4	1.390	7850.06	nan	319615.81250	0.1	ovf	123.64
	11.1.25	0:37:44	0.160716	0.000640	3496329.0000	4.0480	0.104	126.7	1.577	7850.06	nan	248119.62500	0.1	ovf	123.52
	11.1.25	0:37:48	0.161256	0.000016	3492673.0000	4.0440	0.104	127.6	1.582	7850.06	nan	246460.64062	0.1	ovf	123.64
	11.1.25	0:37:52	0.160772	0.000630	3488984.7500	4.0440	0.104	126.8	1.578	7850.06	nan	247946.79687	0.1	ovf	123.64
	11.1.25	0:37:55	0.161160	0.000572	3485232.2500	4.0440	0.104	127.4	1.581	7850.06	nan	246754.32812	0.1	ovf	123.64
	11.1.25	0:37:59	0.112760	0.000512	3481844.7500	4.0480	0.104	62.4	1.107	7849.94	nan	504029.40625	0.1	ovf	123.52
	11.1.25	0:38:4	0.160640	0.000432	3476827.5000	4.0480	0.104	126.6	1.576	7849.94	nan	248346.82812	0.1	ovf	123.52
	11.1.25	0:38:8	0.160836	0.000550	3473014.0000	4.0440	0.104	126.9	1.578	7850.06	nan	247749.51562	0.1	ovf	123.64
	11.1.25	0:38:12	0.161040	0.000504	4.0320	4.0680	0.104	127.3	1.580	0.37	4.438	0.00053	0.1	6.4	122.92
	11.1.25	0:38:16	0.160960	0.000484	3464660.5000	4.0480	0.104	127.1	1.580	7850.06	nan	247367.92187	0.1	ovf	123.52
	11.1.25	0:38:20	0.160740	0.000594	3461039.0000	4.0440	0.104	126.8	1.577	7850.18	nan	248053.07812	0.1	ovf	123.64

## Sheet: klassifiziert
sample height	distance	Date	Time	T0<s>	T1<s>	tp0<ms>	d0<ms>	M<kg>	H<mm>	v0<m/s>	Gmax	E*<kPa>	k<N/mm>	ER<%>	D<mm>	fn<Hz>
75	25	11.1.25	0:24:58	0.078624	0.000558	4262427.0000	4.0440	0.104	30.4	0.772	7850.06	nan	1036738.06250	0.1	ovf	123.64
	25	11.1.25	0:25:10	0.078420	0.000704	4250387.5000	4.0480	0.104	30.2	0.770	7850.06	nan	1042139.00000	0.1	ovf	123.52
	25	11.1.25	0:25:28	0.078168	0.000594	4232765.0000	4.0440	0.104	30.0	0.767	7850.06	nan	1048869.25000	0.1	ovf	123.64
	25	11.1.25	0:25:34	0.078396	0.000492	4226352.5000	4.0480	0.104	30.2	0.770	7850.06	nan	1042777.12500	0.1	ovf	123.52
	25	11.1.25	0:25:40	0.078380	0.000214	4220960.0000	4.0480	0.104	30.2	0.769	7850.18	nan	1043234.68750	0.1	ovf	123.52
	25	11.1.25	0:25:45	0.078512	0.000148	4215830.5000	4.0440	0.104	30.3	0.771	7849.94	nan	1039666.25000	0.1	ovf	123.64
	25	11.1.25	0:25:52	0.078572	0.000586	4209017.0000	4.0440	0.104	30.3	0.771	7850.18	nan	1038142.56250	0.1	ovf	123.64
50	50	11.1.25	0:26:51	0.108924	0.000634	4149816.2500	4.0440	0.104	58.2	1.069	7850.06	nan	540172.12500	0.1	ovf	123.64
	50	11.1.25	0:26:57	0.109152	0.000210	4144040.5000	4.0480	0.104	58.5	1.071	7850.06	nan	537917.81250	0.1	ovf	123.52
	50	11.1.25	0:27:2	0.108904	0.000634	4138916.2500	4.0440	0.104	58.2	1.069	7850.06	nan	540370.56250	0.1	ovf	123.64
	50	11.1.25	0:27:6	0.109320	0.000196	4134407.5000	4.0440	0.104	58.7	1.073	7850.06	nan	536265.81250	0.1	ovf	123.64
	50	11.1.25	0:27:10	0.108164	0.000168	4130229.7500	4.0480	0.104	57.4	1.062	7850.06	nan	547789.75000	0.1	ovf	123.52
	50	11.1.25	0:27:15	0.109196	0.000762	4125920.5000	4.0440	0.104	58.5	1.072	7849.94	nan	537467.93750	0.1	ovf	123.64
	50	11.1.25	0:27:19	0.109380	0.001004	4121504.2500	4.0440	0.104	58.7	1.074	7850.06	nan	535677.62500	0.1	ovf	123.64
	50	11.1.25	0:27:23	0.108988	0.000124	4117358.7500	4.0440	0.104	58.3	1.070	7850.06	nan	539537.87500	0.1	ovf	123.64
25	75	11.1.25	0:27:56	0.131532	0.000342	4084771.7500	4.0480	0.104	84.9	1.291	7850.06	nan	370438.81250	0.1	ovf	123.52
	75	11.1.25	0:28:0	0.131624	0.001272	4080704.7500	4.0440	0.104	85.0	1.292	7849.94	nan	369909.81250	0.1	ovf	123.64
	75	11.1.25	0:28:5	0.131432	0.000624	4075944.2500	4.0480	0.104	84.8	1.290	7849.94	nan	370991.40625	0.1	ovf	123.52
	75	11.1.25	0:28:9	0.131408	0.000058	4.0360	4.1400	0.104	84.7	1.290	0.00	0.000	0.00000	0.1	5.3	120.78
	75	11.1.25	0:28:14	0.131228	0.000464	4066159.7500	4.0440	0.104	84.5	1.288	7850.06	nan	372157.12500	0.1	ovf	123.64
	75	11.1.25	0:28:19	0.131332	0.000424	4061752.7500	4.0440	0.104	84.7	1.289	7850.06	nan	371567.90625	0.1	ovf	123.64
	75	11.1.25	0:28:23	0.131276	0.000772	4057937.0000	4.0440	0.104	84.6	1.288	7850.18	nan	371896.37500	0.1	ovf	123.64
	75	11.1.25	0:28:27	0.131248	0.000506	4053113.7500	4.0440	0.104	84.5	1.288	7850.18	nan	372055.03125	0.1	ovf	123.64
	75	11.1.25	0:28:33	0.131408	0.000348	4047705.2500	4.0480	0.104	84.7	1.290	7849.94	nan	371126.81250	0.1	ovf	123.52
50	25	11.1.25	0:29:41	0.074524	0.000214	3979819.0000	4.0480	0.104	27.3	0.732	7850.06	nan	1153950.00000	0.1	ovf	123.52
	25	11.1.25	0:29:45	0.074384	0.000250	3975227.0000	4.0440	0.104	27.2	0.730	7850.06	nan	1158298.00000	0.1	ovf	123.64
	25	11.1.25	0:29:49	0.074736	0.000472	4.0320	4.1280	0.104	27.4	0.734	0.61	23.531	0.00671	0.1	3.0	121.13
	25	11.1.25	0:29:54	0.074812	0.000744	3966886.0000	4.0520	0.104	27.5	0.734	7850.06	nan	1145082.50000	0.1	ovf	123.40
	25	11.1.25	0:29:58	0.074896	0.000514	3962964.5000	4.0440	0.104	27.6	0.735	7850.18	nan	1142550.25000	0.1	ovf	123.64
	25	11.1.25	0:30:2	0.075028	0.000770	3959069.0000	4.0440	0.104	27.7	0.737	7850.06	nan	1138498.75000	0.1	ovf	123.64
	25	11.1.25	0:30:5	0.075088	0.000220	3955392.2500	4.0440	0.104	27.7	0.737	7850.06	nan	1136680.00000	0.1	ovf	123.64
	25	11.1.25	0:30:9	0.075172	0.000296	3951642.2500	4.0480	0.104	27.8	0.738	7850.18	nan	1134175.87500	0.1	ovf	123.52
	25	11.1.25	0:30:13	0.074156	0.000614	3947893.0000	4.0440	0.104	27.0	0.728	7850.06	nan	1165431.50000	0.1	ovf	123.64
	25	11.1.25	0:30:16	0.074728	0.000402	3944095.0000	4.0480	0.104	27.4	0.734	7850.18	nan	1147693.50000	0.1	ovf	123.52
25	50	11.1.25	0:30:47	0.104800	0.000020	3913090.7500	4.0440	0.104	53.9	1.029	7849.94	nan	583503.43750	0.1	ovf	123.64
	50	11.1.25	0:30:52	0.103956	0.000176	3908202.7500	4.0480	0.104	53.1	1.020	7850.06	nan	593034.81250	0.1	ovf	123.52
	50	11.1.25	0:30:57	0.103684	0.000176	3903083.7500	4.0480	0.104	52.8	1.018	7850.06	nan	596150.37500	0.1	ovf	123.52
	50	11.1.25	0:31:2	0.103624	0.000730	3898554.2500	4.0520	0.104	52.7	1.017	7850.18	nan	596859.18750	0.1	ovf	123.40
	50	11.1.25	0:31:7	0.103700	0.000540	3893667.2500	4.0440	0.104	52.8	1.018	7850.18	nan	595984.62500	0.1	ovf	123.64
	50	11.1.25	0:31:12	0.103988	0.034932	4.0280	4.1280	0.104	53.1	1.021	7867.23	nan	595264.87500	11.3	-204.5	121.13
	50	11.1.25	0:31:16	0.103676	0.000682	3884775.0000	4.0440	0.104	52.8	1.018	7850.06	nan	596242.37500	0.1	ovf	123.64
	50	11.1.25	0:31:20	0.104452	0.000170	3880608.7500	4.0520	0.104	53.6	1.025	7850.06	nan	587416.06250	0.1	ovf	123.40
	50	11.1.25	0:31:25	0.103612	0.000922	3875698.5000	4.0440	0.104	52.7	1.017	7850.06	nan	596979.25000	0.1	ovf	123.64
	50	11.1.25	0:31:30	0.103644	0.000864	3870847.5000	4.0440	0.104	52.7	1.017	7850.06	nan	596610.68750	0.1	ovf	123.64
25	25	11.1.25	0:32:40	0.072360	0.001198	3800408.0000	4.0480	0.104	25.7	0.710	7850.18	nan	1224039.62500	0.1	ovf	123.52
	25	11.1.25	0:32:44	0.071944	0.001788	3796405.2500	4.0440	0.104	25.4	0.706	7850.18	nan	1238236.00000	0.1	ovf	123.64
	25	11.1.25	0:32:48	0.071932	0.032298	3792151.0000	4.0440	0.104	25.4	0.706	7850.18	nan	1238649.12500	20.2	ovf	123.64
	25	11.1.25	0:32:52	0.072008	0.035098	3788586.0000	4.0440	0.104	25.5	0.707	7850.06	nan	1235998.25000	23.8	ovf	123.64
	25	11.1.25	0:32:56	0.072432	0.000004	3785020.0000	4.0440	0.104	25.8	0.711	7850.06	nan	1221570.12500	0.1	ovf	123.64
	25	11.1.25	0:32:59	0.072344	0.000240	3781636.7500	4.0480	0.104	25.7	0.710	7850.18	nan	1224581.25000	0.1	ovf	123.52
	25	11.1.25	0:33:3	0.072032	0.000834	3777921.0000	4.0440	0.104	25.5	0.707	7850.18	nan	1235212.50000	0.1	ovf	123.64
	25	11.1.25	0:33:6	0.072008	0.034598	3774424.7500	4.0440	0.104	25.5	0.707	7850.06	nan	1235998.25000	23.1	ovf	123.64
	25	11.1.25	0:33:10	0.071980	0.000642	3770619.5000	4.0480	0.104	25.5	0.707	7850.18	nan	1236997.75000	0.1	ovf	123.52
	25	11.1.25	0:33:14	0.072532	0.030628	3766815.2500	4.0480	0.104	25.9	0.712	7850.06	nan	1218204.12500	17.9	ovf	123.52
100	25	11.1.25	0:35:3	0.081888	0.000656	5.2680	13.1720	0.104	32.9	0.804	17.17	528.773	4.57062	0.1	3.5	37.96
	25	11.1.25	0:35:14	0.086000	0.000242	3646323.0000	4.0440	0.104	36.3	0.844	7850.06	nan	866527.62500	0.1	ovf	123.64
	25	11.1.25	0:35:20	0.087932	0.000400	4.3880	4.4240	0.104	38.0	0.863	0.61	16.231	0.00485	0.1	3.8	113.02
	25	11.1.25	0:35:25	0.086468	0.000022	4.0320	4.1120	0.104	36.7	0.849	7867.23	nan	860926.00000	0.1	-205.6	121.60
	25	11.1.25	0:35:30	0.085948	0.000420	3631050.7500	4.0440	0.104	36.3	0.844	7850.06	nan	867576.56250	0.1	ovf	123.64
	25	11.1.25	0:35:34	0.085888	0.000062	3626828.7500	4.0440	0.104	36.2	0.843	7850.06	nan	868789.06250	0.1	ovf	123.64
	25	11.1.25	0:35:37	0.086512	0.000396	4.0320	4.0760	0.104	36.8	0.849	7867.23	nan	860050.56250	0.1	-205.6	122.67
	25	11.1.25	0:35:42	0.086328	0.000516	3618510.5000	4.0480	0.104	36.6	0.847	7850.06	nan	859955.43750	0.1	ovf	123.52
	25	11.1.25	0:35:46	0.086300	0.000514	3615039.2500	4.0440	0.104	36.6	0.847	7850.06	nan	860513.56250	0.1	ovf	123.64
	25	11.1.25	0:35:50	0.086704	0.000330	3610234.2500	4.0440	0.104	36.9	0.851	7850.06	nan	852513.06250	0.1	ovf	123.64
	25	11.1.25	0:35:54	0.085912	0.000350	3606451.5000	4.0480	0.104	36.3	0.843	7850.06	nan	868303.81250	0.1	ovf	123.52
75	50	11.1.25	0:36:14	0.118176	0.000556	3586416.2500	4.0480	0.104	68.6	1.160	7849.94	nan	458888.78125	0.1	ovf	123.52
	50	11.1.25	0:36:18	0.118088	0.000542	3582625.5000	4.0440	0.104	68.4	1.159	7850.06	nan	459587.06250	0.1	ovf	123.64
	50	11.1.25	0:36:21	0.118280	0.000370	3579266.5000	4.0480	0.104	68.7	1.161	7849.94	nan	458082.18750	0.1	ovf	123.52
	50	11.1.25	0:36:25	0.118080	0.000460	3575754.0000	4.0440	0.104	68.4	1.159	7849.94	nan	459635.28125	0.1	ovf	123.64
	50	11.1.25	0:36:28	0.118548	0.000272	3572310.5000	4.0440	0.104	69.0	1.163	7850.06	nan	456027.34375	0.1	ovf	123.64
	50	11.1.25	0:36:33	0.118228	0.000456	3567992.5000	4.0480	0.104	68.6	1.160	7849.94	nan	458485.18750	0.1	ovf	123.52
	50	11.1.25	0:36:36	0.118148	0.000442	3564267.0000	4.0480	0.104	68.5	1.160	7850.06	nan	459120.37500	0.1	ovf	123.52
	50	11.1.25	0:36:40	0.118176	0.000436	3560385.0000	4.0480	0.104	68.6	1.160	7850.18	nan	458916.87500	0.1	ovf	123.52
	50	11.1.25	0:36:44	0.118032	0.000428	3556492.7500	4.0480	0.104	68.4	1.158	7849.94	nan	460009.15625	0.1	ovf	123.52
50	75	11.1.25	0:37:3	0.141508	0.000600	3537728.5000	4.0440	0.104	98.3	1.389	7850.06	nan	320049.65625	0.1	ovf	123.64
	75	11.1.25	0:37:7	0.141432	0.000738	3533538.5000	4.0440	0.104	98.2	1.388	7850.06	nan	320393.68750	0.1	ovf	123.64
	75	11.1.25	0:37:11	0.142324	0.000486	3529644.0000	4.0440	0.104	99.4	1.397	7849.94	nan	316380.50000	0.1	ovf	123.64
	75	11.1.25	0:37:14	0.142316	0.000768	3526184.0000	4.0440	0.104	99.4	1.397	7850.06	nan	316425.78125	0.1	ovf	123.64
	75	11.1.25	0:37:18	0.142776	0.000524	3522760.5000	4.0440	0.104	100.0	1.401	7849.94	nan	314380.46875	0.1	ovf	123.64
	75	11.1.25	0:37:21	0.141496	0.000584	3519414.5000	4.0440	0.104	98.3	1.389	7850.06	nan	320103.93750	0.1	ovf	123.64
	75	11.1.25	0:37:24	0.142356	0.000644	3516102.0000	4.0480	0.104	99.5	1.397	7850.06	nan	316248.03125	0.1	ovf	123.52
	75	11.1.25	0:37:28	0.141604	0.000414	3512344.5000	4.0440	0.104	98.4	1.390	7850.06	nan	319615.81250	0.1	ovf	123.64
25	100	11.1.25	0:37:44	0.160716	0.000640	3496329.0000	4.0480	0.104	126.7	1.577	7850.06	nan	248119.62500	0.1	ovf	123.52
	100	11.1.25	0:37:48	0.161256	0.000016	3492673.0000	4.0440	0.104	127.6	1.582	7850.06	nan	246460.64062	0.1	ovf	123.64
	100	11.1.25	0:37:52	0.160772	0.000630	3488984.7500	4.0440	0.104	126.8	1.578	7850.06	nan	247946.79687	0.1	ovf	123.64
	100	11.1.25	0:37:55	0.161160	0.000572	3485232.2500	4.0440	0.104	127.4	1.581	7850.06	nan	246754.32812	0.1	ovf	123.64
	100	11.1.25	0:37:59	0.112760	0.000512	3481844.7500	4.0480	0.104	62.4	1.107	7849.94	nan	504029.40625	0.1	ovf	123.52
	100	11.1.25	0:38:4	0.160640	0.000432	3476827.5000	4.0480	0.104	126.6	1.576	7849.94	nan	248346.82812	0.1	ovf	123.52
	100	11.1.25	0:38:8	0.160836	0.000550	3473014.0000	4.0440	0.104	126.9	1.578	7850.06	nan	247749.51562	0.1	ovf	123.64
	100	11.1.25	0:38:12	0.161040	0.000504	4.0320	4.0680	0.104	127.3	1.580	0.37	4.438	0.00053	0.1	6.4	122.92
	100	11.1.25	0:38:16	0.160960	0.000484	3464660.5000	4.0480	0.104	127.1	1.580	7850.06	nan	247367.92187	0.1	ovf	123.52
	100	11.1.25	0:38:20	0.160740	0.000594	3461039.0000	4.0440	0.104	126.8	1.577	7850.18	nan	248053.07812	0.1	ovf	123.64

## Sheet: reduziert
sample height	distance	Date	Time	T0<s>	T1<s>	tp0<ms>	d0<ms>	M<kg>	H<mm>	v0<m/s>	Gmax	E*<kPa>	k<N/mm>	ER<%>	D<mm>	fn<Hz>
75	25	11.1.25	0:24:58	0.078624	0.000558	4262427.0000	4.0440	0.104	30.4	0.772	7850.06	nan	1036738.06250	0.1	ovf	123.64
	25	11.1.25	0:25:10	0.078420	0.000704	4250387.5000	4.0480	0.104	30.2	0.770	7850.06	nan	1042139.00000	0.1	ovf	123.52
	25	11.1.25	0:25:28	0.078168	0.000594	4232765.0000	4.0440	0.104	30.0	0.767	7850.06	nan	1048869.25000	0.1	ovf	123.64
	25	11.1.25	0:25:34	0.078396	0.000492	4226352.5000	4.0480	0.104	30.2	0.770	7850.06	nan	1042777.12500	0.1	ovf	123.52
	25	11.1.25	0:25:40	0.078380	0.000214	4220960.0000	4.0480	0.104	30.2	0.769	7850.18	nan	1043234.68750	0.1	ovf	123.52
	25	11.1.25	0:25:45	0.078512	0.000148	4215830.5000	4.0440	0.104	30.3	0.771	7849.94	nan	1039666.25000	0.1	ovf	123.64
	25	11.1.25	0:25:52	0.078572	0.000586	4209017.0000	4.0440	0.104	30.3	0.771	7850.18	nan	1038142.56250	0.1	ovf	123.64
50	50	11.1.25	0:26:51	0.108924	0.000634	4149816.2500	4.0440	0.104	58.2	1.069	7850.06	nan	540172.12500	0.1	ovf	123.64
	50	11.1.25	0:26:57	0.109152	0.000210	4144040.5000	4.0480	0.104	58.5	1.071	7850.06	nan	537917.81250	0.1	ovf	123.52
	50	11.1.25	0:27:2	0.108904	0.000634	4138916.2500	4.0440	0.104	58.2	1.069	7850.06	nan	540370.56250	0.1	ovf	123.64
	50	11.1.25	0:27:6	0.109320	0.000196	4134407.5000	4.0440	0.104	58.7	1.073	7850.06	nan	536265.81250	0.1	ovf	123.64
	50	11.1.25	0:27:10	0.108164	0.000168	4130229.7500	4.0480	0.104	57.4	1.062	7850.06	nan	547789.75000	0.1	ovf	123.52
	50	11.1.25	0:27:15	0.109196	0.000762	4125920.5000	4.0440	0.104	58.5	1.072	7849.94	nan	537467.93750	0.1	ovf	123.64
	50	11.1.25	0:27:19	0.109380	0.001004	4121504.2500	4.0440	0.104	58.7	1.074	7850.06	nan	535677.62500	0.1	ovf	123.64
	50	11.1.25	0:27:23	0.108988	0.000124	4117358.7500	4.0440	0.104	58.3	1.070	7850.06	nan	539537.87500	0.1	ovf	123.64
25	75	11.1.25	0:27:56	0.131532	0.000342	4084771.7500	4.0480	0.104	84.9	1.291	7850.06	nan	370438.81250	0.1	ovf	123.52
	75	11.1.25	0:28:0	0.131624	0.001272	4080704.7500	4.0440	0.104	85.0	1.292	7849.94	nan	369909.81250	0.1	ovf	123.64
	75	11.1.25	0:28:5	0.131432	0.000624	4075944.2500	4.0480	0.104	84.8	1.290	7849.94	nan	370991.40625	0.1	ovf	123.52
	75	11.1.25	0:28:14	0.131228	0.000464	4066159.7500	4.0440	0.104	84.5	1.288	7850.06	nan	372157.12500	0.1	ovf	123.64
	75	11.1.25	0:28:19	0.131332	0.000424	4061752.7500	4.0440	0.104	84.7	1.289	7850.06	nan	371567.90625	0.1	ovf	123.64
	75	11.1.25	0:28:23	0.131276	0.000772	4057937.0000	4.0440	0.104	84.6	1.288	7850.18	nan	371896.37500	0.1	ovf	123.64
	75	11.1.25	0:28:27	0.131248	0.000506	4053113.7500	4.0440	0.104	84.5	1.288	7850.18	nan	372055.03125	0.1	ovf	123.64
	75	11.1.25	0:28:33	0.131408	0.000348	4047705.2500	4.0480	0.104	84.7	1.290	7849.94	nan	371126.81250	0.1	ovf	123.52
50	25	11.1.25	0:29:41	0.074524	0.000214	3979819.0000	4.0480	0.104	27.3	0.732	7850.06	nan	1153950.00000	0.1	ovf	123.52
	25	11.1.25	0:29:45	0.074384	0.000250	3975227.0000	4.0440	0.104	27.2	0.730	7850.06	nan	1158298.00000	0.1	ovf	123.64
	25	11.1.25	0:29:54	0.074812	0.000744	3966886.0000	4.0520	0.104	27.5	0.734	7850.06	nan	1145082.50000	0.1	ovf	123.40
	25	11.1.25	0:29:58	0.074896	0.000514	3962964.5000	4.0440	0.104	27.6	0.735	7850.18	nan	1142550.25000	0.1	ovf	123.64
	25	11.1.25	0:30:2	0.075028	0.000770	3959069.0000	4.0440	0.104	27.7	0.737	7850.06	nan	1138498.75000	0.1	ovf	123.64
	25	11.1.25	0:30:5	0.075088	0.000220	3955392.2500	4.0440	0.104	27.7	0.737	7850.06	nan	1136680.00000	0.1	ovf	123.64
	25	11.1.25	0:30:9	0.075172	0.000296	3951642.2500	4.0480	0.104	27.8	0.738	7850.18	nan	1134175.87500	0.1	ovf	123.52
	25	11.1.25	0:30:13	0.074156	0.000614	3947893.0000	4.0440	0.104	27.0	0.728	7850.06	nan	1165431.50000	0.1	ovf	123.64
	25	11.1.25	0:30:16	0.074728	0.000402	3944095.0000	4.0480	0.104	27.4	0.734	7850.18	nan	1147693.50000	0.1	ovf	123.52
25	50	11.1.25	0:30:47	0.104800	0.000020	3913090.7500	4.0440	0.104	53.9	1.029	7849.94	nan	583503.43750	0.1	ovf	123.64
	50	11.1.25	0:30:52	0.103956	0.000176	3908202.7500	4.0480	0.104	53.1	1.020	7850.06	nan	593034.81250	0.1	ovf	123.52
	50	11.1.25	0:30:57	0.103684	0.000176	3903083.7500	4.0480	0.104	52.8	1.018	7850.06	nan	596150.37500	0.1	ovf	123.52
	50	11.1.25	0:31:2	0.103624	0.000730	3898554.2500	4.0520	0.104	52.7	1.017	7850.18	nan	596859.18750	0.1	ovf	123.40
	50	11.1.25	0:31:7	0.103700	0.000540	3893667.2500	4.0440	0.104	52.8	1.018	7850.18	nan	595984.62500	0.1	ovf	123.64
	50	11.1.25	0:31:12	0.103988	0.034932	4.0280	4.1280	0.104	53.1	1.021	7867.23	nan	595264.87500	11.3	-204.5	121.13
	50	11.1.25	0:31:16	0.103676	0.000682	3884775.0000	4.0440	0.104	52.8	1.018	7850.06	nan	596242.37500	0.1	ovf	123.64
	50	11.1.25	0:31:20	0.104452	0.000170	3880608.7500	4.0520	0.104	53.6	1.025	7850.06	nan	587416.06250	0.1	ovf	123.40
	50	11.1.25	0:31:25	0.103612	0.000922	3875698.5000	4.0440	0.104	52.7	1.017	7850.06	nan	596979.25000	0.1	ovf	123.64
	50	11.1.25	0:31:30	0.103644	0.000864	3870847.5000	4.0440	0.104	52.7	1.017	7850.06	nan	596610.68750	0.1	ovf	123.64
25	25	11.1.25	0:32:40	0.072360	0.001198	3800408.0000	4.0480	0.104	25.7	0.710	7850.18	nan	1224039.62500	0.1	ovf	123.52
	25	11.1.25	0:32:44	0.071944	0.001788	3796405.2500	4.0440	0.104	25.4	0.706	7850.18	nan	1238236.00000	0.1	ovf	123.64
	25	11.1.25	0:32:48	0.071932	0.032298	3792151.0000	4.0440	0.104	25.4	0.706	7850.18	nan	1238649.12500	20.2	ovf	123.64
	25	11.1.25	0:32:52	0.072008	0.035098	3788586.0000	4.0440	0.104	25.5	0.707	7850.06	nan	1235998.25000	23.8	ovf	123.64
	25	11.1.25	0:32:56	0.072432	0.000004	3785020.0000	4.0440	0.104	25.8	0.711	7850.06	nan	1221570.12500	0.1	ovf	123.64
	25	11.1.25	0:32:59	0.072344	0.000240	3781636.7500	4.0480	0.104	25.7	0.710	7850.18	nan	1224581.25000	0.1	ovf	123.52
	25	11.1.25	0:33:3	0.072032	0.000834	3777921.0000	4.0440	0.104	25.5	0.707	7850.18	nan	1235212.50000	0.1	ovf	123.64
	25	11.1.25	0:33:6	0.072008	0.034598	3774424.7500	4.0440	0.104	25.5	0.707	7850.06	nan	1235998.25000	23.1	ovf	123.64
	25	11.1.25	0:33:10	0.071980	0.000642	3770619.5000	4.0480	0.104	25.5	0.707	7850.18	nan	1236997.75000	0.1	ovf	123.52
	25	11.1.25	0:33:14	0.072532	0.030628	3766815.2500	4.0480	0.104	25.9	0.712	7850.06	nan	1218204.12500	17.9	ovf	123.52
100	25	11.1.25	0:35:14	0.086000	0.000242	3646323.0000	4.0440	0.104	36.3	0.844	7850.06	nan	866527.62500	0.1	ovf	123.64
	25	11.1.25	0:35:25	0.086468	0.000022	4.0320	4.1120	0.104	36.7	0.849	7867.23	nan	860926.00000	0.1	-205.6	121.60
	25	11.1.25	0:35:30	0.085948	0.000420	3631050.7500	4.0440	0.104	36.3	0.844	7850.06	nan	867576.56250	0.1	ovf	123.64
	25	11.1.25	0:35:34	0.085888	0.000062	3626828.7500	4.0440	0.104	36.2	0.843	7850.06	nan	868789.06250	0.1	ovf	123.64
	25	11.1.25	0:35:37	0.086512	0.000396	4.0320	4.0760	0.104	36.8	0.849	7867.23	nan	860050.56250	0.1	-205.6	122.67
	25	11.1.25	0:35:42	0.086328	0.000516	3618510.5000	4.0480	0.104	36.6	0.847	7850.06	nan	859955.43750	0.1	ovf	123.52
	25	11.1.25	0:35:46	0.086300	0.000514	3615039.2500	4.0440	0.104	36.6	0.847	7850.06	nan	860513.56250	0.1	ovf	123.64
	25	11.1.25	0:35:50	0.086704	0.000330	3610234.2500	4.0440	0.104	36.9	0.851	7850.06	nan	852513.06250	0.1	ovf	123.64
	25	11.1.25	0:35:54	0.085912	0.000350	3606451.5000	4.0480	0.104	36.3	0.843	7850.06	nan	868303.81250	0.1	ovf	123.52
75	50	11.1.25	0:36:14	0.118176	0.000556	3586416.2500	4.0480	0.104	68.6	1.160	7849.94	nan	458888.78125	0.1	ovf	123.52
	50	11.1.25	0:36:18	0.118088	0.000542	3582625.5000	4.0440	0.104	68.4	1.159	7850.06	nan	459587.06250	0.1	ovf	123.64
	50	11.1.25	0:36:21	0.118280	0.000370	3579266.5000	4.0480	0.104	68.7	1.161	7849.94	nan	458082.18750	0.1	ovf	123.52
	50	11.1.25	0:36:25	0.118080	0.000460	3575754.0000	4.0440	0.104	68.4	1.159	7849.94	nan	459635.28125	0.1	ovf	123.64
	50	11.1.25	0:36:28	0.118548	0.000272	3572310.5000	4.0440	0.104	69.0	1.163	7850.06	nan	456027.34375	0.1	ovf	123.64
	50	11.1.25	0:36:33	0.118228	0.000456	3567992.5000	4.0480	0.104	68.6	1.160	7849.94	nan	458485.18750	0.1	ovf	123.52
	50	11.1.25	0:36:36	0.118148	0.000442	3564267.0000	4.0480	0.104	68.5	1.160	7850.06	nan	459120.37500	0.1	ovf	123.52
	50	11.1.25	0:36:40	0.118176	0.000436	3560385.0000	4.0480	0.104	68.6	1.160	7850.18	nan	458916.87500	0.1	ovf	123.52
	50	11.1.25	0:36:44	0.118032	0.000428	3556492.7500	4.0480	0.104	68.4	1.158	7849.94	nan	460009.15625	0.1	ovf	123.52
50	75	11.1.25	0:37:3	0.141508	0.000600	3537728.5000	4.0440	0.104	98.3	1.389	7850.06	nan	320049.65625	0.1	ovf	123.64
	75	11.1.25	0:37:7	0.141432	0.000738	3533538.5000	4.0440	0.104	98.2	1.388	7850.06	nan	320393.68750	0.1	ovf	123.64
	75	11.1.25	0:37:11	0.142324	0.000486	3529644.0000	4.0440	0.104	99.4	1.397	7849.94	nan	316380.50000	0.1	ovf	123.64
	75	11.1.25	0:37:14	0.142316	0.000768	3526184.0000	4.0440	0.104	99.4	1.397	7850.06	nan	316425.78125	0.1	ovf	123.64
	75	11.1.25	0:37:18	0.142776	0.000524	3522760.5000	4.0440	0.104	100.0	1.401	7849.94	nan	314380.46875	0.1	ovf	123.64
	75	11.1.25	0:37:21	0.141496	0.000584	3519414.5000	4.0440	0.104	98.3	1.389	7850.06	nan	320103.93750	0.1	ovf	123.64
	75	11.1.25	0:37:24	0.142356	0.000644	3516102.0000	4.0480	0.104	99.5	1.397	7850.06	nan	316248.03125	0.1	ovf	123.52
	75	11.1.25	0:37:28	0.141604	0.000414	3512344.5000	4.0440	0.104	98.4	1.390	7850.06	nan	319615.81250	0.1	ovf	123.64
25	100	11.1.25	0:37:44	0.160716	0.000640	3496329.0000	4.0480	0.104	126.7	1.577	7850.06	nan	248119.62500	0.1	ovf	123.52
	100	11.1.25	0:37:48	0.161256	0.000016	3492673.0000	4.0440	0.104	127.6	1.582	7850.06	nan	246460.64062	0.1	ovf	123.64
	100	11.1.25	0:37:52	0.160772	0.000630	3488984.7500	4.0440	0.104	126.8	1.578	7850.06	nan	247946.79687	0.1	ovf	123.64
	100	11.1.25	0:37:55	0.161160	0.000572	3485232.2500	4.0440	0.104	127.4	1.581	7850.06	nan	246754.32812	0.1	ovf	123.64
	100	11.1.25	0:37:59	0.112760	0.000512	3481844.7500	4.0480	0.104	62.4	1.107	7849.94	nan	504029.40625	0.1	ovf	123.52
	100	11.1.25	0:38:4	0.160640	0.000432	3476827.5000	4.0480	0.104	126.6	1.576	7849.94	nan	248346.82812	0.1	ovf	123.52
	100	11.1.25	0:38:8	0.160836	0.000550	3473014.0000	4.0440	0.104	126.9	1.578	7850.06	nan	247749.51562	0.1	ovf	123.64
	100	11.1.25	0:38:16	0.160960	0.000484	3464660.5000	4.0480	0.104	127.1	1.580	7850.06	nan	247367.92187	0.1	ovf	123.52
	100	11.1.25	0:38:20	0.160740	0.000594	3461039.0000	4.0440	0.104	126.8	1.577	7850.18	nan	248053.07812	0.1	ovf	123.64

## Sheet: mit komma
sample height	distance	Date	Time	T0<s>	T1<s>	tp0<ms>	d0<ms>	M<kg>	H<mm>	v0<m/s>	Gmax	E*<kPa>	k<N/mm>	ER<%>	D<mm>	fn<Hz>
75	25	11.1.25	0:24:58	0.078624	0.000558	4262427	4.044	0.104	30.4	0.772	7850.06	nan	1.03674e+06	0.1	ovf	123.64
	25	11.1.25	0:25:10	0.07842	0.000704	4.25039e+06	4.048	0.104	30.2	0.77	7850.06	nan	1042139	0.1	ovf	123.52
	25	11.1.25	0:25:28	0.078168	0.000594	4232765	4.044	0.104	30	0.767	7850.06	nan	1.04887e+06	0.1	ovf	123.64
	25	11.1.25	0:25:34	0.078396	0.000492	4.22635e+06	4.048	0.104	30.2	0.77	7850.06	nan	1.04278e+06	0.1	ovf	123.52
	25	11.1.25	0:25:40	0.07838	0.000214	4220960	4.048	0.104	30.2	0.769	7850.18	nan	1.04323e+06	0.1	ovf	123.52
	25	11.1.25	0:25:45	0.078512	0.000148	4.21583e+06	4.044	0.104	30.3	0.771	7849.94	nan	1.03967e+06	0.1	ovf	123.64
	25	11.1.25	0:25:52	0.078572	0.000586	4209017	4.044	0.104	30.3	0.771	7850.18	nan	1.03814e+06	0.1	ovf	123.64
50	50	11.1.25	0:26:51	0.108924	0.000634	4.14982e+06	4.044	0.104	58.2	1.069	7850.06	nan	540172	0.1	ovf	123.64
	50	11.1.25	0:26:57	0.109152	0.00021	4.14404e+06	4.048	0.104	58.5	1.071	7850.06	nan	537918	0.1	ovf	123.52
	50	11.1.25	0:27:2	0.108904	0.000634	4.13892e+06	4.044	0.104	58.2	1.069	7850.06	nan	540371	0.1	ovf	123.64
	50	11.1.25	0:27:6	0.10932	0.000196	4.13441e+06	4.044	0.104	58.7	1.073	7850.06	nan	536266	0.1	ovf	123.64
	50	11.1.25	0:27:10	0.108164	0.000168	4.13023e+06	4.048	0.104	57.4	1.062	7850.06	nan	547790	0.1	ovf	123.52
	50	11.1.25	0:27:15	0.109196	0.000762	4.12592e+06	4.044	0.104	58.5	1.072	7849.94	nan	537468	0.1	ovf	123.64
	50	11.1.25	0:27:19	0.10938	0.001004	4.1215e+06	4.044	0.104	58.7	1.074	7850.06	nan	535678	0.1	ovf	123.64
	50	11.1.25	0:27:23	0.108988	0.000124	4.11736e+06	4.044	0.104	58.3	1.07	7850.06	nan	539538	0.1	ovf	123.64
25	75	11.1.25	0:27:56	0.131532	0.000342	4.08477e+06	4.048	0.104	84.9	1.291	7850.06	nan	370439	0.1	ovf	123.52
	75	11.1.25	0:28:0	0.131624	0.001272	4.0807e+06	4.044	0.104	85	1.292	7849.94	nan	369910	0.1	ovf	123.64
	75	11.1.25	0:28:5	0.131432	0.000624	4.07594e+06	4.048	0.104	84.8	1.29	7849.94	nan	370991	0.1	ovf	123.52
	75	11.1.25	0:28:14	0.131228	0.000464	4.06616e+06	4.044	0.104	84.5	1.288	7850.06	nan	372157	0.1	ovf	123.64
	75	11.1.25	0:28:19	0.131332	0.000424	4.06175e+06	4.044	0.104	84.7	1.289	7850.06	nan	371568	0.1	ovf	123.64
	75	11.1.25	0:28:23	0.131276	0.000772	4057937	4.044	0.104	84.6	1.288	7850.18	nan	371896	0.1	ovf	123.64
	75	11.1.25	0:28:27	0.131248	0.000506	4.05311e+06	4.044	0.104	84.5	1.288	7850.18	nan	372055	0.1	ovf	123.64
	75	11.1.25	0:28:33	0.131408	0.000348	4.04771e+06	4.048	0.104	84.7	1.29	7849.94	nan	371127	0.1	ovf	123.52
50	25	11.1.25	0:29:41	0.074524	0.000214	3979819	4.048	0.104	27.3	0.732	7850.06	nan	1153950	0.1	ovf	123.52
	25	11.1.25	0:29:45	0.074384	0.00025	3975227	4.044	0.104	27.2	0.73	7850.06	nan	1158298	0.1	ovf	123.64
	25	11.1.25	0:29:54	0.074812	0.000744	3966886	4.052	0.104	27.5	0.734	7850.06	nan	1.14508e+06	0.1	ovf	123.4
	25	11.1.25	0:29:58	0.074896	0.000514	3.96296e+06	4.044	0.104	27.6	0.735	7850.18	nan	1.14255e+06	0.1	ovf	123.64
	25	11.1.25	0:30:2	0.075028	0.00077	3959069	4.044	0.104	27.7	0.737	7850.06	nan	1.1385e+06	0.1	ovf	123.64
	25	11.1.25	0:30:5	0.075088	0.00022	3.95539e+06	4.044	0.104	27.7	0.737	7850.06	nan	1136680	0.1	ovf	123.64
	25	11.1.25	0:30:9	0.075172	0.000296	3.95164e+06	4.048	0.104	27.8	0.738	7850.18	nan	1.13418e+06	0.1	ovf	123.52
	25	11.1.25	0:30:13	0.074156	0.000614	3947893	4.044	0.104	27	0.728	7850.06	nan	1.16543e+06	0.1	ovf	123.64
	25	11.1.25	0:30:16	0.074728	0.000402	3944095	4.048	0.104	27.4	0.734	7850.18	nan	1.14769e+06	0.1	ovf	123.52
25	50	11.1.25	0:30:47	0.1048	2e-05	3.91309e+06	4.044	0.104	53.9	1.029	7849.94	nan	583503	0.1	ovf	123.64
	50	11.1.25	0:30:52	0.103956	0.000176	3.9082e+06	4.048	0.104	53.1	1.02	7850.06	nan	593035	0.1	ovf	123.52
	50	11.1.25	0:30:57	0.103684	0.000176	3.90308e+06	4.048	0.104	52.8	1.018	7850.06	nan	596150	0.1	ovf	123.52
	50	11.1.25	0:31:2	0.103624	0.00073	3.89855e+06	4.052	0.104	52.7	1.017	7850.18	nan	596859	0.1	ovf	123.4
	50	11.1.25	0:31:7	0.1037	0.00054	3.89367e+06	4.044	0.104	52.8	1.018	7850.18	nan	595985	0.1	ovf	123.64
	50	11.1.25	0:31:12	0.103988	0.034932	4.028	4.128	0.104	53.1	1.021	7867.23	nan	595265	11.3	-204.5	121.13
	50	11.1.25	0:31:16	0.103676	0.000682	3884775	4.044	0.104	52.8	1.018	7850.06	nan	596242	0.1	ovf	123.64
	50	11.1.25	0:31:20	0.104452	0.00017	3.88061e+06	4.052	0.104	53.6	1.025	7850.06	nan	587416	0.1	ovf	123.4
	50	11.1.25	0:31:25	0.103612	0.000922	3.8757e+06	4.044	0.104	52.7	1.017	7850.06	nan	596979	0.1	ovf	123.64
	50	11.1.25	0:31:30	0.103644	0.000864	3.87085e+06	4.044	0.104	52.7	1.017	7850.06	nan	596611	0.1	ovf	123.64
25	25	11.1.25	0:32:40	0.07236	0.001198	3800408	4.048	0.104	25.7	0.71	7850.18	nan	1.22404e+06	0.1	ovf	123.52
	25	11.1.25	0:32:44	0.071944	0.001788	3.79641e+06	4.044	0.104	25.4	0.706	7850.18	nan	1238236	0.1	ovf	123.64
	25	11.1.25	0:32:48	0.071932	0.032298	3792151	4.044	0.104	25.4	0.706	7850.18	nan	1.23865e+06	20.2	ovf	123.64
	25	11.1.25	0:32:52	0.072008	0.035098	3788586	4.044	0.104	25.5	0.707	7850.06	nan	1.236e+06	23.8	ovf	123.64
	25	11.1.25	0:32:56	0.072432	4e-06	3785020	4.044	0.104	25.8	0.711	7850.06	nan	1.22157e+06	0.1	ovf	123.64
	25	11.1.25	0:32:59	0.072344	0.00024	3.78164e+06	4.048	0.104	25.7	0.71	7850.18	nan	1.22458e+06	0.1	ovf	123.52
	25	11.1.25	0:33:3	0.072032	0.000834	3777921	4.044	0.104	25.5	0.707	7850.18	nan	1.23521e+06	0.1	ovf	123.64
	25	11.1.25	0:33:6	0.072008	0.034598	3.77442e+06	4.044	0.104	25.5	0.707	7850.06	nan	1.236e+06	23.1	ovf	123.64
	25	11.1.25	0:33:10	0.07198	0.000642	3.77062e+06	4.048	0.104	25.5	0.707	7850.18	nan	1.237e+06	0.1	ovf	123.52
	25	11.1.25	0:33:14	0.072532	0.030628	3.76682e+06	4.048	0.104	25.9	0.712	7850.06	nan	1.2182e+06	17.9	ovf	123.52
100	25	11.1.25	0:35:14	0.086	0.000242	3646323	4.044	0.104	36.3	0.844	7850.06	nan	866528	0.1	ovf	123.64
	25	11.1.25	0:35:25	0.086468	2.2e-05	4.032	4.112	0.104	36.7	0.849	7867.23	nan	860926	0.1	-205.6	121.6
	25	11.1.25	0:35:30	0.085948	0.00042	3.63105e+06	4.044	0.104	36.3	0.844	7850.06	nan	867577	0.1	ovf	123.64
	25	11.1.25	0:35:34	0.085888	6.2e-05	3.62683e+06	4.044	0.104	36.2	0.843	7850.06	nan	868789	0.1	ovf	123.64
	25	11.1.25	0:35:37	0.086512	0.000396	4.032	4.076	0.104	36.8	0.849	7867.23	nan	860051	0.1	-205.6	122.67
	25	11.1.25	0:35:42	0.086328	0.000516	3.61851e+06	4.048	0.104	36.6	0.847	7850.06	nan	859955	0.1	ovf	123.52
	25	11.1.25	0:35:46	0.0863	0.000514	3.61504e+06	4.044	0.104	36.6	0.847	7850.06	nan	860514	0.1	ovf	123.64
	25	11.1.25	0:35:50	0.086704	0.00033	3.61023e+06	4.044	0.104	36.9	0.851	7850.06	nan	852513	0.1	ovf	123.64
	25	11.1.25	0:35:54	0.085912	0.00035	3.60645e+06	4.048	0.104	36.3	0.843	7850.06	nan	868304	0.1	ovf	123.52
75	50	11.1.25	0:36:14	0.118176	0.000556	3.58642e+06	4.048	0.104	68.6	1.16	7849.94	nan	458889	0.1	ovf	123.52
	50	11.1.25	0:36:18	0.118088	0.000542	3.58263e+06	4.044	0.104	68.4	1.159	7850.06	nan	459587	0.1	ovf	123.64
	50	11.1.25	0:36:21	0.11828	0.00037	3.57927e+06	4.048	0.104	68.7	1.161	7849.94	nan	458082	0.1	ovf	123.52
	50	11.1.25	0:36:25	0.11808	0.00046	3575754	4.044	0.104	68.4	1.159	7849.94	nan	459635	0.1	ovf	123.64
	50	11.1.25	0:36:28	0.118548	0.000272	3.57231e+06	4.044	0.104	69	1.163	7850.06	nan	456027	0.1	ovf	123.64
	50	11.1.25	0:36:33	0.118228	0.000456	3.56799e+06	4.048	0.104	68.6	1.16	7849.94	nan	458485	0.1	ovf	123.52
	50	11.1.25	0:36:36	0.118148	0.000442	3564267	4.048	0.104	68.5	1.16	7850.06	nan	459120	0.1	ovf	123.52
	50	11.1.25	0:36:40	0.118176	0.000436	3560385	4.048	0.104	68.6	1.16	7850.18	nan	458917	0.1	ovf	123.52
	50	11.1.25	0:36:44	0.118032	0.000428	3.55649e+06	4.048	0.104	68.4	1.158	7849.94	nan	460009	0.1	ovf	123.52
50	75	11.1.25	0:37:3	0.141508	0.0006	3.53773e+06	4.044	0.104	98.3	1.389	7850.06	nan	320050	0.1	ovf	123.64
	75	11.1.25	0:37:7	0.141432	0.000738	3.53354e+06	4.044	0.104	98.2	1.388	7850.06	nan	320394	0.1	ovf	123.64
	75	11.1.25	0:37:11	0.142324	0.000486	3529644	4.044	0.104	99.4	1.397	7849.94	nan	316380	0.1	ovf	123.64
	75	11.1.25	0:37:14	0.142316	0.000768	3526184	4.044	0.104	99.4	1.397	7850.06	nan	316426	0.1	ovf	123.64
	75	11.1.25	0:37:18	0.142776	0.000524	3.52276e+06	4.044	0.104	100	1.401	7849.94	nan	314380	0.1	ovf	123.64
	75	11.1.25	0:37:21	0.141496	0.000584	3.51941e+06	4.044	0.104	98.3	1.389	7850.06	nan	320104	0.1	ovf	123.64
	75	11.1.25	0:37:24	0.142356	0.000644	3516102	4.048	0.104	99.5	1.397	7850.06	nan	316248	0.1	ovf	123.52
	75	11.1.25	0:37:28	0.141604	0.000414	3.51234e+06	4.044	0.104	98.4	1.39	7850.06	nan	319616	0.1	ovf	123.64
25	100	11.1.25	0:37:44	0.160716	0.00064	3496329	4.048	0.104	126.7	1.577	7850.06	nan	248120	0.1	ovf	123.52
	100	11.1.25	0:37:48	0.161256	1.6e-05	3492673	4.044	0.104	127.6	1.582	7850.06	nan	246461	0.1	ovf	123.64
	100	11.1.25	0:37:52	0.160772	0.00063	3.48898e+06	4.044	0.104	126.8	1.578	7850.06	nan	247947	0.1	ovf	123.64
	100	11.1.25	0:37:55	0.16116	0.000572	3.48523e+06	4.044	0.104	127.4	1.581	7850.06	nan	246754	0.1	ovf	123.64
	100	11.1.25	0:37:59	0.11276	0.000512	3.48184e+06	4.048	0.104	62.4	1.107	7849.94	nan	504029	0.1	ovf	123.52
	100	11.1.25	0:38:4	0.16064	0.000432	3.47683e+06	4.048	0.104	126.6	1.576	7849.94	nan	248347	0.1	ovf	123.52
	100	11.1.25	0:38:8	0.160836	0.00055	3473014	4.044	0.104	126.9	1.578	7850.06	nan	247750	0.1	ovf	123.64
	100	11.1.25	0:38:16	0.16096	0.000484	3.46466e+06	4.048	0.104	127.1	1.58	7850.06	nan	247368	0.1	ovf	123.52
	100	11.1.25	0:38:20	0.16074	0.000594	3461039	4.044	0.104	126.8	1.577	7850.18	nan	248053	0.1	ovf	123.64

## Sheet: statistik
sample height	distance	Date	Time	T0<s>	T1<s>	tp0<ms>	d0<ms>	M<kg>	H<mm>	v0<m/s>	Gmax	E*<kPa>	k<N/mm>	ER<%>	D<mm>	fn<Hz>
75	25	11.1.25	0:24:58	0.078624	0.000558	4262427	4.044	0.104	30.4	0.772	7850.06	nan	1.03674e+06	0.1	ovf	123.64
	25	11.1.25	0:25:10	0.07842	0.000704	4.25039e+06	4.048	0.104	30.2	0.77	7850.06	nan	1042139	0.1	ovf	123.52
	25	11.1.25	0:25:28	0.078168	0.000594	4232765	4.044	0.104	30	0.767	7850.06	nan	1.04887e+06	0.1	ovf	123.64
	25	11.1.25	0:25:34	0.078396	0.000492	4.22635e+06	4.048	0.104	30.2	0.77	7850.06	nan	1.04278e+06	0.1	ovf	123.52
	25	11.1.25	0:25:40	0.07838	0.000214	4220960	4.048	0.104	30.2	0.769	7850.18	nan	1.04323e+06	0.1	ovf	123.52
	25	11.1.25	0:25:45	0.078512	0.000148	4.21583e+06	4.044	0.104	30.3	0.771	7849.94	nan	1.03967e+06	0.1	ovf	123.64
	25	11.1.25	0:25:52	0.078572	0.000586	4209017	4.044	0.104	30.3	0.771	7850.18	nan	1.03814e+06	0.1	ovf	123.64
				0.0784389	0.000470857	4.23111e+06	4.04571	0.104	30.2286	0.77	7850.08	#DIV/0!	1.04165e+06	0.1	#DIV/0!	123.589
				1.99398e-05	2.75866e-05	2533.93	0.000282784	0	0.0165797	0.00021598	0.0109522	#DIV/0!	530.424	1.98254e-18	#DIV/0!	0.00848351
50	50	11.1.25	0:26:51	0.108924	0.000634	4.14982e+06	4.044	0.104	58.2	1.069	7850.06	nan	540172	0.1	ovf	123.64
	50	11.1.25	0:26:57	0.109152	0.00021	4.14404e+06	4.048	0.104	58.5	1.071	7850.06	nan	537918	0.1	ovf	123.52
	50	11.1.25	0:27:2	0.108904	0.000634	4.13892e+06	4.044	0.104	58.2	1.069	7850.06	nan	540371	0.1	ovf	123.64
	50	11.1.25	0:27:6	0.10932	0.000196	4.13441e+06	4.044	0.104	58.7	1.073	7850.06	nan	536266	0.1	ovf	123.64
	50	11.1.25	0:27:10	0.108164	0.000168	4.13023e+06	4.048	0.104	57.4	1.062	7850.06	nan	547790	0.1	ovf	123.52
	50	11.1.25	0:27:15	0.109196	0.000762	4.12592e+06	4.044	0.104	58.5	1.072	7849.94	nan	537468	0.1	ovf	123.64
	50	11.1.25	0:27:19	0.10938	0.001004	4.1215e+06	4.044	0.104	58.7	1.074	7850.06	nan	535678	0.1	ovf	123.64
	50	11.1.25	0:27:23	0.108988	0.000124	4.11736e+06	4.044	0.104	58.3	1.07	7850.06	nan	539538	0.1	ovf	123.64
				0.109004	0.0004665	4.13277e+06	4.045	0.104	58.3125	1.07	7850.05	#DIV/0!	539400	0.1	#DIV/0!	123.61
				4.46832e-05	3.89739e-05	1307.92	0.000216506	0	0.0489888	0.000433013	0.00496078	#DIV/0!	445.362	1.73472e-18	#DIV/0!	0.00649519
25	75	11.1.25	0:27:56	0.131532	0.000342	4.08477e+06	4.048	0.104	84.9	1.291	7850.06	nan	370439	0.1	ovf	123.52
	75	11.1.25	0:28:0	0.131624	0.001272	4.0807e+06	4.044	0.104	85	1.292	7849.94	nan	369910	0.1	ovf	123.64
	75	11.1.25	0:28:5	0.131432	0.000624	4.07594e+06	4.048	0.104	84.8	1.29	7849.94	nan	370991	0.1	ovf	123.52
	75	11.1.25	0:28:14	0.131228	0.000464	4.06616e+06	4.044	0.104	84.5	1.288	7850.06	nan	372157	0.1	ovf	123.64
	75	11.1.25	0:28:19	0.131332	0.000424	4.06175e+06	4.044	0.104	84.7	1.289	7850.06	nan	371568	0.1	ovf	123.64
	75	11.1.25	0:28:23	0.131276	0.000772	4057937	4.044	0.104	84.6	1.288	7850.18	nan	371896	0.1	ovf	123.64
	75	11.1.25	0:28:27	0.131248	0.000506	4.05311e+06	4.044	0.104	84.5	1.288	7850.18	nan	372055	0.1	ovf	123.64
	75	11.1.25	0:28:33	0.131408	0.000348	4.04771e+06	4.048	0.104	84.7	1.29	7849.94	nan	371127	0.1	ovf	123.52
Table 4:	0.129475			0.131385	0.000594	4.06601e+06	4.0455	0.104	84.7125	1.2895	7850.05	#DIV/0!	371268	0.1	#DIV/0!	123.595
				1.65109e-05	3.617e-05	1563.33	0.000242061	0	0.0211371	0.000176777	0.0117094	#DIV/0!	93.9937	1.73472e-18	#DIV/0!	0.00726184
50	25	11.1.25	0:29:41	0.074524	0.000214	3979819	4.048	0.104	27.3	0.732	7850.06	nan	1153950	0.1	ovf	123.52
	25	11.1.25	0:29:45	0.074384	0.00025	3975227	4.044	0.104	27.2	0.73	7850.06	nan	1158298	0.1	ovf	123.64
	25	11.1.25	0:29:54	0.074812	0.000744	3966886	4.052	0.104	27.5	0.734	7850.06	nan	1.14508e+06	0.1	ovf	123.4
	25	11.1.25	0:29:58	0.074896	0.000514	3.96296e+06	4.044	0.104	27.6	0.735	7850.18	nan	1.14255e+06	0.1	ovf	123.64
	25	11.1.25	0:30:2	0.075028	0.00077	3959069	4.044	0.104	27.7	0.737	7850.06	nan	1.1385e+06	0.1	ovf	123.64
	25	11.1.25	0:30:5	0.075088	0.00022	3.95539e+06	4.044	0.104	27.7	0.737	7850.06	nan	1136680	0.1	ovf	123.64
	25	11.1.25	0:30:9	0.075172	0.000296	3.95164e+06	4.048	0.104	27.8	0.738	7850.18	nan	1.13418e+06	0.1	ovf	123.52
	25	11.1.25	0:30:13	0.074156	0.000614	3947893	4.044	0.104	27	0.728	7850.06	nan	1.16543e+06	0.1	ovf	123.64
	25	11.1.25	0:30:16	0.074728	0.000402	3944095	4.048	0.104	27.4	0.734	7850.18	nan	1.14769e+06	0.1	ovf	123.52
				0.0747542	0.000447111	3960332	4.04622	0.104	27.4667	0.733889	7850.1	#DIV/0!	1.14693e+06	0.1	#DIV/0!	123.573
				3.57741e-05	2.32588e-05	1267.6	0.000304416	0	0.027716	0.000353095	0.00628539	#DIV/0!	1100.45	1.54198e-18	#DIV/0!	0.00913247
25	50	11.1.25	0:30:52	0.103956	0.000176	3.9082e+06	4.048	0.104	53.1	1.02	7850.06	nan	593035	0.1	ovf	123.52
	50	11.1.25	0:30:57	0.103684	0.000176	3.90308e+06	4.048	0.104	52.8	1.018	7850.06	nan	596150	0.1	ovf	123.52
	50	11.1.25	0:31:2	0.103624	0.00073	3.89855e+06	4.052	0.104	52.7	1.017	7850.18	nan	596859	0.1	ovf	123.4
	50	11.1.25	0:31:7	0.1037	0.00054	3.89367e+06	4.044	0.104	52.8	1.018	7850.18	nan	595985	0.1	ovf	123.64
	50	11.1.25	0:31:12	0.103988	0.034932	4.028	4.128	0.104	53.1	1.021	7867.23	nan	595265	11.3	-204.5	121.13
	50	11.1.25	0:31:16	0.103676	0.000682	3884775	4.044	0.104	52.8	1.018	7850.06	nan	596242	0.1	ovf	123.64
	50	11.1.25	0:31:20	0.104452	0.00017	3.88061e+06	4.052	0.104	53.6	1.025	7850.06	nan	587416	0.1	ovf	123.4
	50	11.1.25	0:31:25	0.103612	0.000922	3.8757e+06	4.044	0.104	52.7	1.017	7850.06	nan	596979	0.1	ovf	123.64
	50	11.1.25	0:31:30	0.103644	0.000864	3.87085e+06	4.044	0.104	52.7	1.017	7850.06	nan	596611	0.1	ovf	123.64
Table 4:	0.102405			0.103815	0.00435467	3.45727e+06	4.056	0.104	52.9222	1.019	7851.99	#DIV/0!	594949	1.34444	#DIV/0!	123.281
				2.89794e-05	0.0012016	135821	0.00284969	0	0.0313298	0.00027716	0.598534	#DIV/0!	321.241	0.391091	#DIV/0!	0.085144
25	25	11.1.25	0:32:40	0.07236	0.001198	3800408	4.048	0.104	25.7	0.71	7850.18	nan	1.22404e+06	0.1	ovf	123.52
	25	11.1.25	0:32:44	0.071944	0.001788	3.79641e+06	4.044	0.104	25.4	0.706	7850.18	nan	1238236	0.1	ovf	123.64
	25	11.1.25	0:32:48	0.071932	0.032298	3792151	4.044	0.104	25.4	0.706	7850.18	nan	1.23865e+06	20.2	ovf	123.64
	25	11.1.25	0:32:52	0.072008	0.035098	3788586	4.044	0.104	25.5	0.707	7850.06	nan	1.236e+06	23.8	ovf	123.64
	25	11.1.25	0:32:56	0.072432	4e-06	3785020	4.044	0.104	25.8	0.711	7850.06	nan	1.22157e+06	0.1	ovf	123.64
	25	11.1.25	0:32:59	0.072344	0.00024	3.78164e+06	4.048	0.104	25.7	0.71	7850.18	nan	1.22458e+06	0.1	ovf	123.52
	25	11.1.25	0:33:3	0.072032	0.000834	3777921	4.044	0.104	25.5	0.707	7850.18	nan	1.23521e+06	0.1	ovf	123.64
	25	11.1.25	0:33:6	0.072008	0.034598	3.77442e+06	4.044	0.104	25.5	0.707	7850.06	nan	1.236e+06	23.1	ovf	123.64
	25	11.1.25	0:33:10	0.07198	0.000642	3.77062e+06	4.048	0.104	25.5	0.707	7850.18	nan	1.237e+06	0.1	ovf	123.52
	25	11.1.25	0:33:14	0.072532	0.030628	3.76682e+06	4.048	0.104	25.9	0.712	7850.06	nan	1.2182e+06	17.9	ovf	123.52
Table 4:	0.07129			0.0721572	0.0137328	3.7834e+06	4.0456	0.104	25.59	0.7083	7850.13	#DIV/0!	1.23095e+06	8.56	#DIV/0!	123.592
				2.19038e-05	0.00159061	1056.69	0.000195959	1.38778e-18	0.0164012	0.00021	0.00587878	#DIV/0!	746.21	1.04682	#DIV/0!	0.00587878
100	25	11.1.25	0:35:14	0.086	0.000242	3646323	4.044	0.104	36.3	0.844	7850.06	nan	866528	0.1	ovf	123.64
	25	11.1.25	0:35:25	0.086468	2.2e-05	4.032	4.112	0.104	36.7	0.849	7867.23	nan	860926	0.1	-205.6	121.6
	25	11.1.25	0:35:30	0.085948	0.00042	3.63105e+06	4.044	0.104	36.3	0.844	7850.06	nan	867577	0.1	ovf	123.64
	25	11.1.25	0:35:34	0.085888	6.2e-05	3.62683e+06	4.044	0.104	36.2	0.843	7850.06	nan	868789	0.1	ovf	123.64
	25	11.1.25	0:35:37	0.086512	0.000396	4.032	4.076	0.104	36.8	0.849	7867.23	nan	860051	0.1	-205.6	122.67
	25	11.1.25	0:35:42	0.086328	0.000516	3.61851e+06	4.048	0.104	36.6	0.847	7850.06	nan	859955	0.1	ovf	123.52
	25	11.1.25	0:35:46	0.0863	0.000514	3.61504e+06	4.044	0.104	36.6	0.847	7850.06	nan	860514	0.1	ovf	123.64
	25	11.1.25	0:35:50	0.086704	0.00033	3.61023e+06	4.044	0.104	36.9	0.851	7850.06	nan	852513	0.1	ovf	123.64
	25	11.1.25	0:35:54	0.085912	0.00035	3.60645e+06	4.048	0.104	36.3	0.843	7850.06	nan	868304	0.1	ovf	123.52
				0.0862289	0.000316889	2.81716e+06	4.056	0.104	36.5222	0.846333	7853.88	#DIV/0!	862795	0.1	#DIV/0!	123.279
				3.15544e-05	1.86732e-05	167320	0.00245229	0	0.0265934	0.000309874	0.793139	#DIV/0!	565.447	1.54198e-18	#DIV/0!	0.0736813
75	50	11.1.25	0:36:14	0.118176	0.000556	3.58642e+06	4.048	0.104	68.6	1.16	7849.94	nan	458889	0.1	ovf	123.52
	50	11.1.25	0:36:18	0.118088	0.000542	3.58263e+06	4.044	0.104	68.4	1.159	7850.06	nan	459587	0.1	ovf	123.64
	50	11.1.25	0:36:21	0.11828	0.00037	3.57927e+06	4.048	0.104	68.7	1.161	7849.94	nan	458082	0.1	ovf	123.52
	50	11.1.25	0:36:25	0.11808	0.00046	3575754	4.044	0.104	68.4	1.159	7849.94	nan	459635	0.1	ovf	123.64
	50	11.1.25	0:36:28	0.118548	0.000272	3.57231e+06	4.044	0.104	69	1.163	7850.06	nan	456027	0.1	ovf	123.64
	50	11.1.25	0:36:33	0.118228	0.000456	3.56799e+06	4.048	0.104	68.6	1.16	7849.94	nan	458485	0.1	ovf	123.52
	50	11.1.25	0:36:36	0.118148	0.000442	3564267	4.048	0.104	68.5	1.16	7850.06	nan	459120	0.1	ovf	123.52
	50	11.1.25	0:36:40	0.118176	0.000436	3560385	4.048	0.104	68.6	1.16	7850.18	nan	458917	0.1	ovf	123.52
	50	11.1.25	0:36:44	0.118032	0.000428	3.55649e+06	4.048	0.104	68.4	1.158	7849.94	nan	460009	0.1	ovf	123.52
				0.118195	0.000440222	3.57172e+06	4.04667	0.104	68.5778	1.16	7850.01	#DIV/0!	458750	0.1	#DIV/0!	123.56
				1.60203e-05	8.90458e-06	1072.33	0.000209513	0	0.0201352	0.000148148	0.00913247	#DIV/0!	123.856	1.54198e-18	#DIV/0!	0.00628539
50	75	11.1.25	0:37:3	0.141508	0.0006	3.53773e+06	4.044	0.104	98.3	1.389	7850.06	nan	320050	0.1	ovf	123.64
	75	11.1.25	0:37:7	0.141432	0.000738	3.53354e+06	4.044	0.104	98.2	1.388	7850.06	nan	320394	0.1	ovf	123.64
	75	11.1.25	0:37:11	0.142324	0.000486	3529644	4.044	0.104	99.4	1.397	7849.94	nan	316380	0.1	ovf	123.64
	75	11.1.25	0:37:14	0.142316	0.000768	3526184	4.044	0.104	99.4	1.397	7850.06	nan	316426	0.1	ovf	123.64
	75	11.1.25	0:37:18	0.142776	0.000524	3.52276e+06	4.044	0.104	100	1.401	7849.94	nan	314380	0.1	ovf	123.64
	75	11.1.25	0:37:21	0.141496	0.000584	3.51941e+06	4.044	0.104	98.3	1.389	7850.06	nan	320104	0.1	ovf	123.64
	75	11.1.25	0:37:24	0.142356	0.000644	3516102	4.048	0.104	99.5	1.397	7850.06	nan	316248	0.1	ovf	123.52
	75	11.1.25	0:37:28	0.141604	0.000414	3.51234e+06	4.044	0.104	98.4	1.39	7850.06	nan	319616	0.1	ovf	123.64
				0.141977	0.00059475	3.52471e+06	4.0445	0.104	98.9375	1.3935	7850.03	#DIV/0!	317950	0.1	#DIV/0!	123.625
				6.09951e-05	1.41565e-05	1020.1	0.000165359	0	0.0829009	0.000586302	0.00649519	#DIV/0!	273.216	1.73472e-18	#DIV/0!	0.00496078
25	100	11.1.25	0:37:44	0.160716	0.00064	3496329	4.048	0.104	126.7	1.577	7850.06	nan	248120	0.1	ovf	123.52
	100	11.1.25	0:37:48	0.161256	1.6e-05	3492673	4.044	0.104	127.6	1.582	7850.06	nan	246461	0.1	ovf	123.64
	100	11.1.25	0:37:52	0.160772	0.00063	3.48898e+06	4.044	0.104	126.8	1.578	7850.06	nan	247947	0.1	ovf	123.64
	100	11.1.25	0:37:55	0.16116	0.000572	3.48523e+06	4.044	0.104	127.4	1.581	7850.06	nan	246754	0.1	ovf	123.64
	100	11.1.25	0:37:59	0.11276	0.000512	3.48184e+06	4.048	0.104	62.4	1.107	7849.94	nan	504029	0.1	ovf	123.52
	100	11.1.25	0:38:4	0.16064	0.000432	3.47683e+06	4.048	0.104	126.6	1.576	7849.94	nan	248347	0.1	ovf	123.52
	100	11.1.25	0:38:8	0.160836	0.00055	3473014	4.044	0.104	126.9	1.578	7850.06	nan	247750	0.1	ovf	123.64
	100	11.1.25	0:38:16	0.16096	0.000484	3.46466e+06	4.048	0.104	127.1	1.58	7850.06	nan	247368	0.1	ovf	123.52
	100	11.1.25	0:38:20	0.16074	0.000594	3461039	4.044	0.104	126.8	1.577	7850.18	nan	248053	0.1	ovf	123.64
				0.155538	0.000492222	3.48007e+06	4.04578	0.104	119.811	1.52622	7850.05	#DIV/0!	276092	0.1	#DIV/0!	123.587
				0.00168061	2.00053e-05	1278.93	0.000220846	0	2.25559	0.0164699	0.0075541	#DIV/0!	8954.47	1.54198e-18	#DIV/0!	0.00662539

## Sheet: statistik je 5 eng
sample height	distance	Date	Time	T0<s>	H<mm>	v0<m/s>	Gmax		Untersuchung:	Referenzwerte für die Zeit T0
75	25	11.1.25	0:25:10	0.07842	30.2	0.77	7850.06
	25	11.1.25	0:25:34	0.078396	30.2	0.77	7850.06		sample height	25	distance	25	50	75
	25	11.1.25	0:25:40	0.07838	30.2	0.769	7850.18
	25	11.1.25	0:25:45	0.078512	30.3	0.771	7849.94				T0	0.0721848	0.103648	0.131303
	25	11.1.25	0:25:52	0.078572	30.3	0.771	7850.18					4.30587e-05	5.63418e-06	1.4659e-05
				0.078456	30.24	0.7702	7850.08				H	25.62	52.74	84.62
				1.47686e-05	0.00979796	0.000149666	0.01796					0.032	0.00979796	0.0233238
											v0	0.7086	1.0174	1.2886
50	50	11.1.25	0:26:51	0.108924	58.2	1.069	7850.06					0.000411825	9.79796e-05	0.00016
	50	11.1.25	0:26:57	0.109152	58.5	1.071	7850.06				Gmax	7850.11	7850.08	7850.08
	50	11.1.25	0:27:2	0.108904	58.2	1.069	7850.06		Measured soft material			0.0117576	0.0096	0.01796
	50	11.1.25	0:27:15	0.109196	58.5	1.072	7849.94		Table 4:	0.07129
	50	11.1.25	0:27:23	0.108988	58.3	1.07	7850.06		Table 4:	0.102405
				0.109033	58.34	1.0702	7850.04		Table 4:	0.129475
				2.38792e-05	0.0271293	0.000233238	0.0096
									full data	0.0719792	good
25	75	11.1.25	0:28:5	0.131432	84.8	1.29	7849.94		full data	0.103648	bad
	75	11.1.25	0:28:14	0.131228	84.5	1.288	7850.06		full data	0.131298	bad
	75	11.1.25	0:28:19	0.131332	84.7	1.289	7850.06
	75	11.1.25	0:28:23	0.131276	84.6	1.288	7850.18
	75	11.1.25	0:28:27	0.131248	84.5	1.288	7850.18
				0.131303	84.62	1.2886	7850.08
				1.4659e-05	0.0233238	0.00016	0.01796
50	25	11.1.25	0:29:41	0.074524	27.3	0.732	7850.06
	25	11.1.25	0:29:45	0.074384	27.2	0.73	7850.06
	25	11.1.25	0:29:54	0.074812	27.5	0.734	7850.06
	25	11.1.25	0:30:13	0.074156	27	0.728	7850.06
	25	11.1.25	0:30:16	0.074728	27.4	0.734	7850.18
				0.0745208	27.28	0.7316	7850.08
				4.72891e-05	0.0344093	0.000466476	0.0096
25	50	11.1.25	0:30:57	0.103684	52.8	1.018	7850.06
	50	11.1.25	0:31:2	0.103624	52.7	1.017	7850.18
	50	11.1.25	0:31:16	0.103676	52.8	1.018	7850.06
	50	11.1.25	0:31:25	0.103612	52.7	1.017	7850.06
	50	11.1.25	0:31:30	0.103644	52.7	1.017	7850.06
				0.103648	52.74	1.0174	7850.08
				5.63418e-06	0.00979796	9.79796e-05	0.0096
25	25	11.1.25	0:32:52	0.072008	25.5	0.707	7850.06
	25	11.1.25	0:32:59	0.072344	25.7	0.71	7850.18
	25	11.1.25	0:33:3	0.072032	25.5	0.707	7850.18
	25	11.1.25	0:33:6	0.072008	25.5	0.707	7850.06
	25	11.1.25	0:33:14	0.072532	25.9	0.712	7850.06
				0.0721848	25.62	0.7086	7850.11
				4.30587e-05	0.032	0.000411825	0.0117576
100	25	11.1.25	0:35:14	0.086	36.3	0.844	7850.06
	25	11.1.25	0:35:30	0.085948	36.3	0.844	7850.06
	25	11.1.25	0:35:34	0.085888	36.2	0.843	7850.06
	25	11.1.25	0:35:46	0.0863	36.6	0.847	7850.06
	25	11.1.25	0:35:54	0.085912	36.3	0.843	7850.06
				0.0860096	36.34	0.8442	7850.06
				3.00042e-05	0.0271293	0.000293939	0
75	50	11.1.25	0:36:14	0.118176	68.6	1.16	7849.94
	50	11.1.25	0:36:18	0.118088	68.4	1.159	7850.06
	50	11.1.25	0:36:25	0.11808	68.4	1.159	7849.94
	50	11.1.25	0:36:36	0.118148	68.5	1.16	7850.06
	50	11.1.25	0:36:44	0.118032	68.4	1.158	7849.94
				0.118105	68.46	1.1592	7849.99
				1.025e-05	0.016	0.000149666	0.0117576
50	75	11.1.25	0:37:3	0.141508	98.3	1.389	7850.06
	75	11.1.25	0:37:11	0.142324	99.4	1.397	7849.94
	75	11.1.25	0:37:14	0.142316	99.4	1.397	7850.06
	75	11.1.25	0:37:21	0.141496	98.3	1.389	7850.06
	75	11.1.25	0:37:28	0.141604	98.4	1.39	7850.06
				0.14185	98.76	1.3924	7850.04
				7.71817e-05	0.104766	0.000754718	0.0096
25	100	11.1.25	0:37:44	0.160716	126.7	1.577	7850.06
	100	11.1.25	0:38:4	0.16064	126.6	1.576	7849.94
	100	11.1.25	0:38:8	0.160836	126.9	1.578	7850.06
	100	11.1.25	0:38:16	0.16096	127.1	1.58	7850.06
	100	11.1.25	0:38:20	0.16074	126.8	1.577	7850.18
				0.160778	126.82	1.5776	7850.06
				2.2058e-05	0.0344093	0.000271293	0.0151789

## Sheet: statistik low-used
																relative abweichung vom standardsetting
sample height	distance	Date	Time	T0<s>	H<mm>	v0<m/s>			distanz 25	75	0.0783752	25	0.0719792	25		3.53102
75	25	11.1.25	0:25:45	0.078512	30.3	0.771				50	0.0745208	50	0.0745208	50		8.8859
75	25	11.1.25	0:25:10	0.07842	30.2	0.77				25	0.0719792	75	0.0783752	75		19.4923
75	25	11.1.25	0:25:28	0.078168	30	0.767				100	0.0860096	100	0.0860096	100
75	25	11.1.25	0:25:34	0.078396	30.2	0.77
75	25	11.1.25	0:25:40	0.07838	30.2	0.769
				0.0783752	30.18	0.7694
				2.26466e-05	0.0195959	0.000271293
50	50	11.1.25	0:26:51	0.108924	58.2	1.069			distanz 50	50	0.108826	25	0.103648	25
50	50	11.1.25	0:26:57	0.109152	58.5	1.071				25	0.103648	50	0.108826	50
50	50	11.1.25	0:27:2	0.108904	58.2	1.069				75	0.118105	75	0.118105	75
50	50	11.1.25	0:27:10	0.108164	57.4	1.062
50	50	11.1.25	0:27:23	0.108988	58.3	1.07
				0.108826	58.12	1.0682
				6.84953e-05	0.0752596	0.000637495
25	75	11.1.25	0:28:14	0.131228	84.5	1.288			distanz 75	25	0.131298	25	0.131298	25
25	75	11.1.25	0:28:19	0.131332	84.7	1.289				50	0.141671	50	0.141671	50
25	75	11.1.25	0:28:23	0.131276	84.6	1.288			distanz 100	25	0.160741	25	0.160741	25
25	75	11.1.25	0:28:27	0.131248	84.5	1.288
25	75	11.1.25	0:28:33	0.131408	84.7	1.29
Table 4:	0.129475			0.131298	84.6	1.2886
				1.30044e-05	0.0178885	0.00016
50	25	11.1.25	0:29:41	0.074524	27.3	0.732
50	25	11.1.25	0:29:45	0.074384	27.2	0.73
50	25	11.1.25	0:29:54	0.074812	27.5	0.734
50	25	11.1.25	0:30:13	0.074156	27	0.728
50	25	11.1.25	0:30:16	0.074728	27.4	0.734
				0.0745208	27.28	0.7316
				4.72891e-05	0.0344093	0.000466476
25	50	11.1.25	0:30:57	0.103684	52.8	1.018
25	50	11.1.25	0:31:2	0.103624	52.7	1.017
25	50	11.1.25	0:31:16	0.103676	52.8	1.018
25	50	11.1.25	0:31:25	0.103612	52.7	1.017
25	50	11.1.25	0:31:30	0.103644	52.7	1.017
Table 4:	0.102405			0.103648	52.74	1.0174		0.0012432		1,2ms	50
				5.63418e-06	0.00979796	9.79796e-05
25	25	11.1.25	0:32:44	0.071944	25.4	0.706
25	25	11.1.25	0:32:48	0.071932	25.4	0.706
25	25	11.1.25	0:32:52	0.072008	25.5	0.707
25	25	11.1.25	0:33:3	0.072032	25.5	0.707
25	25	11.1.25	0:33:10	0.07198	25.5	0.707
Table 4:	0.07129			0.0719792	25.46	0.7066		0.0006892		0,7ms	25
				7.52851e-06	0.00979796	9.79796e-05
100	25	11.1.25	0:35:14	0.086	36.3	0.844
100	25	11.1.25	0:35:30	0.085948	36.3	0.844
100	25	11.1.25	0:35:34	0.085888	36.2	0.843
100	25	11.1.25	0:35:46	0.0863	36.6	0.847
100	25	11.1.25	0:35:54	0.085912	36.3	0.843
				0.0860096	36.34	0.8442
				3.00042e-05	0.0271293	0.000293939
75	50	11.1.25	0:36:14	0.118176	68.6	1.16
75	50	11.1.25	0:36:18	0.118088	68.4	1.159
75	50	11.1.25	0:36:25	0.11808	68.4	1.159
75	50	11.1.25	0:36:36	0.118148	68.5	1.16
75	50	11.1.25	0:36:44	0.118032	68.4	1.158
				0.118105	68.46	1.1592
				1.025e-05	0.016	0.000149666
50	75	11.1.25	0:37:3	0.141508	98.3	1.389
50	75	11.1.25	0:37:7	0.141432	98.2	1.388
50	75	11.1.25	0:37:14	0.142316	99.4	1.397
50	75	11.1.25	0:37:21	0.141496	98.3	1.389
50	75	11.1.25	0:37:28	0.141604	98.4	1.39
				0.141671	98.52	1.3906
				6.54112e-05	0.0889044	0.00065238
25	100	11.1.25	0:37:44	0.160716	126.7	1.577
25	100	11.1.25	0:37:52	0.160772	126.8	1.578
25	100	11.1.25	0:38:4	0.16064	126.6	1.576
25	100	11.1.25	0:38:8	0.160836	126.9	1.578
25	100	11.1.25	0:38:20	0.16074	126.8	1.577
				0.160741	126.76	1.5772
				1.29036e-05	0.0203961	0.000149666
