# Supplementary material for: Image-Analysis-Based Validation of the Mathematical Framework for the Representation of the Travel of an Accelerometer-Based Texture Testing Device
Source: Sensors (Basel). 2025 Oct 12;25(20):6307. doi: 10.3390/s25206307 (PMC12567729; doi:10.3390/s25206307)
Supplement: Supplementary file 1 [file sensors-25-06307-s001.zip › File S16 comparison_spring_constant_damping_constant.xlsx]

## Sheet: Tabelle1
h		kstfr unten	kstfr oben		kh unten	kh oben		cs unten	cs oben		ch unten	ch oben
25		4.43644	4.61356		13.6133	13.7635		23.072	23.776		7.089	8.371
50		4.85351	4.98249		15.3998	15.5196		24.345	25.039		6.031	6.819
75		4.78615	4.91385		17.1968	17.3478		25.369	26.183		6.056	7.036
kstfr					kh					cs					ch
	25	50	75			25	50	75			25	50	75			25	50	75
Min	4.43644	4.85351	4.78615		Min	13.6133	15.3998	17.1968		Min	23.072	24.345	25.369		Min	7.089	6.031	6.056
Max	4.61356	4.98249	4.91385		Max	13.7635	15.5196	17.3478		Max	23.776	25.039	26.183		Max	8.371	6.819	7.036
Average	4.525	4.918	4.85		Average	13.6884	15.4597	17.2723		Average	23.424	24.692	25.776		Average	7.73	6.425	6.546

## Sheet: Tabelle2
h		kstfr unten	kstfr oben		kh unten	kh oben		cs unten	cs oben		ch unten	ch oben
25		4.43644	4.61356		13.6133	13.7635		23.072	23.776		7.089	8.371
50		4.85351	4.98249		15.3998	15.5196		24.345	25.039		6.031	6.819
75		4.78615	4.91385		17.1968	17.3478		25.369	26.183		6.056	7.036
kstfr					kh					cs					ch
	25	50	75			25	50	75			25	50	75			25	50	75
Min	4.43644	4.85351	4.78615		Min	13.6133	15.3998	17.1968		Min	23.072	24.345	25.369		Min	7.089	6.031	6.056
Max	4.61356	4.98249	4.91385		Max	13.7635	15.5196	17.3478		Max	23.776	25.039	26.183		Max	8.371	6.819	7.036
Average	4.525	4.918	4.85		Average	13.6884	15.4597	17.2723		Average	23.424	24.692	25.776		Average	7.73	6.425	6.546
		Average
		cs/kSTFR	cs/Kh	ch/kh
	25	5.18	1.71	0.565
	50	5.02	1.6	0.416
	75	5.31	1.49	0.379
