# Supplementary material for: Image-Analysis-Based Validation of the Mathematical Framework for the Representation of the Travel of an Accelerometer-Based Texture Testing Device
Source: Sensors (Basel). 2025 Oct 12;25(20):6307. doi: 10.3390/s25206307 (PMC12567729; doi:10.3390/s25206307)
Supplement: Supplementary file 1 [file sensors-25-06307-s001.zip › File S6 evaluation_28102024.xlsx]

## Sheet: comparism_KRT_KIN_07122024
import	computed via free fall
Height 75
	T0<ms>	T1<ms>	tp0<ms>	d0<ms>	D<mm>
KRT	129.7	76.2	6.8	14.5	6.6
	0.11	0.13	0.06	0.0231	0.0456
KIN	141.475	76.0233	7.095	14.8783	4.64792
	0.159687	0.425561	0.27335	0.138716	0.0672163
abs dev	-11.775	0.176667	-0.295	-0.378333	1.95208
rel dev (%)	-9.1	0.2	-4.3	-2.6	29.6
Height 50
	T0<ms>	T1<ms>	tp0<ms>	d0<ms>	D<mm>
KRT	102.5	62.6	7.2	15.4	5.38
	0.04	0.01	0.06	0.005	0.0341
KIN	108.405	63.13	7.09524	15.5352	4.17185
	0.240276	0.08228	0.159687	0.122836	0.049141
abs dev	-5.90476	-0.53	0.104762	-0.135238	1.20815
rel dev (%)	-5.8	-0.8	1.5	-0.9	22.5
Height 25
	T0<ms>	T1<ms>	tp0<ms>	d0<ms>	D<mm>
KRT	71.2	45.6	7.4	16.3	3.88
	0.05	0.05	0.12	0.0094	0.0402
KIN	116.29	45.2583	7.71	16.36	3.13479
	0.240276	0.08228	0.08228	0.122836	0.0583741
abs dev	-45.09	0.341667	-0.31	-0.06	0.745206
rel dev (%)	-63.3	0.7	-4.2	-0.4	19.2

## Sheet: KIN_25_shift_07122024
	KIN_C0198_raw	KIN_C0199_raw	KIN_C0200_raw	KIN_C0201_raw	KIN_C0202_raw		KIN_C0198_raw	KIN_C0199_raw	KIN_C0200_raw	KIN_C0201_raw	KIN_C0202_raw
import
	round digits	round digits	round digits	round digits	round digits
	0	0	0	0	0
	CSMA3	CSMA3	CSMA3	CSMA3	CSMA3									CSMA3	CSMA3	CSMA3	CSMA3	CSMA3
t <ms>	x <px>	x <px>	x <px>	x <px>	x <px>								t <ms>	x <mm>	x <mm>	x <mm>	x <mm>	x <mm>
max x	136	136	135	136	133								max x	25.4682	25.4126	25.2883	25.4047	25.445
average x first 50	135	135	134	135.3	131.4		134.733	135.333	134.1	135.533	131.633		average x first 50	25.4	25.4	25.3	25.3	25.4
average x first 100	134.6	135.5	134	135.6	131.5								average x first 100	22.6	22.8	22.6	22.9	22.9
average x first 150	134.6	135.5	134.3	135.7	132								average x first 150	15.7	15.9	15.7	16	16
min x	-55	-53	-54	-54	-57								min x	-3.33511	-3.17657	-3.17997	-2.98879	-2.99352
	AUSREISSER ?					a	initial height	26						AUSREISSER ?
span x	191	189	189	190	190		171.508	171.883	171.7	173.983	173.708		span x	28.8033	28.5892	28.4683	28.3935	28.4385
							0.151596	0.151265	0.151427	0.14944	0.149676	factor*px=mm
asymptotic x (last 100)	-36.5	-36.8	-37.8	-38.5	-42		-36.775	-36.55	-37.6	-38.45	-42.075	0.150681	asymptotic x (last 100)	5	4.8	5	5.1	5.4
asymptotic x (last 200)	-36.8	-36.5	-37.5	-38.5	-42								asymptotic x (last 200)	5	4.8	5	5.1	2.3
asymptotic x (last 300)	-36.9	-36.5	-37.6	-38.4	-42.1								asymptotic x (last 300)	4.9	3.1	3.1	4.2	1.3
asymptotic x (last 400)	-36.9	-36.4	-37.5	-38.4	-42.2								asymptotic x (last 400)	3.5	2.2	2.2	3	0.8
min x (last 100)	-37	-37	-38	-39	-43		-37.75	-37	-38	-39	-43		min x (last 100)	5	4.8	5	5.1	-0.6
min x (last 200)	-38	-37	-38	-39	-43								min x (last 200)	5	4.8	5	5.1	-0.9
min x (last 300)	-38	-37	-38	-39	-43								min x (last 300)	-0.6	-0.8	-0.8	-0.6	-0.9
min x (last 400)	-38	-37	-38	-39	-43								min x (last 400)	-0.6	-0.8	-0.8	-0.7	-0.9
							-5.72275	-5.59682	-5.75422	-5.82814	-6.43608	deep mm
Shift right/left (index)	298	212	204	255	100	default:	391	454	133	170	587
right … <, left … >	B	C	D	E	F
Shift up/down (height)	31	30	31	32	35		31	30	31	32	35
up…+, down -	shift up/down:	all:	2											KIN_C0198_raw	KIN_C0199_raw	KIN_C0200_raw	KIN_C0201_raw	KIN_C0202_raw		KIN_C0198_raw	KIN_C0199_raw	KIN_C0200_raw	KIN_C0201_raw	KIN_C0202_raw		KIN_C0198_raw	KIN_C0199_raw	KIN_C0200_raw	KIN_C0201_raw	KIN_C0202_raw	mean	std error
1	135	135	134	135	132	1	167	168	167	170	170		1	25.3166	25.4126	25.2883	25.4047	25.445							T0 (ms)	0.11475	0.1165	0.1155	0.1175	0.1172	0.11629	0.000461822
2	135	135	134	135	132	2	167	168	167	170	170		2	25.3166	25.4126	25.2883	25.4047	25.445							T1 (ms)	0.0453333	0.04525	0.0448333	0.045625	0.04525	0.0452583	0.000113284
3	135	135	134	135	132	3	167	168	167	170	170		3	25.3166	25.4126	25.2883	25.4047	25.445							tp0 (ms)	8.25	8	7.5	7.5	7.3	7.71	0.158997
4	135	135	134	135	132	4	167	168	167	170	170		4	25.3166	25.4126	25.2883	25.4047	25.445							d0 (ms)	16.9167	16.5	16.8333	15.75	15.8	16.36	0.222641
5	135	135	134	135	132	5	167	168	167	170	170		5	25.3166	25.4126	25.2883	25.4047	25.445							D (mm)	-3.33511	-3.17657	-3.17997	-2.98879	-2.99352	-3.13479	0.0583741
6	135	135	134	135	132	6	167	168	167	170	170		6	25.3166	25.4126	25.2883	25.4047	25.445							Hmax (mm)	10.6117	10.5886	10.4485	10.6102	10.4773	10.5473	0.0312911
7	135	135	134	135	132	7	167	168	167	170	170		7	25.3166	25.4126	25.2883	25.4047	25.445
8	135	135	134	135	132	8	167	168	167	170	170		8	25.3166	25.4126	25.2883	25.4047	25.445							Shift right/left:
9	135	135	134	135	132	9	167	168	167	170	170		9	25.3166	25.4126	25.2883	25.4047	25.445							T0 (KRT)						0.0711512
10	135	135	134	135	132	10	167	168	167	170	170		10	25.3166	25.4126	25.2883	25.4047	25.445							T0 (KIN) old						0.11629
11	135	135	134	135	132	11	168	168	167	170	170		11	25.4682	25.4126	25.2883	25.4047	25.445							T0 (KIN) new						0.07129
12	135	135	134	135	132	12	168	168	167	170	170		12	25.4682	25.4126	25.2883	25.4047	25.445							round diff (ms)						45
13	135	135	134	135	132	13	168	168	167	170	170		13	25.4682	25.4126	25.2883	25.4047	25.445											No contradiction to the data series
14	135	135	134	135	132	14	168	168	167	170	170		14	25.4682	25.4126	25.2883	25.4047	25.445
15	135	135	134	135	132	15	168	168	167	170	170		15	25.4682	25.4126	25.2883	25.4047	25.445
16	135	135	134	135	132	16	168	168	167	169	170		16	25.4682	25.4126	25.2883	25.2553	25.445
17	135	135	134	135	132	17	168	168	167	169	170		17	25.4682	25.4126	25.2883	25.2553	25.445
18	135	135	134	135	132	18	168	168	167	169	170		18	25.4682	25.4126	25.2883	25.2553	25.445
19	135	135	134	135	132	19	168	168	167	169	170		19	25.4682	25.4126	25.2883	25.2553	25.445
20	135	135	134	135	131	20	168	168	167	169	170		20	25.4682	25.4126	25.2883	25.2553	25.445
21	135	135	134	135	131	21	168	168	167	169	169		21	25.4682	25.4126	25.2883	25.2553	25.2953
22	135	135	134	135	131	22	168	168	167	169	169		22	25.4682	25.4126	25.2883	25.2553	25.2953
23	135	135	134	135	131	23	168	168	167	169	169		23	25.4682	25.4126	25.2883	25.2553	25.2953
24	135	135	134	135	131	24	168	168	167	169	169		24	25.4682	25.4126	25.2883	25.2553	25.2953
25	135	135	134	135	131	25	168	168	167	169	169		25	25.4682	25.4126	25.2883	25.2553	25.2953
26	135	135	134	136	131	26	168	168	167	169	169		26	25.4682	25.4126	25.2883	25.2553	25.2953
27	135	135	134	136	131	27	168	168	167	169	169		27	25.4682	25.4126	25.2883	25.2553	25.2953
28	135	135	134	136	131	28	168	168	167	169	170		28	25.4682	25.4126	25.2883	25.2553	25.445
29	135	135	134	135	131	29	168	168	167	169	170		29	25.4682	25.4126	25.2883	25.2553	25.445
30	135	135	134	135	131	30	168	168	167	169	170		30	25.4682	25.4126	25.2883	25.2553	25.445
31	135	135	134	135	131	31	168	168	167	169	170		31	25.4682	25.4126	25.2883	25.2553	25.445
32	135	135	134	135	131	32	168	168	167	169	170		32	25.4682	25.4126	25.2883	25.2553	25.445
33	135	135	134	135	131	33	168	168	167	169	170		33	25.4682	25.4126	25.2883	25.2553	25.445
34	135	135	134	135	131	34	168	168	167	169	170		34	25.4682	25.4126	25.2883	25.2553	25.445
35	135	135	134	135	131	35	168	168	167	169	170		35	25.4682	25.4126	25.2883	25.2553	25.445
36	135	135	134	135	131	36	168	168	167	169	170		36	25.4682	25.4126	25.2883	25.2553	25.445
37	135	135	134	135	131	37	168	168	167	169	170		37	25.4682	25.4126	25.2883	25.2553	25.445
38	135	135	134	135	131	38	168	168	167	170	170		38	25.4682	25.4126	25.2883	25.4047	25.445
39	135	135	134	135	131	39	168	168	167	170	170		39	25.4682	25.4126	25.2883	25.4047	25.445
40	135	135	134	136	131	40	168	168	167	170	170		40	25.4682	25.4126	25.2883	25.4047	25.445
41	135	135	134	136	131	41	168	168	167	170	170		41	25.4682	25.4126	25.2883	25.4047	25.445
42	135	135	134	136	131	42	167	168	167	170	170		42	25.3166	25.4126	25.2883	25.4047	25.445
43	135	135	134	136	131	43	167	168	167	170	170		43	25.3166	25.4126	25.2883	25.4047	25.445
44	135	135	134	136	131	44	167	168	167	170	170		44	25.3166	25.4126	25.2883	25.4047	25.445
45	135	135	134	136	131	45	167	168	167	170	170		45	25.3166	25.4126	25.2883	25.4047	25.445
46	135	135	134	136	131	46	167	168	167	170	170		46	25.3166	25.4126	25.2883	25.4047	25.445
47	135	135	134	136	131	47	167	168	167	170	170		47	25.3166	25.4126	25.2883	25.4047	25.445
48	135	135	134	136	131	48	167	168	167	170	170		48	25.3166	25.4126	25.2883	25.4047	25.445
49	135	135	134	136	131	49	167	168	167	170	170		49	25.3166	25.4126	25.2883	25.4047	25.445
50	135	135	134	136	131	50	167	168	167	169	169		50	25.3166	25.4126	25.2883	25.2553	25.2953
51	135	135	134	136	130	51	167	168	167	169	169		51	25.3166	25.4126	25.2883	25.2553	25.2953
52	135	135	134	136	130	52	166	167	167	169	169		52	25.165	25.2613	25.2883	25.2553	25.2953
53	135	135	134	136	130	53	166	167	167	169	169		53	25.165	25.2613	25.2883	25.2553	25.2953
54	135	136	134	136	130	54	166	167	166	169	169		54	25.165	25.2613	25.1369	25.2553	25.2953
55	135	136	134	136	130	55	166	167	166	168	169		55	25.165	25.2613	25.1369	25.1059	25.2953
56	135	136	134	136	131	56	166	167	166	168	168		56	25.165	25.2613	25.1369	25.1059	25.1456
57	135	136	134	136	131	57	166	167	166	168	168		57	25.165	25.2613	25.1369	25.1059	25.1456
58	135	136	134	136	131	58	165	166	166	168	168		58	25.0134	25.1101	25.1369	25.1059	25.1456
59	135	136	134	136	131	59	165	166	165	168	168		59	25.0134	25.1101	24.9854	25.1059	25.1456
60	134	136	134	136	131	60	165	166	165	167	168		60	25.0134	25.1101	24.9854	24.9564	25.1456
61	134	136	134	136	131	61	164	165	165	167	167		61	24.8618	24.9588	24.9854	24.9564	24.9959
62	134	136	134	136	132	62	163	165	164	167	167		62	24.7102	24.9588	24.834	24.9564	24.9959
63	134	136	134	136	132	63	163	164	163	166	166		63	24.7102	24.8075	24.6826	24.807	24.8462
64	134	136	134	136	132	64	162	164	163	166	166		64	24.5586	24.8075	24.6826	24.807	24.8462
65	134	136	134	136	132	65	161	163	162	165	165		65	24.407	24.6563	24.5312	24.6575	24.6966
66	134	136	134	136	132	66	159	162	160	164	164		66	24.1038	24.505	24.2283	24.5081	24.5469
67	134	136	134	136	132	67	158	161	159	163	163		67	23.9522	24.3537	24.0769	24.3587	24.3972
68	134	136	134	136	132	68	157	159	158	162	161		68	23.8006	24.0512	23.9255	24.2092	24.0979
69	134	136	134	136	132	69	155	158	156	160	160		69	23.4974	23.8999	23.6226	23.9103	23.9482
70	134	136	134	136	132	70	153	156	154	159	158		70	23.1942	23.5974	23.3197	23.7609	23.6488
71	134	136	134	136	132	71	151	154	152	157	157		71	22.891	23.2949	23.0169	23.462	23.4992
72	134	136	134	136	132	72	149	153	150	155	155		72	22.5878	23.1436	22.714	23.1631	23.1998
73	134	136	134	136	132	73	147	150	148	154	153		73	22.2846	22.6898	22.4112	23.0137	22.9005
74	134	136	134	136	132	74	145	148	146	152	151		74	21.9814	22.3873	22.1083	22.7148	22.6011
75	134	136	134	136	132	75	142	146	143	149	149		75	21.5267	22.0847	21.654	22.2665	22.3018
76	134	136	134	136	132	76	140	144	141	147	146		76	21.2235	21.7822	21.3512	21.9676	21.8527
77	134	136	134	136	132	77	137	141	138	144	144		77	20.7687	21.3284	20.8969	21.5193	21.5534
78	134	136	134	136	132	78	134	138	135	142	141		78	20.3139	20.8746	20.4426	21.2204	21.1043
79	134	136	134	136	132	79	131	136	132	139	138		79	19.8591	20.5721	19.9884	20.7721	20.6553
80	134	136	134	136	132	80	128	133	130	136	136		80	19.4043	20.1183	19.6855	20.3238	20.356
81	134	136	134	136	132	81	125	130	127	133	133		81	18.9495	19.6645	19.2312	19.8755	19.9069
82	134	136	134	136	132	82	122	127	123	130	130		82	18.4947	19.2107	18.6255	19.4271	19.4579
83	134	136	134	136	132	83	119	124	120	127	127		83	18.0399	18.7569	18.1712	18.9788	19.0089
84	134	136	134	136	131	84	115	120	117	124	124		84	17.4336	18.1518	17.7169	18.5305	18.5598
85	134	136	134	136	131	85	112	117	114	121	120		85	16.9788	17.6981	17.2627	18.0822	17.9611
86	134	136	134	136	132	86	109	114	110	117	117		86	16.524	17.2443	16.657	17.4844	17.5121
87	134	136	134	136	132	87	105	111	107	114	114		87	15.9176	16.7905	16.2027	17.0361	17.0631
88	134	136	134	136	132	88	102	107	104	111	110		88	15.4628	16.1854	15.7484	16.5878	16.4644
89	134	136	134	136	132	89	99	104	100	107	107		89	15.008	15.7316	15.1427	15.99	16.0154
90	134	136	134	136	132	90	95	100	97	104	103		90	14.4016	15.1265	14.6884	15.5417	15.4166
91	134	136	134	136	132	91	91	97	93	101	100		91	13.7952	14.6727	14.0827	15.0934	14.9676
92	134	136	134	136	132	92	88	93	90	97	96		92	13.3405	14.0677	13.6284	14.4956	14.3689
93	134	136	134	136	132	93	84	90	86	93	93		93	12.7341	13.6139	13.0227	13.8979	13.9199
94	134	136	134	136	132	94	81	86	83	90	90		94	12.2793	13.0088	12.5684	13.4496	13.4709
95	134	136	134	136	132	95	77	83	79	86	86		95	11.6729	12.555	11.9627	12.8518	12.8722
96	134	136	134	136	132	96	74	79	75	83	82		96	11.2181	11.95	11.357	12.4035	12.2734
97	134	136	134	136	132	97	70	76	72	79	79		97	10.6117	11.4962	10.9027	11.8057	11.8244
98	134	136	134	136	133	98	66	72	68	76	75		98	10.0053	10.8911	10.297	11.3574	11.2257
99	134	136	134	136	133	99	63	69	65	72	72		99	9.55056	10.4373	9.84275	10.7597	10.7767
100	134	136	134	136	133	100	59	65	61	69	68		100	8.94417	9.83225	9.23704	10.3113	10.178
101	134	136	134	136	133	101	56	61	58	65	65		101	8.48938	9.22719	8.78276	9.71357	9.72895
102	134	136	134	136	133	102	52	58	54	61	61		102	7.883	8.77339	8.17705	9.11582	9.13025
103	134	136	134	136	133	103	48	54	50	58	58		103	7.27661	8.16833	7.57135	8.6675	8.68122
104	134	136	134	136	133	104	45	50	47	54	54		104	6.82183	7.56327	7.11706	8.06974	8.08251
105	134	136	134	136	133	105	41	47	43	51	50		105	6.21544	7.10947	6.51136	7.62142	7.48381
106	134	136	134	136	133	106	37	43	39	47	47		106	5.60906	6.50441	5.90565	7.02366	7.03478
107	134	136	134	136	133	107	33	39	35	43	43		107	5.00267	5.89935	5.29994	6.4259	6.43608
108	134	136	134	136	133	108	29	35	31	39	39		108	4.39629	5.29429	4.69423	5.82814	5.83737
109	134	136	135	136	133	109	25	32	28	36	35		109	3.7899	4.84049	4.23995	5.37983	5.23867
110	134	136	135	136	133	110	21	28	24	32	31		110	3.18352	4.23543	3.63425	4.78207	4.63996
111	134	136	135	136	133	111	16	24	19	28	27		111	2.42554	3.63037	2.87711	4.18431	4.04126
112	134	136	135	136	133	112	12	19	15	24	23		112	1.81915	2.87404	2.2714	3.58655	3.44255
113	134	136	135	136	133	113	8	15	11	19	18		113	1.21277	2.26898	1.6657	2.83935	2.69417
114	134	136	135	136	133	114	3	11	7	15	14		114	0.454788	1.66392	1.05999	2.24159	2.09547		114.75
115	134	136	135	136	133	115	-1	6	2	11	9		115	-0.151596	0.907592	0.302854	1.64384	1.34709				115.5
116	135	136	135	135	133	116	-5	2	-2	6	5		116	-0.757981	0.302531	-0.302854	0.896638	0.748381			116.5
117	135	136	135	135	133	117	-9	-2	-7	2	1		117	-1.36437	-0.302531	-1.05999	0.298879	0.149676					117.5	117.2
118	135	136	135	135	132	118	-13	-6	-11	-2	-4		118	-1.97075	-0.907592	-1.6657	-0.298879	-0.598705
119	135	136	135	135	132	119	-16	-10	-14	-6	-8		119	-2.42554	-1.51265	-2.11998	-0.896638	-1.19741
120	135	136	135	135	132	120	-19	-14	-17	-10	-11		120	-2.88033	-2.11772	-2.57426	-1.4944	-1.64644
121	135	136	135	135	132	121	-21	-17	-19	-14	-15		121	-3.18352	-2.57151	-2.87711	-2.09215	-2.24514
122	135	135	135	135	132	122	-21	-19	-21	-16	-17		122	-3.18352	-2.87404	-3.17997	-2.39103	-2.5445
123	135	135	135	135	132	123	-22	-20	-21	-18	-19		123	-3.33511	-3.02531	-3.17997	-2.68991	-2.84385		123		123
124	135	135	135	136	132	124	-21	-21	-21	-19	-20		124	-3.18352	-3.17657	-3.17997	-2.83935	-2.99352			124.5			124.5
125	135	135	135	136	133	125	-20	-21	-20	-20	-20		125	-3.03192	-3.17657	-3.02854	-2.98879	-2.99352					125
126	135	135	135	136	133	126	-18	-20	-19	-19	-19		126	-2.72873	-3.02531	-2.87711	-2.83935	-2.84385
127	135	135	135	136	133	127	-15	-18	-16	-18	-18		127	-2.27394	-2.72278	-2.42283	-2.68991	-2.69417
128	135	135	135	136	133	128	-12	-16	-14	-16	-15		128	-1.81915	-2.42025	-2.11998	-2.39103	-2.24514
129	135	135	135	136	133	129	-9	-13	-10	-13	-13		129	-1.36437	-1.96645	-1.51427	-1.94271	-1.94579
130	135	135	135	136	133	130	-6	-10	-7	-10	-10		130	-0.909577	-1.51265	-1.05999	-1.4944	-1.49676
131	135	135	135	136	133	131	-2	-7	-4	-7	-7		131	-0.303192	-1.05886	-0.605708	-1.04608	-1.04773		131.667
132	135	135	135	136	133	132	1	-3	-1	-4	-4		132	0.151596	-0.453796	-0.151427	-0.597758	-0.598705				132.333
133	135	135	135	136	133	133	4	0	2	-1	0		133	0.606385	0	0.302854	-0.14944	0			133		133.25	133
134	135	135	135	136	133	134	7	3	5	3	3		134	1.06117	0.453796	0.757135	0.448319	0.449029
135	135	135	135	136	133	135	9	6	8	6	6		135	1.36437	0.907592	1.21142	0.896638	0.898057
136	135	135	135	136	133	136	12	9	11	8	8		136	1.81915	1.36139	1.6657	1.19552	1.19741
137	134	135	135	136	133	137	14	11	13	11	11		137	2.12235	1.66392	1.96855	1.64384	1.64644
138	134	135	135	136	133	138	17	14	15	14	14		138	2.57713	2.11772	2.2714	2.09215	2.09547
139	134	135	135	136	133	139	19	16	18	16	16		139	2.88033	2.42025	2.72568	2.39103	2.39482
140	134	135	135	136	133	140	21	18	20	18	18		140	3.18352	2.72278	3.02854	2.68991	2.69417
141	134	135	135	136	133	141	22	20	21	20	20		141	3.33511	3.02531	3.17997	2.98879	2.99352
142	134	135	135	136	133	142	24	22	23	22	22		142	3.63831	3.32784	3.48282	3.28767	3.29288
143	134	135	135	136	133	143	26	24	25	24	24		143	3.9415	3.63037	3.78567	3.58655	3.59223
144	134	135	135	136	133	144	27	25	27	26	26		144	4.0931	3.78163	4.08853	3.88543	3.89158
145	135	135	135	136	133	145	29	27	28	27	27		145	4.39629	4.08417	4.23995	4.03487	4.04126
146	135	135	135	136	133	146	30	29	30	29	29		146	4.54788	4.3867	4.54281	4.33375	4.34061
147	135	135	135	136	132	147	32	30	31	30	31		147	4.85108	4.53796	4.69423	4.48319	4.63996
148	135	135	135	136	132	148	33	32	32	32	32		148	5.00267	4.84049	4.84566	4.78207	4.78964
149	135	135	135	136	132	149	34	33	34	33	33		149	5.15427	4.99176	5.14851	4.93151	4.93931
150	135	135	135	136	132	150	36	34	35	35	35		150	5.45746	5.14302	5.29994	5.23039	5.23867
151	135	135	135	136	132	151	37	35	36	36	36		151	5.60906	5.29429	5.45137	5.37983	5.38834
152	135	135	135	136	132	152	38	37	38	37	37		152	5.76065	5.59682	5.75422	5.52927	5.53802
153	135	135	135	136	131	153	39	38	39	39	39		153	5.91225	5.74808	5.90565	5.82814	5.83737
154	135	135	135	136	131	154	41	39	40	40	40		154	6.21544	5.89935	6.05708	5.97758	5.98705
155	135	135	135	136	131	155	42	40	41	41	41		155	6.36704	6.05062	6.2085	6.12702	6.13672
156	135	135	135	136	131	156	43	42	43	42	42		156	6.51863	6.35315	6.51136	6.27646	6.2864
157	135	135	135	136	131	157	45	43	44	44	44		157	6.82183	6.50441	6.66278	6.57534	6.58575
158	135	135	135	136	130	158	46	44	45	45	45		158	6.97342	6.65568	6.81421	6.72478	6.73543
159	135	135	135	136	130	159	47	46	47	46	46		159	7.12502	6.95821	7.11706	6.87422	6.8851
160	135	135	135	136	129	160	49	47	48	48	48		160	7.42821	7.10947	7.26849	7.1731	7.18446
161	136	135	135	135	129	161	50	49	50	49	49		161	7.57981	7.412	7.57135	7.32254	7.33413
162	136	135	135	135	128	162	52	50	51	51	50		162	7.883	7.56327	7.72277	7.62142	7.48381
163	136	135	135	135	127	163	53	51	53	52	52		163	8.0346	7.71454	8.02563	7.77086	7.78316
164	136	135	135	135	126	164	54	53	54	53	53		164	8.18619	8.01707	8.17705	7.9203	7.93284
165	136	135	135	135	124	165	56	54	56	55	55		165	8.48938	8.16833	8.47991	8.21918	8.23219
166	136	135	135	135	123	166	57	56	57	56	56		166	8.64098	8.47086	8.63133	8.36862	8.38187
167	136	135	135	135	121	167	59	57	58	58	57		167	8.94417	8.62213	8.78276	8.6675	8.53154
168	136	135	135	135	120	168	60	59	59	59	59		168	9.09577	8.92466	8.93419	8.81694	8.83089
169	136	135	135	135	118	169	61	60	61	60	60		169	9.24736	9.07592	9.23704	8.96638	8.98057
170	136	135	135	135	116	170	63	61	62	62	61		170	9.55056	9.22719	9.38847	9.26526	9.13025
171	136	135	135	135	114	171	64	63	63	63	63		171	9.70215	9.52972	9.5399	9.41469	9.4296
172	135	135	135	135	112	172	65	64	64	64	64		172	9.85375	9.68099	9.69132	9.56413	9.57928
173	135	135	135	135	109	173	66	65	65	65	65		173	10.0053	9.83225	9.84275	9.71357	9.72895
174	135	135	135	135	107	174	67	66	66	66	66		174	10.1569	9.98352	9.99418	9.86301	9.87863
175	135	135	135	135	104	175	68	67	67	67	67		175	10.3085	10.1348	10.1456	10.0125	10.0283
176	135	135	135	135	101	176	69	68	68	68	68		176	10.4601	10.286	10.297	10.1619	10.178
177	135	135	135	135	99	177	69	69	68	69	68		177	10.4601	10.4373	10.297	10.3113	10.178
178	135	135	135	135	96	178	70	69	69	70	69		178	10.6117	10.4373	10.4485	10.4608	10.3277
179	135	135	135	135	93	179	70	70	69	70	70		179	10.6117	10.5886	10.4485	10.4608	10.4773
180	135	135	135	135	90	180	70	70	69	71	70		180	10.6117	10.5886	10.4485	10.6102	10.4773
181	135	135	135	135	87	181	70	70	69	71	70		181	10.6117	10.5886	10.4485	10.6102	10.4773
182	135	135	135	135	83	182	70	70	69	71	70		182	10.6117	10.5886	10.4485	10.6102	10.4773
183	135	135	135	135	80	183	70	70	69	71	70		183	10.6117	10.5886	10.4485	10.6102	10.4773
184	134	135	135	135	77	184	69	70	69	71	70		184	10.4601	10.5886	10.4485	10.6102	10.4773
185	134	135	135	135	73	185	69	69	68	71	70		185	10.4601	10.4373	10.297	10.6102	10.4773
186	134	135	135	135	70	186	68	69	68	70	69		186	10.3085	10.4373	10.297	10.4608	10.3277
187	134	135	135	135	66	187	67	68	67	70	69		187	10.1569	10.286	10.1456	10.4608	10.3277
188	134	135	135	135	63	188	66	67	66	69	68		188	10.0053	10.1348	9.99418	10.3113	10.178
189	134	135	135	135	59	189	65	66	65	68	67		189	9.85375	9.98352	9.84275	10.1619	10.0283
190	134	136	135	135	56	190	64	65	64	67	66		190	9.70215	9.83225	9.69132	10.0125	9.87863
191	134	136	135	135	53	191	62	64	62	66	65		191	9.39896	9.68099	9.38847	9.86301	9.72895
192	134	136	135	135	49	192	61	62	61	64	63		192	9.24736	9.37845	9.23704	9.56413	9.4296
193	134	136	134	135	45	193	59	61	60	63	62		193	8.94417	9.22719	9.08561	9.41469	9.27992
194	134	136	134	135	42	194	57	59	58	62	61		194	8.64098	8.92466	8.78276	9.26526	9.13025
195	134	136	134	135	38	195	56	58	56	60	59		195	8.48938	8.77339	8.47991	8.96638	8.83089
196	134	136	134	135	35	196	54	56	55	59	57		196	8.18619	8.47086	8.32848	8.81694	8.53154
197	134	136	134	135	31	197	52	55	53	57	56		197	7.883	8.3196	8.02563	8.51806	8.38187
198	135	136	134	135	28	198	50	53	51	56	54		198	7.57981	8.01707	7.72277	8.36862	8.08251
199	135	136	134	135	24	199	48	51	49	54	52		199	7.27661	7.71454	7.41992	8.06974	7.78316
200	135	136	134	135	21	200	46	49	47	52	50		200	6.97342	7.412	7.11706	7.77086	7.48381
201	135	136	134	135	17	201	44	47	45	50	48		201	6.67023	7.10947	6.81421	7.47198	7.18446
202	135	136	134	135	13	202	42	45	43	48	46		202	6.36704	6.80694	6.51136	7.1731	6.8851
203	135	136	134	135	10	203	40	43	41	46	44		203	6.06385	6.50441	6.2085	6.87422	6.58575
204	135	136	134	135	6	204	38	41	39	44	42		204	5.76065	6.20188	5.90565	6.57534	6.2864
205	135	136	134	135	2	205	36	39	37	42	40		205	5.45746	5.89935	5.6028	6.27646	5.98705
206	135	136	134	135	-2	206	34	37	35	40	38		206	5.15427	5.59682	5.29994	5.97758	5.68769
207	135	136	134	135	-6	207	32	35	33	38	36		207	4.85108	5.29429	4.99709	5.6787	5.38834
208	135	136	134	135	-10	208	30	33	31	36	34		208	4.54788	4.99176	4.69423	5.37983	5.08899
209	135	136	134	135	-14	209	28	31	28	34	32		209	4.24469	4.68923	4.23995	5.08095	4.78964
210	135	136	134	135	-19	210	26	29	26	32	30		210	3.9415	4.3867	3.9371	4.78207	4.49029
211	135	136	134	135	-23	211	24	27	24	30	28		211	3.63831	4.08417	3.63425	4.48319	4.19093
212	135	136	134	135	-28	212	22	25	22	28	26		212	3.33511	3.78163	3.33139	4.18431	3.89158
213	135	136	134	135	-32	213	20	23	20	26	23		213	3.03192	3.4791	3.02854	3.88543	3.44255
214	135	136	134	135	-36	214	18	21	18	23	21		214	2.72873	3.17657	2.72568	3.43711	3.1432
215	135	136	134	135	-41	215	16	19	16	21	19		215	2.42554	2.87404	2.42283	3.13823	2.84385
216	135	136	134	135	-45	216	14	17	14	19	17		216	2.12235	2.57151	2.11998	2.83935	2.5445
217	135	136	134	135	-48	217	12	15	12	17	15		217	1.81915	2.26898	1.81712	2.54047	2.24514
218	136	136	134	135	-52	218	10	13	10	15	13		218	1.51596	1.96645	1.51427	2.24159	1.94579
219	136	136	134	135	-54	219	8	11	8	13	11		219	1.21277	1.66392	1.21142	1.94271	1.64644
220	136	136	134	135	-56	220	6	8	5	11	8		220	0.909577	1.21012	0.757135	1.64384	1.19741
221	136	136	134	135	-57	221	3	6	3	9	6		221	0.454788	0.907592	0.454281	1.34496	0.898057
222	136	136	134	135	-57	222	1	4	0	6	4		222	0.151596	0.605062	0	0.896638	0.598705		222.333		222
223	136	136	134	135	-56	223	-2	1	-2	4	1		223	-0.303192	0.151265	-0.302854	0.597758	0.149676			223.5			223.5
224	136	136	134	135	-55	224	-4	-1	-5	1	-1		224	-0.606385	-0.151265	-0.757135	0.14944	-0.149676					224.5
225	136	136	134	135	-52	225	-7	-4	-7	-1	-4		225	-1.06117	-0.605062	-1.05999	-0.14944	-0.598705
226	135	136	134	135	-50	226	-9	-6	-9	-4	-6		226	-1.36437	-0.907592	-1.36284	-0.597758	-0.898057
227	135	136	134	135	-47	227	-11	-8	-12	-6	-9		227	-1.66756	-1.21012	-1.81712	-0.896638	-1.34709
228	135	136	134	135	-44	228	-13	-11	-14	-8	-11		228	-1.97075	-1.66392	-2.11998	-1.19552	-1.64644
229	135	136	134	135	-41	229	-15	-12	-15	-11	-13		229	-2.27394	-1.81518	-2.2714	-1.64384	-1.94579
230	135	136	134	135	-37	230	-16	-14	-16	-12	-14		230	-2.42554	-2.11772	-2.42283	-1.79328	-2.09547
231	135	136	134	134	-34	231	-17	-15	-17	-14	-15		231	-2.57713	-2.26898	-2.57426	-2.09215	-2.24514
232	134	136	134	134	-31	232	-17	-16	-18	-15	-16		232	-2.57713	-2.42025	-2.72568	-2.24159	-2.39482
233	134	136	134	134	-29	233	-17	-16	-17	-15	-16		233	-2.57713	-2.42025	-2.57426	-2.24159	-2.39482
234	134	136	134	134	-26	234	-16	-16	-17	-15	-16		234	-2.42554	-2.42025	-2.57426	-2.24159	-2.39482
235	134	136	134	134	-23	235	-15	-15	-15	-15	-15		235	-2.27394	-2.26898	-2.2714	-2.24159	-2.24514
236	134	136	134	135	-21	236	-14	-14	-14	-14	-14		236	-2.12235	-2.11772	-2.11998	-2.09215	-2.09547
237	134	136	134	135	-19	237	-12	-13	-12	-13	-12		237	-1.81915	-1.96645	-1.81712	-1.94271	-1.79611
238	134	136	134	135	-17	238	-10	-11	-10	-11	-10		238	-1.51596	-1.66392	-1.51427	-1.64384	-1.49676
239	134	136	134	135	-15	239	-8	-9	-8	-9	-8		239	-1.21277	-1.36139	-1.21142	-1.34496	-1.19741
240	134	136	134	135	-13	240	-6	-7	-6	-7	-6		240	-0.909577	-1.05886	-0.908561	-1.04608	-0.898057
241	134	136	134	135	-11	241	-4	-5	-4	-5	-4		241	-0.606385	-0.756327	-0.605708	-0.747198	-0.598705
242	134	136	134	136	-10	242	-2	-3	-2	-3	-2		242	-0.303192	-0.453796	-0.302854	-0.448319	-0.299352
243	134	136	134	136	-8	243	0	-1	0	-1	0		243	0	-0.151265	0	-0.14944	0
244	134	136	134	136	-6	244	2	1	2	1	2		244	0.303192	0.151265	0.302854	0.14944	0.299352
245	134	136	134	136	-5	245	4	3	4	3	4		245	0.606385	0.453796	0.605708	0.448319	0.598705
246	134	136	134	136	-4	246	5	4	5	5	5		246	0.757981	0.605062	0.757135	0.747198	0.748381
247	134	136	134	136	-2	247	7	6	7	6	7		247	1.06117	0.907592	1.05999	0.896638	1.04773
248	134	136	134	136	-1	248	8	8	9	8	9		248	1.21277	1.21012	1.36284	1.19552	1.34709
249	134	136	134	136	0	249	10	9	10	10	10		249	1.51596	1.36139	1.51427	1.4944	1.49676
250	134	136	134	136	2	250	11	10	11	11	12		250	1.66756	1.51265	1.6657	1.64384	1.79611
251	134	136	134	136	3	251	12	12	12	12	13		251	1.81915	1.81518	1.81712	1.79328	1.94579
252	135	136	134	136	4	252	13	13	13	14	14		252	1.97075	1.96645	1.96855	2.09215	2.09547
253	135	136	134	136	5	253	14	14	15	15	15		253	2.12235	2.11772	2.2714	2.24159	2.24514
254	135	136	134	136	7	254	15	15	15	16	16		254	2.27394	2.26898	2.2714	2.39103	2.39482
255	135	136	133	136	8	255	16	16	16	17	17		255	2.42554	2.42025	2.42283	2.54047	2.5445
256	135	136	133	136	9	256	17	17	17	18	18		256	2.57713	2.57151	2.57426	2.68991	2.69417
257	135	136	133	136	11	257	18	17	18	19	19		257	2.72873	2.57151	2.72568	2.83935	2.84385
258	135	136	133	136	12	258	18	18	19	19	20		258	2.72873	2.72278	2.87711	2.83935	2.99352
259	135	136	133	136	13	259	19	19	19	20	21		259	2.88033	2.87404	2.87711	2.98879	3.1432
260	135	136	132	136	15	260	19	19	20	21	22		260	2.88033	2.87404	3.02854	3.13823	3.29288
261	135	135	132	136	16	261	20	20	21	21	22		261	3.03192	3.02531	3.17997	3.13823	3.29288
262	135	135	132	136	18	262	20	20	21	22	23		262	3.03192	3.02531	3.17997	3.28767	3.44255
263	135	135	131	136	19	263	21	21	21	23	23		263	3.18352	3.17657	3.17997	3.43711	3.44255
264	135	135	130	136	20	264	21	21	22	23	23		264	3.18352	3.17657	3.33139	3.43711	3.44255
265	135	135	130	136	22	265	21	22	22	23	24		265	3.18352	3.32784	3.33139	3.43711	3.59223
266	135	135	129	136	23	266	22	22	22	24	24		266	3.33511	3.32784	3.33139	3.58655	3.59223
267	135	134	127	136	24	267	22	22	22	24	24		267	3.33511	3.32784	3.33139	3.58655	3.59223
268	135	134	126	135	26	268	22	22	22	24	24		268	3.33511	3.32784	3.33139	3.58655	3.59223
269	135	134	125	135	27	269	22	22	22	24	24		269	3.33511	3.32784	3.33139	3.58655	3.59223
270	135	133	123	135	28	270	22	22	22	24	24		270	3.33511	3.32784	3.33139	3.58655	3.59223
271	135	133	121	135	29	271	22	22	22	24	24		271	3.33511	3.32784	3.33139	3.58655	3.59223
272	135	132	119	135	30	272	22	22	22	24	24		272	3.33511	3.32784	3.33139	3.58655	3.59223
273	135	132	117	135	31	273	22	21	22	24	24		273	3.33511	3.17657	3.33139	3.58655	3.59223
274	135	131	115	135	31	274	21	21	22	24	24		274	3.18352	3.17657	3.33139	3.58655	3.59223
275	136	130	113	135	32	275	21	21	21	24	23		275	3.18352	3.17657	3.17997	3.58655	3.44255
276	136	129	110	135	33	276	21	21	21	23	23		276	3.18352	3.17657	3.17997	3.43711	3.44255
277	136	127	108	135	33	277	21	21	21	23	23		277	3.18352	3.17657	3.17997	3.43711	3.44255
278	136	126	105	135	33	278	20	20	20	23	22		278	3.03192	3.02531	3.02854	3.43711	3.29288
279	136	124	102	135	33	279	20	20	20	22	22		279	3.03192	3.02531	3.02854	3.28767	3.29288
280	135	122	99	135	33	280	19	20	19	22	21		280	2.88033	3.02531	2.87711	3.28767	3.1432
281	135	121	97	135	33	281	19	19	19	21	21		281	2.88033	2.87404	2.87711	3.13823	3.1432
282	135	118	94	135	33	282	19	19	18	21	20		282	2.88033	2.87404	2.72568	3.13823	2.99352
283	135	116	90	135	32	283	18	18	18	20	19		283	2.72873	2.72278	2.72568	2.98879	2.84385
284	135	114	87	135	32	284	17	18	17	20	18		284	2.57713	2.72278	2.57426	2.98879	2.69417
285	135	112	84	135	31	285	17	17	16	19	18		285	2.57713	2.57151	2.42283	2.83935	2.69417
286	134	109	81	135	30	286	16	16	15	18	17		286	2.42554	2.42025	2.2714	2.68991	2.5445
287	134	106	77	135	29	287	15	15	15	18	16		287	2.27394	2.26898	2.2714	2.68991	2.39482
288	134	104	74	135	28	288	14	15	14	17	15		288	2.12235	2.26898	2.11998	2.54047	2.24514
289	134	101	71	135	26	289	13	14	13	16	14		289	1.97075	2.11772	1.96855	2.39103	2.09547
290	134	98	67	136	25	290	12	13	12	15	13		290	1.81915	1.96645	1.81712	2.24159	1.94579
291	134	95	64	136	24	291	11	12	11	14	12		291	1.66756	1.81518	1.6657	2.09215	1.79611
292	134	92	60	136	22	292	10	10	10	13	11		292	1.51596	1.51265	1.51427	1.94271	1.64644
293	134	88	57	136	20	293	9	9	8	12	10		293	1.36437	1.36139	1.21142	1.79328	1.49676
294	134	85	53	136	19	294	8	8	7	10	8		294	1.21277	1.21012	1.05999	1.4944	1.19741
295	134	82	50	136	17	295	6	7	6	9	7		295	0.909577	1.05886	0.908561	1.34496	1.04773
296	134	79	46	136	15	296	5	5	4	8	6		296	0.757981	0.756327	0.605708	1.19552	0.898057
297	134	75	42	136	13	297	3	4	3	6	4		297	0.454788	0.605062	0.454281	0.896638	0.598705
298	134	72	39	136	11	298	2	2	1	5	2		298	0.303192	0.302531	0.151427	0.747198	0.299352
299	134	68	35	136	9	299	0	1	0	3	1		299	0	0.151265	0	0.448319	0.149676
300	134	65	32	136	7	300	-2	-1	-2	2	-1		300	-0.303192	-0.151265	-0.302854	0.298879	-0.149676
301	134	61	28	136	5	301	-3	-3	-4	0	-3		301	-0.454788	-0.453796	-0.605708	0	-0.449029
302	134	58	25	135	3	302	-5	-4	-6	-2	-4		302	-0.757981	-0.605062	-0.908561	-0.298879	-0.598705
303	134	54	21	135	1	303	-7	-6	-7	-4	-6		303	-1.06117	-0.907592	-1.05999	-0.597758	-0.898057
304	134	51	17	135	-1	304	-8	-8	-9	-5	-7		304	-1.21277	-1.21012	-1.36284	-0.747198	-1.04773
305	134	47	14	135	-3	305	-10	-9	-10	-7	-9		305	-1.51596	-1.36139	-1.51427	-1.04608	-1.34709
306	135	44	10	135	-5	306	-11	-11	-12	-8	-10		306	-1.66756	-1.66392	-1.81712	-1.19552	-1.49676
307	135	40	6	134	-7	307	-12	-12	-12	-10	-11		307	-1.81915	-1.81518	-1.81712	-1.4944	-1.64644
308	135	37	2	134	-9	308	-13	-13	-13	-11	-12		308	-1.97075	-1.96645	-1.96855	-1.64384	-1.79611
309	135	33	-2	134	-11	309	-13	-13	-13	-11	-12		309	-1.97075	-1.96645	-1.96855	-1.64384	-1.79611
310	135	29	-5	134	-14	310	-13	-14	-13	-12	-12		310	-1.97075	-2.11772	-1.96855	-1.79328	-1.79611
311	135	26	-9	134	-16	311	-13	-14	-13	-12	-12		311	-1.97075	-2.11772	-1.96855	-1.79328	-1.79611
312	135	22	-14	133	-18	312	-13	-13	-13	-12	-12		312	-1.97075	-1.96645	-1.96855	-1.79328	-1.79611
313	135	18	-18	133	-20	313	-12	-13	-12	-12	-11		313	-1.81915	-1.96645	-1.81712	-1.79328	-1.64644
314	135	15	-22	133	-22	314	-11	-12	-11	-11	-10		314	-1.66756	-1.81518	-1.6657	-1.64384	-1.49676
315	135	11	-26	132	-24	315	-10	-11	-9	-10	-9		315	-1.51596	-1.66392	-1.36284	-1.4944	-1.34709
316	135	7	-31	132	-26	316	-9	-10	-8	-9	-8		316	-1.36437	-1.51265	-1.21142	-1.34496	-1.19741
317	135	3	-35	131	-29	317	-7	-8	-7	-8	-7		317	-1.06117	-1.21012	-1.05999	-1.19552	-1.04773
318	135	0	-40	130	-31	318	-6	-7	-6	-7	-5		318	-0.909577	-1.05886	-0.908561	-1.04608	-0.748381
319	135	-4	-44	129	-33	319	-5	-6	-4	-5	-4		319	-0.757981	-0.907592	-0.605708	-0.747198	-0.598705
320	135	-8	-47	128	-36	320	-3	-4	-3	-4	-3		320	-0.454788	-0.605062	-0.454281	-0.597758	-0.449029
321	135	-13	-50	126	-38	321	-2	-3	-2	-2	-2		321	-0.303192	-0.453796	-0.302854	-0.298879	-0.299352
322	135	-17	-52	125	-41	322	-1	-2	-1	-1	0		322	-0.151596	-0.302531	-0.151427	-0.14944	0
323	135	-21	-54	123	-43	323	0	0	0	0	1		323	0	0	0	0	0.149676
324	135	-26	-54	121	-46	324	1	1	1	2	2		324	0.151596	0.151265	0.151427	0.298879	0.299352
325	135	-30	-54	120	-48	325	2	2	2	3	3		325	0.303192	0.302531	0.302854	0.448319	0.449029
326	135	-34	-53	118	-50	326	3	3	3	4	4		326	0.454788	0.453796	0.454281	0.597758	0.598705
327	135	-38	-52	115	-51	327	4	3	4	5	5		327	0.606385	0.453796	0.605708	0.747198	0.748381
328	135	-42	-49	113	-52	328	5	4	5	6	6		328	0.757981	0.605062	0.757135	0.896638	0.898057
329	135	-46	-47	110	-53	329	5	5	6	7	7		329	0.757981	0.756327	0.908561	1.04608	1.04773
330	135	-49	-43	108	-53	330	6	5	6	7	7		330	0.909577	0.756327	0.908561	1.04608	1.04773
331	135	-51	-40	105	-53	331	6	6	7	8	8		331	0.909577	0.907592	1.05999	1.19552	1.19741
332	135	-52	-37	102	-52	332	7	6	7	8	9		332	1.06117	0.907592	1.05999	1.19552	1.34709
333	135	-53	-34	99	-51	333	7	7	7	9	9		333	1.06117	1.05886	1.05999	1.34496	1.34709
334	135	-53	-31	96	-49	334	8	7	8	9	9		334	1.21277	1.05886	1.21142	1.34496	1.34709
335	135	-52	-28	93	-47	335	8	8	8	10	10		335	1.21277	1.21012	1.21142	1.4944	1.49676
336	135	-50	-25	90	-45	336	8	8	8	10	10		336	1.21277	1.21012	1.21142	1.4944	1.49676
337	134	-48	-22	87	-43	337	8	8	8	10	10		337	1.21277	1.21012	1.21142	1.4944	1.49676
338	134	-45	-20	83	-41	338	8	8	8	10	10		338	1.21277	1.21012	1.21142	1.4944	1.49676
339	134	-42	-18	80	-39	339	8	8	8	10	10		339	1.21277	1.21012	1.21142	1.4944	1.49676
340	134	-39	-15	77	-37	340	8	8	8	10	10		340	1.21277	1.21012	1.21142	1.4944	1.49676
341	134	-35	-13	73	-35	341	8	8	8	10	10		341	1.21277	1.21012	1.21142	1.4944	1.49676
342	134	-32	-12	70	-33	342	8	8	7	10	9		342	1.21277	1.21012	1.05999	1.4944	1.34709
343	134	-29	-10	67	-32	343	7	7	7	10	9		343	1.06117	1.05886	1.05999	1.4944	1.34709
344	134	-26	-8	63	-30	344	7	7	7	9	9		344	1.06117	1.05886	1.05999	1.34496	1.34709
345	134	-23	-6	59	-28	345	7	6	6	9	8		345	1.06117	0.907592	0.908561	1.34496	1.19741
346	134	-21	-5	56	-27	346	6	6	6	9	8		346	0.909577	0.907592	0.908561	1.34496	1.19741
347	133	-18	-3	52	-25	347	5	5	5	8	7		347	0.757981	0.756327	0.757135	1.19552	1.04773
348	133	-16	-2	49	-24	348	5	5	4	8	6		348	0.757981	0.756327	0.605708	1.19552	0.898057
349	133	-14	-1	45	-23	349	4	4	3	7	6		349	0.606385	0.605062	0.454281	1.04608	0.898057
350	133	-12	1	42	-22	350	3	3	2	6	5		350	0.454788	0.453796	0.302854	0.896638	0.748381
351	133	-10	2	38	-21	351	2	2	1	6	4		351	0.303192	0.302531	0.151427	0.896638	0.598705
352	133	-8	3	35	-20	352	2	1	0	5	3		352	0.303192	0.151265	0	0.747198	0.449029
353	132	-7	5	31	-19	353	1	0	-1	4	2		353	0.151596	0	-0.151427	0.597758	0.299352
354	132	-5	6	27	-18	354	-1	-1	-2	3	1		354	-0.151596	-0.151265	-0.302854	0.448319	0.149676
355	132	-3	7	24	-17	355	-2	-2	-3	2	-1		355	-0.303192	-0.302531	-0.454281	0.298879	-0.149676
356	131	-2	8	20	-16	356	-3	-3	-4	1	-2		356	-0.454788	-0.453796	-0.605708	0.14944	-0.299352
357	130	0	10	17	-15	357	-4	-4	-5	0	-3		357	-0.606385	-0.605062	-0.757135	0	-0.449029
358	130	1	11	13	-15	358	-5	-6	-6	-2	-4		358	-0.757981	-0.907592	-0.908561	-0.298879	-0.598705
359	129	2	12	9	-14	359	-6	-7	-7	-3	-5		359	-0.909577	-1.05886	-1.05999	-0.448319	-0.748381
360	128	3	14	5	-14	360	-8	-8	-9	-4	-6		360	-1.21277	-1.21012	-1.36284	-0.597758	-0.898057
361	126	5	15	2	-14	361	-9	-9	-10	-5	-7		361	-1.36437	-1.36139	-1.51427	-0.747198	-1.04773
362	125	6	17	-2	-13	362	-10	-10	-11	-6	-8		362	-1.51596	-1.51265	-1.6657	-0.896638	-1.19741
363	124	7	18	-6	-13	363	-11	-11	-11	-7	-9		363	-1.66756	-1.66392	-1.6657	-1.04608	-1.34709
364	122	8	20	-10	-13	364	-12	-12	-12	-8	-10		364	-1.81915	-1.81518	-1.81712	-1.19552	-1.49676
365	120	10	21	-15	-13	365	-12	-12	-13	-9	-10		365	-1.81915	-1.81518	-1.96855	-1.34496	-1.49676
366	118	11	23	-19	-13	366	-13	-12	-13	-9	-11		366	-1.97075	-1.81518	-1.96855	-1.34496	-1.64644
367	116	12	24	-23	-13	367	-13	-13	-13	-10	-11		367	-1.97075	-1.96645	-1.96855	-1.4944	-1.64644
368	114	14	25	-28	-13	368	-13	-13	-13	-10	-11		368	-1.97075	-1.96645	-1.96855	-1.4944	-1.64644
369	112	15	26	-32	-13	369	-13	-13	-12	-10	-10		369	-1.97075	-1.96645	-1.81712	-1.4944	-1.49676
370	109	17	28	-36	-13	370	-12	-12	-12	-10	-10		370	-1.81915	-1.81518	-1.81712	-1.4944	-1.49676
371	107	18	29	-40	-13	371	-12	-12	-12	-10	-10		371	-1.81915	-1.81518	-1.81712	-1.4944	-1.49676
372	104	19	30	-44	-14	372	-11	-11	-11	-9	-9		372	-1.66756	-1.66392	-1.6657	-1.34496	-1.34709
373	101	21	31	-48	-14	373	-11	-11	-10	-9	-8		373	-1.66756	-1.66392	-1.51427	-1.34496	-1.19741
374	98	22	32	-50	-14	374	-10	-10	-10	-8	-8		374	-1.51596	-1.51265	-1.51427	-1.19552	-1.19741
375	95	24	33	-52	-15	375	-9	-9	-9	-8	-7		375	-1.36437	-1.36139	-1.36284	-1.19552	-1.04773
376	92	25	34	-53	-15	376	-9	-9	-8	-7	-6		376	-1.36437	-1.36139	-1.21142	-1.04608	-0.898057
377	89	27	35	-54	-16	377	-8	-8	-7	-6	-5		377	-1.21277	-1.21012	-1.05999	-0.896638	-0.748381
378	86	28	35	-53	-16	378	-7	-7	-6	-5	-5		378	-1.06117	-1.05886	-0.908561	-0.747198	-0.748381
379	82	29	36	-52	-17	379	-6	-6	-6	-5	-4		379	-0.909577	-0.907592	-0.908561	-0.747198	-0.598705
380	79	31	36	-50	-18	380	-5	-5	-5	-4	-3		380	-0.757981	-0.756327	-0.757135	-0.597758	-0.449029
381	76	32	36	-47	-19	381	-5	-5	-4	-3	-2		381	-0.757981	-0.756327	-0.605708	-0.448319	-0.299352
382	72	33	36	-44	-19	382	-4	-4	-4	-2	-2		382	-0.606385	-0.605062	-0.605708	-0.298879	-0.299352
383	69	34	36	-41	-20	383	-3	-3	-3	-2	-1		383	-0.454788	-0.453796	-0.454281	-0.298879	-0.149676
384	66	35	36	-38	-21	384	-3	-3	-2	-1	-1		384	-0.454788	-0.453796	-0.302854	-0.14944	-0.149676
385	62	36	36	-35	-22	385	-2	-2	-2	-1	-1		385	-0.303192	-0.302531	-0.302854	-0.14944	-0.149676
386	58	37	35	-31	-23	386	-2	-2	-2	0	0		386	-0.303192	-0.302531	-0.302854	0	0
387	55	37	35	-28	-24	387	-2	-2	-1	0	0		387	-0.303192	-0.302531	-0.151427	0	0
388	51	38	34	-26	-25	388	-1	-1	-1	0	0		388	-0.151596	-0.151265	-0.151427	0	0
389	48	38	33	-23	-26	389	-1	-1	-1	1	0		389	-0.151596	-0.151265	-0.151427	0.14944	0
390	44	38	32	-20	-27	390	-1	-1	-1	1	0		390	-0.151596	-0.151265	-0.151427	0.14944	0
391	41	38	31	-18	-29	391	-1	-1	-1	1	0		391	-0.151596	-0.151265	-0.151427	0.14944	0
392	37	38	29	-16	-30	392	-1	-1	-1	1	0		392	-0.151596	-0.151265	-0.151427	0.14944	0
393	33	38	28	-14	-31	393	-1	-1	-1	1	0		393	-0.151596	-0.151265	-0.151427	0.14944	0
394	30	37	27	-12	-33	394	-1	-1	-1	1	0		394	-0.151596	-0.151265	-0.151427	0.14944	0
395	26	37	25	-10	-35	395	-2	-1	-2	0	-1		395	-0.303192	-0.151265	-0.302854	0	-0.149676
396	23	36	23	-8	-36	396	-2	-2	-2	0	-1		396	-0.303192	-0.302531	-0.302854	0	-0.149676
397	19	35	22	-7	-38	397	-2	-2	-2	0	-1		397	-0.303192	-0.302531	-0.302854	0	-0.149676
398	15	34	20	-5	-40	398	-3	-3	-3	-1	-2		398	-0.454788	-0.453796	-0.454281	-0.14944	-0.299352
399	12	33	18	-4	-41	399	-3	-3	-3	-1	-2		399	-0.454788	-0.453796	-0.454281	-0.14944	-0.299352
400	8	32	16	-2	-43	400	-4	-3	-3	-2	-3		400	-0.606385	-0.453796	-0.454281	-0.298879	-0.449029
401	4	30	14	-1	-44	401	-4	-4	-4	-2	-3		401	-0.606385	-0.605062	-0.605708	-0.298879	-0.449029
402	0	29	12	1	-46	402	-5	-5	-4	-3	-4		402	-0.757981	-0.756327	-0.605708	-0.448319	-0.598705
403	-4	27	10	2	-47	403	-6	-5	-5	-3	-4		403	-0.909577	-0.756327	-0.757135	-0.448319	-0.598705
404	-8	26	8	3	-48	404	-6	-6	-6	-4	-5		404	-0.909577	-0.907592	-0.908561	-0.597758	-0.748381
405	-12	24	6	5	-49	405	-7	-6	-6	-5	-5		405	-1.06117	-0.907592	-0.908561	-0.747198	-0.748381
406	-17	23	4	6	-49	406	-8	-7	-7	-5	-6		406	-1.21277	-1.05886	-1.05999	-0.747198	-0.898057
407	-21	21	2	7	-49	407	-8	-7	-7	-6	-6		407	-1.21277	-1.05886	-1.05999	-0.896638	-0.898057
408	-25	19	0	8	-49	408	-9	-8	-7	-6	-7		408	-1.36437	-1.21012	-1.05999	-0.896638	-1.04773
409	-30	17	-2	10	-49	409	-9	-8	-8	-7	-7		409	-1.36437	-1.21012	-1.21142	-1.04608	-1.04773
410	-34	15	-5	11	-48	410	-9	-9	-8	-7	-8		410	-1.36437	-1.36139	-1.21142	-1.04608	-1.19741
411	-38	13	-7	12	-47	411	-9	-9	-8	-7	-8		411	-1.36437	-1.36139	-1.21142	-1.04608	-1.19741
412	-42	11	-9	14	-46	412	-9	-9	-8	-8	-8		412	-1.36437	-1.36139	-1.21142	-1.19552	-1.19741
413	-46	9	-11	15	-45	413	-9	-9	-8	-8	-8		413	-1.36437	-1.36139	-1.21142	-1.19552	-1.19741
414	-49	7	-13	17	-44	414	-9	-9	-8	-8	-8		414	-1.36437	-1.36139	-1.21142	-1.19552	-1.19741
415	-52	5	-15	18	-42	415	-9	-9	-8	-8	-7		415	-1.36437	-1.36139	-1.21142	-1.19552	-1.04773
416	-54	3	-17	19	-41	416	-9	-8	-7	-8	-7		416	-1.36437	-1.21012	-1.05999	-1.19552	-1.04773
417	-54	1	-19	21	-40	417	-9	-8	-7	-7	-7		417	-1.36437	-1.21012	-1.05999	-1.04608	-1.04773
418	-55	-1	-21	22	-39	418	-9	-8	-7	-7	-6		418	-1.36437	-1.21012	-1.05999	-1.04608	-0.898057
419	-54	-3	-23	24	-37	419	-8	-7	-6	-7	-6		419	-1.21277	-1.05886	-0.908561	-1.04608	-0.898057
420	-53	-5	-25	25	-36	420	-8	-7	-6	-6	-6		420	-1.21277	-1.05886	-0.908561	-0.896638	-0.898057
421	-51	-7	-28	26	-35	421	-7	-6	-6	-6	-5		421	-1.06117	-0.907592	-0.908561	-0.896638	-0.748381
422	-48	-9	-30	28	-34	422	-7	-6	-5	-6	-5		422	-1.06117	-0.907592	-0.757135	-0.896638	-0.748381
423	-45	-11	-33	29	-33	423	-6	-5	-5	-5	-5		423	-0.909577	-0.756327	-0.757135	-0.747198	-0.748381
424	-42	-13	-35	30	-32	424	-6	-5	-4	-5	-4		424	-0.909577	-0.756327	-0.605708	-0.747198	-0.598705
425	-39	-15	-38	31	-31	425	-5	-5	-4	-5	-4		425	-0.757981	-0.756327	-0.605708	-0.747198	-0.598705
426	-35	-17	-40	32	-30	426	-5	-4	-3	-4	-4		426	-0.757981	-0.605062	-0.454281	-0.597758	-0.598705
427	-32	-19	-42	33	-30	427	-4	-4	-3	-4	-3		427	-0.606385	-0.605062	-0.454281	-0.597758	-0.449029
428	-29	-21	-45	34	-29	428	-4	-4	-3	-4	-3		428	-0.606385	-0.605062	-0.454281	-0.597758	-0.449029
429	-26	-24	-47	35	-28	429	-3	-3	-3	-3	-3		429	-0.454788	-0.453796	-0.454281	-0.448319	-0.449029
430	-24	-26	-48	36	-28	430	-3	-3	-3	-3	-3		430	-0.454788	-0.453796	-0.454281	-0.448319	-0.449029
431	-21	-28	-49	36	-28	431	-3	-3	-3	-3	-3		431	-0.454788	-0.453796	-0.454281	-0.448319	-0.449029
432	-19	-31	-50	37	-27	432	-3	-3	-3	-3	-3		432	-0.454788	-0.453796	-0.454281	-0.448319	-0.449029
433	-16	-33	-51	37	-27	433	-3	-3	-3	-3	-3		433	-0.454788	-0.453796	-0.454281	-0.448319	-0.449029
434	-14	-36	-50	37	-27	434	-3	-3	-3	-3	-3		434	-0.454788	-0.453796	-0.454281	-0.448319	-0.449029
435	-12	-38	-50	37	-27	435	-3	-3	-3	-3	-3		435	-0.454788	-0.453796	-0.454281	-0.448319	-0.449029
436	-11	-40	-48	37	-27	436	-3	-3	-3	-3	-4		436	-0.454788	-0.453796	-0.454281	-0.448319	-0.598705
437	-9	-43	-47	37	-27	437	-3	-3	-3	-3	-4		437	-0.454788	-0.453796	-0.454281	-0.448319	-0.598705
438	-7	-44	-45	36	-27	438	-4	-3	-3	-3	-4		438	-0.606385	-0.453796	-0.454281	-0.448319	-0.598705
439	-6	-46	-43	36	-28	439	-4	-4	-3	-4	-4		439	-0.606385	-0.605062	-0.454281	-0.597758	-0.598705
440	-4	-47	-41	35	-28	440	-4	-4	-4	-4	-5		440	-0.606385	-0.605062	-0.605708	-0.597758	-0.748381
441	-3	-48	-39	34	-28	441	-4	-4	-4	-4	-5		441	-0.606385	-0.605062	-0.605708	-0.597758	-0.748381
442	-1	-48	-37	33	-29	442	-5	-4	-4	-5	-5		442	-0.757981	-0.605062	-0.605708	-0.747198	-0.748381
443	0	-48	-35	32	-29	443	-5	-5	-4	-5	-5		443	-0.757981	-0.756327	-0.605708	-0.747198	-0.748381
444	1	-47	-33	30	-30	444	-5	-5	-5	-5	-6		444	-0.757981	-0.756327	-0.757135	-0.747198	-0.898057
445	3	-46	-31	29	-31	445	-5	-5	-5	-5	-6		445	-0.757981	-0.756327	-0.757135	-0.747198	-0.898057
446	4	-45	-29	28	-31	446	-6	-5	-5	-6	-6		446	-0.909577	-0.756327	-0.757135	-0.896638	-0.898057
447	5	-43	-28	26	-32	447	-6	-6	-5	-6	-6		447	-0.909577	-0.907592	-0.757135	-0.896638	-0.898057
448	6	-41	-26	25	-33	448	-6	-6	-5	-6	-7		448	-0.909577	-0.907592	-0.757135	-0.896638	-1.04773
449	8	-39	-24	23	-34	449	-6	-6	-6	-6	-7		449	-0.909577	-0.907592	-0.908561	-0.896638	-1.04773
450	9	-37	-23	22	-35	450	-6	-6	-6	-6	-7		450	-0.909577	-0.907592	-0.908561	-0.896638	-1.04773
451	10	-35	-22	20	-36	451	-7	-6	-6	-7	-8		451	-1.06117	-0.907592	-0.908561	-1.04608	-1.19741
452	12	-33	-21	18	-38	452	-7	-6	-6	-7	-8		452	-1.06117	-0.907592	-0.908561	-1.04608	-1.19741
453	13	-31	-20	16	-39	453	-7	-6	-6	-7	-8		453	-1.06117	-0.907592	-0.908561	-1.04608	-1.19741
454	14	-29	-18	14	-40	454	-7	-6	-6	-7	-7		454	-1.06117	-0.907592	-0.908561	-1.04608	-1.04773
455	16	-28	-18	12	-41	455	-6	-6	-5	-7	-7		455	-0.909577	-0.907592	-0.757135	-1.04608	-1.04773
456	17	-26	-17	10	-42	456	-6	-6	-5	-7	-7		456	-0.909577	-0.907592	-0.757135	-1.04608	-1.04773
457	19	-24	-16	8	-43	457	-6	-6	-5	-6	-7		457	-0.909577	-0.907592	-0.757135	-0.896638	-1.04773
458	20	-23	-15	6	-44	458	-6	-6	-5	-6	-7		458	-0.909577	-0.907592	-0.757135	-0.896638	-1.04773
459	21	-22	-14	4	-45	459	-6	-5	-5	-6	-7		459	-0.909577	-0.756327	-0.757135	-0.896638	-1.04773
460	23	-20	-14	2	-46	460	-6	-5	-5	-6	-6		460	-0.909577	-0.756327	-0.757135	-0.896638	-0.898057
461	24	-19	-13	0	-47	461	-5	-5	-4	-6	-6		461	-0.757981	-0.756327	-0.605708	-0.896638	-0.898057
462	26	-18	-12	-2	-47	462	-5	-5	-4	-5	-6		462	-0.757981	-0.756327	-0.605708	-0.747198	-0.898057
463	27	-17	-12	-4	-48	463	-5	-4	-4	-5	-6		463	-0.757981	-0.605062	-0.605708	-0.747198	-0.898057
464	28	-16	-12	-6	-48	464	-5	-4	-4	-5	-6		464	-0.757981	-0.605062	-0.605708	-0.747198	-0.898057
465	30	-15	-11	-8	-48	465	-5	-4	-4	-5	-6		465	-0.757981	-0.605062	-0.605708	-0.747198	-0.898057
466	31	-15	-11	-11	-47	466	-4	-4	-4	-5	-6		466	-0.606385	-0.605062	-0.605708	-0.747198	-0.898057
467	32	-14	-11	-13	-47	467	-4	-4	-3	-4	-6		467	-0.606385	-0.605062	-0.454281	-0.597758	-0.898057
468	33	-13	-11	-15	-47	468	-4	-3	-3	-4	-6		468	-0.606385	-0.453796	-0.454281	-0.597758	-0.898057
469	34	-13	-11	-17	-46	469	-4	-3	-3	-4	-6		469	-0.606385	-0.453796	-0.454281	-0.597758	-0.898057
470	35	-12	-11	-19	-45	470	-4	-3	-3	-4	-6		470	-0.606385	-0.453796	-0.454281	-0.597758	-0.898057
471	36	-12	-11	-21	-45	471	-4	-3	-3	-4	-6		471	-0.606385	-0.453796	-0.454281	-0.597758	-0.898057
472	36	-11	-11	-23	-44	472	-4	-3	-3	-4	-6		472	-0.606385	-0.453796	-0.454281	-0.597758	-0.898057
473	37	-11	-11	-25	-43	473	-4	-3	-3	-4	-6		473	-0.606385	-0.453796	-0.454281	-0.597758	-0.898057
474	37	-10	-11	-28	-42	474	-4	-3	-3	-4	-6		474	-0.606385	-0.453796	-0.454281	-0.597758	-0.898057
475	37	-10	-11	-30	-42	475	-4	-3	-4	-4	-6		475	-0.606385	-0.453796	-0.605708	-0.597758	-0.898057
476	37	-10	-12	-33	-41	476	-4	-3	-4	-4	-6		476	-0.606385	-0.453796	-0.605708	-0.597758	-0.898057
477	37	-10	-12	-35	-40	477	-4	-3	-4	-4	-6		477	-0.606385	-0.453796	-0.605708	-0.597758	-0.898057
478	37	-10	-12	-38	-39	478	-4	-3	-4	-4	-6		478	-0.606385	-0.453796	-0.605708	-0.597758	-0.898057
479	36	-10	-13	-40	-39	479	-5	-4	-4	-4	-6		479	-0.757981	-0.605062	-0.605708	-0.597758	-0.898057
480	36	-10	-13	-42	-38	480	-5	-4	-4	-5	-6		480	-0.757981	-0.605062	-0.605708	-0.747198	-0.898057
481	35	-10	-14	-45	-38	481	-5	-4	-5	-5	-6		481	-0.757981	-0.605062	-0.757135	-0.747198	-0.898057
482	34	-11	-14	-46	-38	482	-5	-4	-5	-5	-6		482	-0.757981	-0.605062	-0.757135	-0.747198	-0.898057
483	33	-11	-15	-48	-37	483	-5	-4	-5	-5	-6		483	-0.757981	-0.605062	-0.757135	-0.747198	-0.898057
484	32	-11	-15	-49	-37	484	-5	-5	-5	-5	-6		484	-0.757981	-0.756327	-0.757135	-0.747198	-0.898057
485	31	-11	-16	-49	-37	485	-5	-5	-5	-5	-7		485	-0.757981	-0.756327	-0.757135	-0.747198	-1.04773
486	29	-11	-17	-49	-37	486	-5	-5	-5	-5	-7		486	-0.757981	-0.756327	-0.757135	-0.747198	-1.04773
487	28	-12	-18	-49	-37	487	-5	-5	-5	-5	-7		487	-0.757981	-0.756327	-0.757135	-0.747198	-1.04773
488	26	-12	-18	-48	-37	488	-5	-5	-5	-5	-7		488	-0.757981	-0.756327	-0.757135	-0.747198	-1.04773
489	24	-12	-19	-47	-37	489	-5	-5	-5	-5	-7		489	-0.757981	-0.756327	-0.757135	-0.747198	-1.04773
490	23	-13	-20	-45	-37	490	-5	-5	-5	-5	-7		490	-0.757981	-0.756327	-0.757135	-0.747198	-1.04773
491	21	-13	-21	-43	-37	491	-5	-4	-5	-5	-7		491	-0.757981	-0.605062	-0.757135	-0.747198	-1.04773
492	19	-14	-22	-41	-38	492	-5	-4	-5	-5	-7		492	-0.757981	-0.605062	-0.757135	-0.747198	-1.04773
493	17	-14	-23	-39	-38	493	-5	-4	-5	-5	-6		493	-0.757981	-0.605062	-0.757135	-0.747198	-0.898057
494	15	-15	-25	-37	-38	494	-5	-4	-5	-5	-6		494	-0.757981	-0.605062	-0.757135	-0.747198	-0.898057
495	13	-16	-26	-35	-39	495	-5	-4	-5	-5	-6		495	-0.757981	-0.605062	-0.757135	-0.747198	-0.898057
496	11	-17	-27	-33	-39	496	-5	-4	-5	-5	-6		496	-0.757981	-0.605062	-0.757135	-0.747198	-0.898057
497	9	-17	-29	-31	-40	497	-5	-4	-5	-5	-6		497	-0.757981	-0.605062	-0.757135	-0.747198	-0.898057
498	7	-18	-30	-29	-40	498	-5	-4	-5	-5	-6		498	-0.757981	-0.605062	-0.757135	-0.747198	-0.898057
499	5	-19	-32	-28	-41	499	-4	-4	-5	-5	-6		499	-0.606385	-0.605062	-0.757135	-0.747198	-0.898057
500	3	-20	-33	-26	-41	500	-4	-4	-5	-4	-6		500	-0.606385	-0.605062	-0.757135	-0.597758	-0.898057
501	1	-22	-35	-24	-42	501	-4	-4	-5	-4	-6		501	-0.606385	-0.605062	-0.757135	-0.597758	-0.898057
502	-1	-23	-37	-23	-42	502	-4	-4	-5	-4	-6		502	-0.606385	-0.605062	-0.757135	-0.597758	-0.898057
503	-3	-24	-39	-22	-43	503	-4	-3	-5	-4	-6		503	-0.606385	-0.453796	-0.757135	-0.597758	-0.898057
504	-5	-25	-40	-20	-43	504	-4	-3	-5	-4	-6		504	-0.606385	-0.453796	-0.757135	-0.597758	-0.898057
505	-7	-27	-42	-19	-44	505	-4	-3	-5	-4	-6		505	-0.606385	-0.453796	-0.757135	-0.597758	-0.898057
506	-9	-28	-43	-18	-44	506	-4	-3	-5	-4	-6		506	-0.606385	-0.453796	-0.757135	-0.597758	-0.898057
507	-11	-30	-45	-17	-45	507	-4	-3	-5	-4	-6		507	-0.606385	-0.453796	-0.757135	-0.597758	-0.898057
508	-13	-31	-45	-16	-45	508	-4	-3	-5	-4	-6		508	-0.606385	-0.453796	-0.757135	-0.597758	-0.898057
509	-15	-33	-46	-15	-45	509	-4	-3	-5	-4	-6		509	-0.606385	-0.453796	-0.757135	-0.597758	-0.898057
510	-17	-35	-46	-15	-45	510	-4	-3	-5	-4	-6		510	-0.606385	-0.453796	-0.757135	-0.597758	-0.898057
511	-19	-36	-46	-14	-45	511	-4	-3	-5	-4	-6		511	-0.606385	-0.453796	-0.757135	-0.597758	-0.898057
512	-21	-38	-46	-13	-44	512	-4	-3	-5	-4	-6		512	-0.606385	-0.453796	-0.757135	-0.597758	-0.898057
513	-23	-40	-46	-13	-44	513	-4	-3	-5	-4	-6		513	-0.606385	-0.453796	-0.757135	-0.597758	-0.898057
514	-25	-41	-45	-12	-44	514	-4	-3	-5	-4	-6		514	-0.606385	-0.453796	-0.757135	-0.597758	-0.898057
515	-27	-43	-44	-11	-43	515	-4	-4	-5	-4	-6		515	-0.606385	-0.605062	-0.757135	-0.597758	-0.898057
516	-30	-44	-42	-11	-43	516	-4	-4	-5	-4	-6		516	-0.606385	-0.605062	-0.757135	-0.597758	-0.898057
517	-32	-45	-41	-11	-43	517	-4	-4	-5	-4	-6		517	-0.606385	-0.605062	-0.757135	-0.597758	-0.898057
518	-35	-45	-40	-10	-42	518	-4	-4	-5	-4	-6		518	-0.606385	-0.605062	-0.757135	-0.597758	-0.898057
519	-37	-46	-39	-10	-42	519	-4	-4	-5	-4	-6		519	-0.606385	-0.605062	-0.757135	-0.597758	-0.898057
520	-40	-46	-37	-10	-42	520	-4	-4	-5	-4	-6		520	-0.606385	-0.605062	-0.757135	-0.597758	-0.898057
521	-42	-45	-36	-10	-41	521	-4	-4	-5	-4	-6		521	-0.606385	-0.605062	-0.757135	-0.597758	-0.898057
522	-44	-45	-35	-10	-41	522	-4	-4	-5	-4	-6		522	-0.606385	-0.605062	-0.757135	-0.597758	-0.898057
523	-46	-44	-34	-10	-41	523	-4	-4	-5	-4	-6		523	-0.606385	-0.605062	-0.757135	-0.597758	-0.898057
524	-48	-43	-33	-10	-40	524	-4	-4	-5	-4	-6		524	-0.606385	-0.605062	-0.757135	-0.597758	-0.898057
525	-49	-42	-32	-10	-40	525	-4	-4	-5	-4	-6		525	-0.606385	-0.605062	-0.757135	-0.597758	-0.898057
526	-50	-40	-31	-10	-40	526	-4	-4	-5	-4	-6		526	-0.606385	-0.605062	-0.757135	-0.597758	-0.898057
527	-50	-39	-30	-10	-40	527	-4	-4	-5	-4	-6		527	-0.606385	-0.605062	-0.757135	-0.597758	-0.898057
528	-50	-38	-29	-11	-40	528	-4	-4	-5	-4	-6		528	-0.606385	-0.605062	-0.757135	-0.597758	-0.898057
529	-49	-36	-28	-11	-40	529	-4	-4	-5	-4	-6		529	-0.606385	-0.605062	-0.757135	-0.597758	-0.898057
530	-48	-35	-27	-11	-40	530	-4	-4	-5	-4	-6		530	-0.606385	-0.605062	-0.757135	-0.597758	-0.898057
531	-47	-34	-27	-12	-40	531	-4	-4	-5	-4	-6		531	-0.606385	-0.605062	-0.757135	-0.597758	-0.898057
532	-45	-32	-26	-12	-40	532	-4	-4	-5	-4	-6		532	-0.606385	-0.605062	-0.757135	-0.597758	-0.898057
533	-43	-31	-26	-13	-41	533	-4	-4	-5	-4	-6		533	-0.606385	-0.605062	-0.757135	-0.597758	-0.898057
534	-41	-30	-26	-13	-41	534	-4	-4	-5	-4	-6		534	-0.606385	-0.605062	-0.757135	-0.597758	-0.898057
535	-39	-29	-25	-14	-41	535	-3	-4	-5	-4	-6		535	-0.454788	-0.605062	-0.757135	-0.597758	-0.898057
536	-37	-29	-25	-14	-41	536	-3	-4	-5	-4	-6		536	-0.454788	-0.605062	-0.757135	-0.597758	-0.898057
537	-35	-28	-25	-15	-42	537	-3	-4	-5	-4	-6		537	-0.454788	-0.605062	-0.757135	-0.597758	-0.898057
538	-33	-27	-25	-16	-42	538	-3	-4	-5	-4	-6		538	-0.454788	-0.605062	-0.757135	-0.597758	-0.898057
539	-31	-27	-25	-16	-42	539	-3	-4	-5	-4	-6		539	-0.454788	-0.605062	-0.757135	-0.597758	-0.898057
540	-29	-26	-25	-17	-42	540	-3	-4	-5	-4	-6		540	-0.454788	-0.605062	-0.757135	-0.597758	-0.898057
541	-28	-26	-25	-18	-43	541	-3	-4	-5	-4	-6		541	-0.454788	-0.605062	-0.757135	-0.597758	-0.898057
542	-26	-25	-25	-19	-43	542	-3	-4	-5	-4	-6		542	-0.454788	-0.605062	-0.757135	-0.597758	-0.898057
543	-25	-25	-26	-20	-43	543	-3	-4	-5	-4	-6		543	-0.454788	-0.605062	-0.757135	-0.597758	-0.898057
544	-23	-24	-26	-21	-43	544	-3	-4	-5	-4	-6		544	-0.454788	-0.605062	-0.757135	-0.597758	-0.898057
545	-22	-24	-26	-22	-44	545	-3	-4	-5	-4	-6		545	-0.454788	-0.605062	-0.757135	-0.597758	-0.898057
546	-21	-24	-27	-24	-44	546	-3	-4	-5	-4	-6		546	-0.454788	-0.605062	-0.757135	-0.597758	-0.898057
547	-20	-24	-27	-25	-44	547	-3	-4	-5	-4	-6		547	-0.454788	-0.605062	-0.757135	-0.597758	-0.898057
548	-19	-24	-28	-26	-45	548	-3	-4	-5	-4	-6		548	-0.454788	-0.605062	-0.757135	-0.597758	-0.898057
549	-18	-24	-29	-28	-45	549	-3	-4	-5	-4	-6		549	-0.454788	-0.605062	-0.757135	-0.597758	-0.898057
550	-17	-24	-30	-29	-45	550	-3	-4	-5	-4	-6		550	-0.454788	-0.605062	-0.757135	-0.597758	-0.898057
551	-16	-24	-31	-31	-44	551	-3	-4	-5	-4	-6		551	-0.454788	-0.605062	-0.757135	-0.597758	-0.898057
552	-15	-25	-32	-32	-44	552	-3	-4	-5	-4	-6		552	-0.454788	-0.605062	-0.757135	-0.597758	-0.898057
553	-15	-25	-33	-34	-44	553	-4	-4	-5	-4	-6		553	-0.606385	-0.605062	-0.757135	-0.597758	-0.898057
554	-14	-26	-34	-36	-44	554	-4	-4	-5	-4	-6		554	-0.606385	-0.605062	-0.757135	-0.597758	-0.898057
555	-14	-26	-35	-38	-44	555	-4	-4	-5	-4	-6		555	-0.606385	-0.605062	-0.757135	-0.597758	-0.898057
556	-13	-27	-36	-39	-44	556	-4	-4	-6	-4	-6		556	-0.606385	-0.605062	-0.908561	-0.597758	-0.898057
557	-13	-27	-37	-41	-43	557	-4	-5	-6	-4	-6		557	-0.606385	-0.756327	-0.908561	-0.597758	-0.898057
558	-12	-28	-38	-42	-43	558	-4	-5	-5	-4	-6		558	-0.606385	-0.756327	-0.757135	-0.597758	-0.898057
559	-12	-29	-39	-44	-43	559	-4	-5	-5	-4	-6		559	-0.606385	-0.756327	-0.757135	-0.597758	-0.898057
560	-12	-30	-40	-45	-43	560	-3	-5	-5	-5	-6		560	-0.454788	-0.756327	-0.757135	-0.747198	-0.898057
561	-11	-31	-42	-45	-43	561	-3	-5	-5	-5	-6		561	-0.454788	-0.756327	-0.757135	-0.747198	-0.898057
562	-11	-32	-43	-46	-43	562	-3	-4	-5	-5	-6		562	-0.454788	-0.605062	-0.757135	-0.747198	-0.898057
563	-11	-33	-44	-46	-43	563	-3	-4	-5	-5	-6		563	-0.454788	-0.605062	-0.757135	-0.747198	-0.898057
564	-11	-34	-44	-46	-43	564	-3	-4	-5	-5	-6		564	-0.454788	-0.605062	-0.757135	-0.747198	-0.898057
565	-11	-35	-45	-46	-43	565	-3	-4	-5	-5	-6		565	-0.454788	-0.605062	-0.757135	-0.747198	-0.898057
566	-11	-36	-46	-45	-43	566	-3	-4	-5	-4	-6		566	-0.454788	-0.605062	-0.757135	-0.597758	-0.898057
567	-11	-38	-46	-44	-43	567	-3	-4	-5	-4	-6		567	-0.454788	-0.605062	-0.757135	-0.597758	-0.898057
568	-11	-39	-46	-43	-43	568	-3	-4	-5	-4	-6		568	-0.454788	-0.605062	-0.757135	-0.597758	-0.898057
569	-12	-40	-46	-42	-43	569	-3	-4	-5	-4	-6		569	-0.454788	-0.605062	-0.757135	-0.597758	-0.898057
570	-12	-41	-45	-41	-43	570	-3	-4	-5	-4	-6		570	-0.454788	-0.605062	-0.757135	-0.597758	-0.898057
571	-12	-42	-45	-39	-43	571	-3	-4	-5	-4	-6		571	-0.454788	-0.605062	-0.757135	-0.597758	-0.898057
572	-12	-43	-45	-38	-43	572	-3	-4	-5	-4	-6		572	-0.454788	-0.605062	-0.757135	-0.597758	-0.898057
573	-13	-44	-44	-36	-43	573	-3	-4	-5	-4	-6		573	-0.454788	-0.605062	-0.757135	-0.597758	-0.898057
574	-13	-44	-43	-35	-43	574	-3	-4	-5	-3	-6		574	-0.454788	-0.605062	-0.757135	-0.448319	-0.898057
575	-14	-44	-43	-34	-43	575	-3	-4	-5	-3	-6		575	-0.454788	-0.605062	-0.757135	-0.448319	-0.898057
576	-14	-45	-42	-32	-43	576	-3	-4	-5	-3	-6		576	-0.454788	-0.605062	-0.757135	-0.448319	-0.898057
577	-14	-45	-41	-31	-43	577	-4	-4	-5	-3	-6		577	-0.606385	-0.605062	-0.757135	-0.448319	-0.898057
578	-15	-45	-40	-30	-43	578	-4	-4	-5	-3	-6		578	-0.606385	-0.605062	-0.757135	-0.448319	-0.898057
579	-16	-44	-39	-29	-43	579	-4	-4	-5	-3	-6		579	-0.606385	-0.605062	-0.757135	-0.448319	-0.898057
580	-16	-44	-39	-28	-43	580	-4	-4	-5	-3	-6		580	-0.606385	-0.605062	-0.757135	-0.448319	-0.898057
581	-17	-43	-38	-27	-43	581	-4	-4	-5	-3	-6		581	-0.606385	-0.605062	-0.757135	-0.448319	-0.898057
582	-18	-43	-37	-27	-44	582	-4	-4	-5	-3	-6		582	-0.606385	-0.605062	-0.757135	-0.448319	-0.898057
583	-19	-42	-37	-26	-44	583	-4	-4	-4	-3	-6		583	-0.606385	-0.605062	-0.605708	-0.448319	-0.898057
584	-20	-41	-36	-26	-44	584	-4	-4	-4	-3	-6		584	-0.606385	-0.605062	-0.605708	-0.448319	-0.898057
585	-21	-41	-35	-25	-44	585	-4	-5	-4	-3	-6		585	-0.606385	-0.756327	-0.605708	-0.448319	-0.898057
586	-22	-40	-35	-25	-44	586	-4	-5	-4	-3	-6		586	-0.606385	-0.756327	-0.605708	-0.448319	-0.898057
587	-23	-39	-35	-24	-44	587	-4	-5	-4	-3	-6		587	-0.606385	-0.756327	-0.605708	-0.448319	-0.898057
588	-24	-38	-34	-24	-44	588	-4	-5	-4	-3	-6		588	-0.606385	-0.756327	-0.605708	-0.448319	-0.898057
589	-25	-37	-34	-24	-44	589	-4	-5	-4	-3	-6		589	-0.606385	-0.756327	-0.605708	-0.448319	-0.898057
590	-27	-37	-34	-24	-43	590	-4	-5	-4	-3	-6		590	-0.606385	-0.756327	-0.605708	-0.448319	-0.898057
591	-28	-36	-34	-24	-43	591	-4	-5	-4	-3	-6		591	-0.606385	-0.756327	-0.605708	-0.448319	-0.898057
592	-30	-35	-34	-24	-43	592	-4	-5	-4	-3	-6		592	-0.606385	-0.756327	-0.605708	-0.448319	-0.898057
593	-31	-35	-34	-24	-43	593	-4	-5	-4	-3	-6		593	-0.606385	-0.756327	-0.605708	-0.448319	-0.898057
594	-33	-34	-34	-24	-43	594	-4	-5	-4	-4	-6		594	-0.606385	-0.756327	-0.605708	-0.597758	-0.898057
595	-35	-34	-34	-24	-43	595	-4	-5	-4	-4	-6		595	-0.606385	-0.756327	-0.605708	-0.597758	-0.898057
596	-36	-34	-35	-25	-43	596	-4	-5	-4	-4	-6		596	-0.606385	-0.756327	-0.605708	-0.597758	-0.898057
597	-38	-33	-35	-25	-43	597	-4	-5	-4	-4	-6		597	-0.606385	-0.756327	-0.605708	-0.597758	-0.898057
598	-40	-33	-35	-25	-43	598	-4	-5	-4	-3	-6		598	-0.606385	-0.756327	-0.605708	-0.448319	-0.898057
599	-41	-33	-36	-26	-43	599	-4	-5	-4	-3	-6		599	-0.606385	-0.756327	-0.605708	-0.448319	-0.898057
600	-43	-33	-36	-26	-43	600	-4	-4	-4	-3	-6		600	-0.606385	-0.605062	-0.605708	-0.448319	-0.898057
601	-44	-33	-36	-27	-43	601	-4	-4	-4	-3	-6		601	-0.606385	-0.605062	-0.605708	-0.448319	-0.898057
602	-45	-33	-37	-28	-43	602	-4	-4	-4	-3	-6		602	-0.606385	-0.605062	-0.605708	-0.448319	-0.898057
603	-46	-33	-37	-28	-43	603	-4	-4	-4	-3	-6		603	-0.606385	-0.605062	-0.605708	-0.448319	-0.898057
604	-46	-33	-38	-29	-43	604	-4	-5	-4	-3	-6		604	-0.606385	-0.756327	-0.605708	-0.448319	-0.898057
605	-46	-34	-39	-30	-43	605	-4	-5	-4	-3	-6		605	-0.606385	-0.756327	-0.605708	-0.448319	-0.898057
606	-46	-34	-39	-31	-43	606	-4	-5	-4	-3	-6		606	-0.606385	-0.756327	-0.605708	-0.448319	-0.898057
607	-46	-35	-40	-32	-43	607	-4	-5	-4	-3	-6		607	-0.606385	-0.756327	-0.605708	-0.448319	-0.898057
608	-45	-35	-40	-33	-43	608	-4	-5	-4	-4	-6		608	-0.606385	-0.756327	-0.605708	-0.597758	-0.898057
609	-44	-35	-40	-34	-43	609	-4	-5	-4	-4	-6		609	-0.606385	-0.756327	-0.605708	-0.597758	-0.898057
610	-43	-36	-41	-36	-43	610	-4	-5	-4	-4	-6		610	-0.606385	-0.756327	-0.605708	-0.597758	-0.898057
611	-42	-37	-41	-37	-43	611	-4	-5	-4	-4	-6		611	-0.606385	-0.756327	-0.605708	-0.597758	-0.898057
612	-40	-37	-41	-38	-43	612	-4	-5	-4	-4	-6		612	-0.606385	-0.756327	-0.605708	-0.597758	-0.898057
613	-39	-38	-41	-39	-43	613	-4	-5	-4	-4	-6		613	-0.606385	-0.756327	-0.605708	-0.597758	-0.898057
614	-38	-38	-41	-40	-43	614	-4	-5	-4	-4	-6		614	-0.606385	-0.756327	-0.605708	-0.597758	-0.898057
615	-36	-39	-41	-41	-43	615	-4	-5	-4	-4	-6		615	-0.606385	-0.756327	-0.605708	-0.597758	-0.898057
616	-35	-39	-41	-42	-43	616	-4	-5	-4	-4	-5		616	-0.606385	-0.756327	-0.605708	-0.597758	-0.748381
617	-34	-40	-40	-43	-43	617	-4	-5	-4	-4	-5		617	-0.606385	-0.756327	-0.605708	-0.597758	-0.748381
618	-33	-40	-40	-43	-43	618	-4	-5	-4	-4	-5		618	-0.606385	-0.756327	-0.605708	-0.597758	-0.748381
619	-32	-41	-40	-44	-43	619	-4	-5	-4	-4	-5		619	-0.606385	-0.756327	-0.605708	-0.597758	-0.748381
620	-31	-41	-39	-44	-43	620	-4	-5	-4	-4	-5		620	-0.606385	-0.756327	-0.605708	-0.597758	-0.748381
621	-30	-41	-39	-44	-43	621	-4	-5	-4	-4	-5		621	-0.606385	-0.756327	-0.605708	-0.597758	-0.748381
622	-29	-41	-39	-44	-43	622	-4	-5	-4	-4	-5		622	-0.606385	-0.756327	-0.605708	-0.597758	-0.748381
623	-28	-41	-38	-44	-43	623	-4	-5	-4	-4	-5		623	-0.606385	-0.756327	-0.605708	-0.597758	-0.748381
624	-28	-41	-38	-43	-43	624	-4	-5	-4	-4	-5		624	-0.606385	-0.756327	-0.605708	-0.597758	-0.748381
625	-27	-40	-37	-43	-43	625	-4	-5	-4	-4	-5		625	-0.606385	-0.756327	-0.605708	-0.597758	-0.748381
626	-27	-40	-37	-42	-43	626	-4	-5	-4	-4	-5		626	-0.606385	-0.756327	-0.605708	-0.597758	-0.748381
627	-26	-40	-36	-42	-43	627	-4	-5	-4	-4	-5		627	-0.606385	-0.756327	-0.605708	-0.597758	-0.748381
628	-26	-39	-36	-41	-43	628	-4	-5	-4	-4	-5		628	-0.606385	-0.756327	-0.605708	-0.597758	-0.748381
629	-25	-39	-36	-40	-43	629	-4	-5	-4	-4	-5		629	-0.606385	-0.756327	-0.605708	-0.597758	-0.748381
630	-25	-38	-36	-39	-43	630	-4	-5	-4	-4	-5		630	-0.606385	-0.756327	-0.605708	-0.597758	-0.748381
631	-25	-38	-36	-39	-43	631	-4	-5	-4	-4	-5		631	-0.606385	-0.756327	-0.605708	-0.597758	-0.748381
632	-25	-37	-36	-38	-43	632	-4	-5	-4	-4	-5		632	-0.606385	-0.756327	-0.605708	-0.597758	-0.748381
633	-25	-37	-36	-37	-43	633	-4	-5	-4	-4	-5		633	-0.606385	-0.756327	-0.605708	-0.597758	-0.748381
634	-25	-37	-36	-36	-43	634	-4	-5	-4	-4	-5		634	-0.606385	-0.756327	-0.605708	-0.597758	-0.748381
635	-25	-36	-36	-36	-43	635	-4	-5	-4	-4	-5		635	-0.606385	-0.756327	-0.605708	-0.597758	-0.748381
636	-25	-36	-36	-35	-43	636	-4	-5	-4	-4	-5		636	-0.606385	-0.756327	-0.605708	-0.597758	-0.748381
637	-25	-36	-36	-35	-43	637	-4	-5	-4	-4	-5		637	-0.606385	-0.756327	-0.605708	-0.597758	-0.748381
638	-26	-35	-36	-34	-43	638	-4	-5	-4	-4	-5		638	-0.606385	-0.756327	-0.605708	-0.597758	-0.748381
639	-26	-35	-36	-34	-43	639	-4	-5	-4	-4	-5		639	-0.606385	-0.756327	-0.605708	-0.597758	-0.748381
640	-26	-35	-36	-34	-43	640	-5	-5	-4	-4	-5		640	-0.757981	-0.756327	-0.605708	-0.597758	-0.748381
641	-27	-35	-37	-33	-43	641	-5	-5	-4	-4	-5		641	-0.757981	-0.756327	-0.605708	-0.597758	-0.748381
642	-28	-35	-37	-33	-43	642	-5	-5	-4	-4	-5		642	-0.757981	-0.756327	-0.605708	-0.597758	-0.748381
643	-28	-35	-37	-33	-43	643	-5	-5	-4	-4	-5		643	-0.757981	-0.756327	-0.605708	-0.597758	-0.748381
644	-29	-35	-37	-33	-43	644	-5	-5	-4	-4	-5		644	-0.757981	-0.756327	-0.605708	-0.597758	-0.748381
645	-30	-35	-38	-33	-43	645	-5	-5	-4	-4	-5		645	-0.757981	-0.756327	-0.605708	-0.597758	-0.748381
646	-31	-35	-38	-33	-43	646	-5	-5	-4	-4	-5		646	-0.757981	-0.756327	-0.605708	-0.597758	-0.748381
647	-31	-35	-38	-34	-43	647	-5	-5	-4	-4	-5		647	-0.757981	-0.756327	-0.605708	-0.597758	-0.748381
648	-32	-36	-38	-34	-43	648	-5	-5	-4	-4	-5		648	-0.757981	-0.756327	-0.605708	-0.597758	-0.748381
649	-34	-36	-38	-34	-43	649	-5	-5	-4	-4	-5		649	-0.757981	-0.756327	-0.605708	-0.597758	-0.748381
650	-35	-36	-39	-35	-43	650	-5	-5	-4	-4	-5		650	-0.757981	-0.756327	-0.605708	-0.597758	-0.748381
651	-36	-36	-39	-35	-43	651	-5	-5	-4	-4	-5		651	-0.757981	-0.756327	-0.605708	-0.597758	-0.748381
652	-37	-37	-39	-36	-43	652	-5	-5	-4	-4	-5		652	-0.757981	-0.756327	-0.605708	-0.597758	-0.748381
653	-38	-37	-39	-36	-43	653	-5	-5	-4	-4	-5		653	-0.757981	-0.756327	-0.605708	-0.597758	-0.748381
654	-39	-37	-39	-37	-43	654	-5	-5	-4	-4	-5		654	-0.757981	-0.756327	-0.605708	-0.597758	-0.748381
655	-41	-37	-39	-37	-43	655	-5	-5	-4	-4	-5		655	-0.757981	-0.756327	-0.605708	-0.597758	-0.748381
656	-42	-38	-38	-38	-43	656	-5	-5	-4	-4	-5		656	-0.757981	-0.756327	-0.605708	-0.597758	-0.748381
657	-43	-38	-38	-39	-43	657	-5	-5	-4	-4	-5		657	-0.757981	-0.756327	-0.605708	-0.597758	-0.748381
658	-44	-38	-38	-39	-43	658	-5	-5	-4	-4	-5		658	-0.757981	-0.756327	-0.605708	-0.597758	-0.748381
659	-45	-38	-38	-40	-43	659	-5	-5	-5	-4	-5		659	-0.757981	-0.756327	-0.757135	-0.597758	-0.748381
660	-45	-38	-38	-40	-43	660	-5	-5	-5	-4	-5		660	-0.757981	-0.756327	-0.757135	-0.597758	-0.748381
661	-46	-38	-38	-41	-43	661	-5	-5	-5	-4	-5		661	-0.757981	-0.756327	-0.757135	-0.597758	-0.748381
662	-46	-38	-37	-41	-43	662	-5	-5	-5	-4	-5		662	-0.757981	-0.756327	-0.757135	-0.597758	-0.748381
663	-46	-38	-37	-41	-43	663	-5	-5	-5	-4	-5		663	-0.757981	-0.756327	-0.757135	-0.597758	-0.748381
664	-46	-38	-37	-42	-43	664	-5	-5	-5	-4	-5		664	-0.757981	-0.756327	-0.757135	-0.597758	-0.748381
665	-45	-38	-37	-42	-43	665	-5	-5	-5	-4	-5		665	-0.757981	-0.756327	-0.757135	-0.597758	-0.748381
666	-45	-38	-37	-42	-43	666	-5	-5	-5	-4	-5		666	-0.757981	-0.756327	-0.757135	-0.597758	-0.748381
667	-44	-38	-37	-42	-43	667	-5	-5	-5	-4	-5		667	-0.757981	-0.756327	-0.757135	-0.597758	-0.748381
668	-44	-37	-36	-42	-43	668	-5	-5	-5	-4	-5		668	-0.757981	-0.756327	-0.757135	-0.597758	-0.748381
669	-43	-37	-36	-41	-43	669	-5	-5	-5	-4	-5		669	-0.757981	-0.756327	-0.757135	-0.597758	-0.748381
670	-42	-37	-36	-41	-43	670	-5	-5	-5	-4	-5		670	-0.757981	-0.756327	-0.757135	-0.597758	-0.748381
671	-42	-37	-36	-41	-43	671	-5	-5	-5	-4	-5		671	-0.757981	-0.756327	-0.757135	-0.597758	-0.748381
672	-41	-36	-36	-40	-43	672	-5	-5	-5	-4	-5		672	-0.757981	-0.756327	-0.757135	-0.597758	-0.748381
673	-40	-36	-36	-40	-43	673	-5	-5	-5	-4	-5		673	-0.757981	-0.756327	-0.757135	-0.597758	-0.748381
674	-39	-36	-36	-40	-43	674	-5	-5	-5	-4	-5		674	-0.757981	-0.756327	-0.757135	-0.597758	-0.748381
675	-38	-36	-36	-39	-43	675	-5	-5	-5	-4	-5		675	-0.757981	-0.756327	-0.757135	-0.597758	-0.748381
676	-38	-36	-37	-39	-43	676	-5	-5	-5	-4	-5		676	-0.757981	-0.756327	-0.757135	-0.597758	-0.748381
677	-37	-35	-37	-39	-43	677	-5	-5	-5	-4	-5		677	-0.757981	-0.756327	-0.757135	-0.597758	-0.748381
678	-36	-35	-37	-38	-43	678	-5	-4	-5	-4	-5		678	-0.757981	-0.605062	-0.757135	-0.597758	-0.748381
679	-36	-35	-37	-38	-43	679	-5	-4	-5	-4	-5		679	-0.757981	-0.605062	-0.757135	-0.597758	-0.748381
680	-35	-35	-37	-38	-43	680	-5	-4	-5	-4	-5		680	-0.757981	-0.605062	-0.757135	-0.597758	-0.748381
681	-35	-35	-37	-37	-43	681	-5	-4	-5	-4	-5		681	-0.757981	-0.605062	-0.757135	-0.597758	-0.748381
682	-35	-35	-38	-37	-43	682	-5	-4	-5	-4	-5		682	-0.757981	-0.605062	-0.757135	-0.597758	-0.748381
683	-34	-35	-38	-37	-43	683	-5	-4	-5	-4	-5		683	-0.757981	-0.605062	-0.757135	-0.597758	-0.748381
684	-34	-35	-38	-37	-43	684	-5	-4	-5	-4	-5		684	-0.757981	-0.605062	-0.757135	-0.597758	-0.748381
685	-34	-35	-38	-37	-43	685	-5	-4	-5	-4	-5		685	-0.757981	-0.605062	-0.757135	-0.597758	-0.748381
686	-34	-35	-38	-37	-43	686	-5	-4	-5	-4	-5		686	-0.757981	-0.605062	-0.757135	-0.597758	-0.748381
687	-34	-35	-38	-37	-43	687	-5	-4	-5	-4	-5		687	-0.757981	-0.605062	-0.757135	-0.597758	-0.748381
688	-34	-36	-38	-37	-43	688	-5	-4	-5	-4	-5		688	-0.757981	-0.605062	-0.757135	-0.597758	-0.748381
689	-34	-36	-38	-37	-43	689	-5	-4	-5	-4	-5		689	-0.757981	-0.605062	-0.757135	-0.597758	-0.748381
690	-35	-36	-38	-37	-43	690	-5	-4	-5	-4	-5		690	-0.757981	-0.605062	-0.757135	-0.597758	-0.748381
691	-35	-36	-38	-38	-43	691	-5	-4	-5	-4	-5		691	-0.757981	-0.605062	-0.757135	-0.597758	-0.748381
692	-35	-36	-38	-38	-43	692	-5	-4	-5	-4	-5		692	-0.757981	-0.605062	-0.757135	-0.597758	-0.748381
693	-36	-37	-38	-38	-43	693	-5	-4	-5	-4	-5		693	-0.757981	-0.605062	-0.757135	-0.597758	-0.748381
694	-36	-37	-38	-39	-43	694	-5	-4	-5	-4	-5		694	-0.757981	-0.605062	-0.757135	-0.597758	-0.748381
695	-37	-37	-38	-39	-43	695	-5	-4	-5	-4	-5		695	-0.757981	-0.605062	-0.757135	-0.597758	-0.748381
696	-37	-37	-38	-39	-43	696	-5	-4	-5	-4	-5		696	-0.757981	-0.605062	-0.757135	-0.597758	-0.748381
697	-38	-37	-38	-39	-43	697	-5	-4	-5	-4	-5		697	-0.757981	-0.605062	-0.757135	-0.597758	-0.748381
698	-39	-37	-38	-40	-43	698	-5	-4	-5	-4	-5		698	-0.757981	-0.605062	-0.757135	-0.597758	-0.748381
699	-39	-37	-38	-40	-43	699	-5	-4	-5	-4	-5		699	-0.757981	-0.605062	-0.757135	-0.597758	-0.748381
700	-40	-36	-38	-40	-43	700	-5	-4	-5	-4	-5		700	-0.757981	-0.605062	-0.757135	-0.597758	-0.748381
701	-41	-36	-38	-40	-43	701	-5	-4	-5	-4	-5		701	-0.757981	-0.605062	-0.757135	-0.597758	-0.748381
702	-41	-36	-38	-40	-43	702	-5	-4	-5	-4	-5		702	-0.757981	-0.605062	-0.757135	-0.597758	-0.748381
703	-42	-36	-38	-41	-43	703	-5	-4	-5	-4	-5		703	-0.757981	-0.605062	-0.757135	-0.597758	-0.748381
704	-42	-36	-38	-41	-43	704	-5	-4	-5	-4	-5		704	-0.757981	-0.605062	-0.757135	-0.597758	-0.748381
705	-42	-36	-38	-41	-43	705	-5	-4	-5	-4	-5		705	-0.757981	-0.605062	-0.757135	-0.597758	-0.748381
706	-42	-36	-38	-41	-43	706	-5	-4	-5	-4	-5		706	-0.757981	-0.605062	-0.757135	-0.597758	-0.748381
707	-42	-36	-38	-41	-43	707	-5	-4	-5	-4	-5		707	-0.757981	-0.605062	-0.757135	-0.597758	-0.748381
708	-42	-36	-38	-41	-43	708	-5	-4	-5	-4	-5		708	-0.757981	-0.605062	-0.757135	-0.597758	-0.748381
709	-42	-36	-38	-40	-43	709	-5	-4	-5	-4	-5		709	-0.757981	-0.605062	-0.757135	-0.597758	-0.748381
710	-42	-36	-38	-40	-43	710	-5	-4	-5	-4	-5		710	-0.757981	-0.605062	-0.757135	-0.597758	-0.748381
711	-42	-36	-38	-40	-43	711	-5	-4	-5	-4	-5		711	-0.757981	-0.605062	-0.757135	-0.597758	-0.748381
712	-42	-35	-38	-40	-43	712	-5	-4	-5	-4	-5		712	-0.757981	-0.605062	-0.757135	-0.597758	-0.748381
713	-42	-35	-38	-40	-42	713	-5	-4	-5	-4	-5		713	-0.757981	-0.605062	-0.757135	-0.597758	-0.748381
714	-41	-35	-38	-39	-42	714	-5	-4	-5	-4	-5		714	-0.757981	-0.605062	-0.757135	-0.597758	-0.748381
715	-41	-35	-38	-39	-42	715	-5	-4	-5	-4	-5		715	-0.757981	-0.605062	-0.757135	-0.597758	-0.748381
716	-40	-35	-38	-39	-42	716	-5	-4	-5	-4	-5		716	-0.757981	-0.605062	-0.757135	-0.597758	-0.748381
717	-40	-35	-38	-39	-42	717	-5	-4	-5	-4	-5		717	-0.757981	-0.605062	-0.757135	-0.597758	-0.748381
718	-39	-35	-38	-39	-42	718	-5	-4	-5	-4	-5		718	-0.757981	-0.605062	-0.757135	-0.597758	-0.748381
719	-39	-35	-38	-38	-42	719	-5	-4	-5	-4	-5		719	-0.757981	-0.605062	-0.757135	-0.597758	-0.748381
720	-38	-35	-38	-38	-42	720	-5	-4	-5	-4	-5		720	-0.757981	-0.605062	-0.757135	-0.597758	-0.748381
721	-38	-35	-38	-38	-42	721	-5	-4	-5	-4	-5		721	-0.757981	-0.605062	-0.757135	-0.597758	-0.748381
722	-37	-35	-38	-38	-42	722	-5	-4	-5	-4	-5		722	-0.757981	-0.605062	-0.757135	-0.597758	-0.748381
723	-37	-35	-38	-38	-42	723	-5	-4	-5	-4	-5		723	-0.757981	-0.605062	-0.757135	-0.597758	-0.748381
724	-36	-36	-38	-38	-42	724	-5	-4	-5	-4	-5		724	-0.757981	-0.605062	-0.757135	-0.597758	-0.748381
725	-36	-36	-38	-38	-42	725	-5	-4	-5	-4	-5		725	-0.757981	-0.605062	-0.757135	-0.597758	-0.748381
726	-36	-36	-38	-38	-42	726	-5	-4	-5	-4	-5		726	-0.757981	-0.605062	-0.757135	-0.597758	-0.748381
727	-36	-36	-38	-38	-42	727	-5	-4	-5	-4	-5		727	-0.757981	-0.605062	-0.757135	-0.597758	-0.748381
728	-36	-36	-38	-38	-42	728	-5	-4	-5	-4	-5		728	-0.757981	-0.605062	-0.757135	-0.597758	-0.748381
729	-36	-36	-38	-38	-42	729	-5	-4	-5	-4	-5		729	-0.757981	-0.605062	-0.757135	-0.597758	-0.748381
730	-36	-36	-38	-38	-42	730	-5	-4	-5	-4	-5		730	-0.757981	-0.605062	-0.757135	-0.597758	-0.748381
731	-36	-36	-38	-38	-42	731	-5	-4	-5	-4	-5		731	-0.757981	-0.605062	-0.757135	-0.597758	-0.748381
732	-36	-36	-38	-39	-42	732	-5	-4	-5	-4	-5		732	-0.757981	-0.605062	-0.757135	-0.597758	-0.748381
733	-37	-36	-38	-39	-42	733	-5	-4	-4	-4	-5		733	-0.757981	-0.605062	-0.605708	-0.597758	-0.748381
734	-37	-36	-38	-39	-42	734	-5	-4	-4	-4	-5		734	-0.757981	-0.605062	-0.605708	-0.597758	-0.748381
735	-37	-36	-38	-39	-42	735	-5	-4	-4	-4	-5		735	-0.757981	-0.605062	-0.605708	-0.597758	-0.748381
736	-37	-36	-38	-39	-42	736	-5	-4	-4	-4	-5		736	-0.757981	-0.605062	-0.605708	-0.597758	-0.748381
737	-38	-36	-38	-39	-42	737	-5	-4	-4	-4	-5		737	-0.757981	-0.605062	-0.605708	-0.597758	-0.748381
738	-38	-36	-38	-39	-42	738	-5	-4	-4	-4	-5		738	-0.757981	-0.605062	-0.605708	-0.597758	-0.748381
739	-38	-36	-38	-39	-42	739	-5	-4	-4	-4	-5		739	-0.757981	-0.605062	-0.605708	-0.597758	-0.748381
740	-38	-36	-38	-39	-42	740	-5	-4	-4	-4	-5		740	-0.757981	-0.605062	-0.605708	-0.597758	-0.748381
741	-39	-36	-38	-39	-42	741	-5	-4	-4	-4	-5		741	-0.757981	-0.605062	-0.605708	-0.597758	-0.748381
742	-39	-36	-38	-39	-42	742	-5	-4	-4	-4	-5		742	-0.757981	-0.605062	-0.605708	-0.597758	-0.748381
743	-39	-36	-38	-39	-42	743	-5	-4	-4	-4	-5		743	-0.757981	-0.605062	-0.605708	-0.597758	-0.748381
744	-39	-36	-38	-39	-42	744	-5	-4	-4	-4	-5		744	-0.757981	-0.605062	-0.605708	-0.597758	-0.748381
745	-39	-36	-38	-39	-42	745	-5	-4	-4	-4	-5		745	-0.757981	-0.605062	-0.605708	-0.597758	-0.748381
746	-40	-36	-38	-39	-42	746	-5	-4	-4	-4	-5		746	-0.757981	-0.605062	-0.605708	-0.597758	-0.748381
747	-40	-36	-38	-39	-42	747	-5	-4	-4	-4	-5		747	-0.757981	-0.605062	-0.605708	-0.597758	-0.748381
748	-40	-36	-38	-39	-42	748	-5	-4	-4	-4	-5		748	-0.757981	-0.605062	-0.605708	-0.597758	-0.748381
749	-40	-36	-38	-39	-42	749	-5	-4	-4	-4	-5		749	-0.757981	-0.605062	-0.605708	-0.597758	-0.748381
750	-39	-36	-38	-39	-42	750	-5	-4	-4	-4	-5		750	-0.757981	-0.605062	-0.605708	-0.597758	-0.748381
751	-39	-36	-38	-39	-42	751	-5	-4	-4	-5	-5		751	-0.757981	-0.605062	-0.605708	-0.747198	-0.748381
752	-39	-36	-38	-38	-42	752	-5	-4	-4	-5	-5		752	-0.757981	-0.605062	-0.605708	-0.747198	-0.748381
753	-39	-36	-38	-38	-42	753	-5	-4	-4	-5	-5		753	-0.757981	-0.605062	-0.605708	-0.747198	-0.748381
754	-39	-36	-38	-38	-42	754	-5	-4	-4	-5	-5		754	-0.757981	-0.605062	-0.605708	-0.747198	-0.748381
755	-39	-36	-38	-38	-42	755	-5	-4	-4	-5	-5		755	-0.757981	-0.605062	-0.605708	-0.747198	-0.748381
756	-38	-36	-38	-38	-42	756	-5	-4	-4	-5	-5		756	-0.757981	-0.605062	-0.605708	-0.747198	-0.748381
757	-38	-36	-39	-38	-42	757	-5	-4	-4	-5	-5		757	-0.757981	-0.605062	-0.605708	-0.747198	-0.748381
758	-38	-36	-39	-38	-42	758	-5	-4	-4	-5	-5		758	-0.757981	-0.605062	-0.605708	-0.747198	-0.748381
759	-38	-36	-38	-38	-42	759	-5	-4	-4	-5	-5		759	-0.757981	-0.605062	-0.605708	-0.747198	-0.748381
760	-38	-36	-38	-38	-42	760	-5	-4	-4	-5	-5		760	-0.757981	-0.605062	-0.605708	-0.747198	-0.748381
761	-37	-36	-38	-38	-42	761	-5	-4	-4	-5	-5		761	-0.757981	-0.605062	-0.605708	-0.747198	-0.748381
762	-37	-36	-38	-38	-42	762	-5	-4	-4	-5	-5		762	-0.757981	-0.605062	-0.605708	-0.747198	-0.748381
763	-37	-36	-38	-38	-42	763	-5	-4	-4	-5	-5		763	-0.757981	-0.605062	-0.605708	-0.747198	-0.748381
764	-37	-36	-38	-38	-42	764	-5	-4	-4	-5	-5		764	-0.757981	-0.605062	-0.605708	-0.747198	-0.748381
765	-37	-36	-38	-38	-42	765	-5	-4	-4	-5	-5		765	-0.757981	-0.605062	-0.605708	-0.747198	-0.748381
766	-37	-37	-38	-38	-42	766	-5	-4	-4	-5	-5		766	-0.757981	-0.605062	-0.605708	-0.747198	-0.748381
767	-37	-37	-38	-38	-42	767	-5	-4	-4	-5	-5		767	-0.757981	-0.605062	-0.605708	-0.747198	-0.748381
768	-37	-37	-38	-38	-42	768	-5	-4	-4	-5	-5		768	-0.757981	-0.605062	-0.605708	-0.747198	-0.748381
769	-37	-37	-38	-38	-42	769	-5	-4	-4	-5	-5		769	-0.757981	-0.605062	-0.605708	-0.747198	-0.748381
770	-37	-37	-38	-38	-42	770	-5	-4	-4	-5	-5		770	-0.757981	-0.605062	-0.605708	-0.747198	-0.748381
771	-37	-36	-38	-38	-42	771	-5	-4	-4	-5	-5		771	-0.757981	-0.605062	-0.605708	-0.747198	-0.748381
772	-37	-36	-38	-38	-42	772	-5	-4	-4	-5	-5		772	-0.757981	-0.605062	-0.605708	-0.747198	-0.748381
773	-37	-36	-38	-38	-42	773	-5	-4	-4	-5	-5		773	-0.757981	-0.605062	-0.605708	-0.747198	-0.748381
774	-38	-36	-38	-38	-42	774	-5	-4	-4	-5	-5		774	-0.757981	-0.605062	-0.605708	-0.747198	-0.748381
775	-38	-36	-38	-38	-42	775	-5	-4	-4	-5	-5		775	-0.757981	-0.605062	-0.605708	-0.747198	-0.748381
776	-38	-36	-38	-38	-42	776	-5	-4	-4	-5	-5		776	-0.757981	-0.605062	-0.605708	-0.747198	-0.748381
777	-38	-36	-38	-38	-42	777	-5	-4	-4	-5	-5		777	-0.757981	-0.605062	-0.605708	-0.747198	-0.748381
778	-38	-36	-38	-38	-42	778	-5	-4	-4	-5	-5		778	-0.757981	-0.605062	-0.605708	-0.747198	-0.748381
779	-38	-36	-38	-38	-42	779	-5	-4	-4	-5	-5		779	-0.757981	-0.605062	-0.605708	-0.747198	-0.748381
780	-38	-36	-38	-38	-42	780	-5	-4	-4	-5	-5		780	-0.757981	-0.605062	-0.605708	-0.747198	-0.748381
781	-38	-36	-38	-38	-42	781	-5	-4	-4	-5	-5		781	-0.757981	-0.605062	-0.605708	-0.747198	-0.748381
782	-38	-36	-38	-38	-42	782	-5	-4	-4	-5	-5		782	-0.757981	-0.605062	-0.605708	-0.747198	-0.748381
783	-38	-36	-38	-38	-42	783	-5	-4	-4	-5	-5		783	-0.757981	-0.605062	-0.605708	-0.747198	-0.748381
784	-38	-36	-37	-38	-42	784	-5	-4	-4	-5	-5		784	-0.757981	-0.605062	-0.605708	-0.747198	-0.748381
785	-38	-36	-37	-38	-42	785	-5	-4	-4	-5	-5		785	-0.757981	-0.605062	-0.605708	-0.747198	-0.748381
786	-38	-36	-37	-38	-42	786	-5	-4	-4	-5	-5		786	-0.757981	-0.605062	-0.605708	-0.747198	-0.748381
787	-38	-36	-37	-38	-42	787	-5	-4	-4	-5	-5		787	-0.757981	-0.605062	-0.605708	-0.747198	-0.748381
788	-38	-36	-37	-38	-42	788	-5	-4	-4	-5	-5		788	-0.757981	-0.605062	-0.605708	-0.747198	-0.748381
789	-38	-36	-37	-38	-42	789	-5	-4	-4	-5	-5		789	-0.757981	-0.605062	-0.605708	-0.747198	-0.748381
790	-38	-36	-37	-38	-42	790	-5	-4	-4	-5	-5		790	-0.757981	-0.605062	-0.605708	-0.747198	-0.748381
791	-38	-36	-37	-38	-42	791	-5	-4	-4	-5	-5		791	-0.757981	-0.605062	-0.605708	-0.747198	-0.748381
792	-38	-36	-37	-38	-42	792	-5	-4	-4	-5	-5		792	-0.757981	-0.605062	-0.605708	-0.747198	-0.748381
793	-38	-36	-37	-38	-42	793	-5	-4	-4	-5	-5		793	-0.757981	-0.605062	-0.605708	-0.747198	-0.748381
794	-37	-37	-37	-38	-42	794	-5	-4	-4	-5	-5		794	-0.757981	-0.605062	-0.605708	-0.747198	-0.748381
795	-37	-37	-37	-38	-42	795	-5	-4	-4	-5	-5		795	-0.757981	-0.605062	-0.605708	-0.747198	-0.748381
796	-37	-37	-37	-38	-42	796	-5	-4	-4	-5	-5		796	-0.757981	-0.605062	-0.605708	-0.747198	-0.748381
797	-37	-37	-37	-38	-42	797	-5	-4	-4	-5	-5		797	-0.757981	-0.605062	-0.605708	-0.747198	-0.748381
798	-37	-37	-37	-38	-42	798	-5	-4	-4	-5	-5		798	-0.757981	-0.605062	-0.605708	-0.747198	-0.748381
799	-37	-37	-37	-38	-42	799	-5	-4	-4	-5	-5		799	-0.757981	-0.605062	-0.605708	-0.747198	-0.748381
800	-37	-37	-37	-38	-42	800	-5	-4	-4	-5	-5		800	-0.757981	-0.605062	-0.605708	-0.747198	-0.748381
801	-37	-37	-37	-38	-42	801	-5	-4	-4	-5	-5		801	-0.757981	-0.605062	-0.605708	-0.747198	-0.748381
802	-37	-37	-37	-38	-42	802	-5	-4	-4	-5	-5		802	-0.757981	-0.605062	-0.605708	-0.747198	-0.748381
803	-37	-37	-37	-38	-42	803	-5	-4	-4	-5	-6		803	-0.757981	-0.605062	-0.605708	-0.747198	-0.898057
804	-37	-37	-37	-38	-42	804	-5	-4	-4	-5	-6		804	-0.757981	-0.605062	-0.605708	-0.747198	-0.898057
805	-37	-37	-37	-38	-42	805	-5	-4	-4	-5	-6		805	-0.757981	-0.605062	-0.605708	-0.747198	-0.898057
806	-37	-37	-37	-38	-42	806	-5	-4	-5	-5	-6		806	-0.757981	-0.605062	-0.757135	-0.747198	-0.898057
807	-37	-37	-37	-38	-42	807	-5	-4	-5	-5	-6		807	-0.757981	-0.605062	-0.757135	-0.747198	-0.898057
808	-37	-37	-37	-38	-42	808	-5	-4	-5	-5	-6		808	-0.757981	-0.605062	-0.757135	-0.747198	-0.898057
809	-37	-36	-37	-38	-42	809	-5	-4	-5	-5	-6		809	-0.757981	-0.605062	-0.757135	-0.747198	-0.898057
810	-37	-36	-37	-38	-42	810	-5	-4	-5	-5	-6		810	-0.757981	-0.605062	-0.757135	-0.747198	-0.898057
811	-37	-36	-37	-38	-42	811	-5	-4	-5	-5	-6		811	-0.757981	-0.605062	-0.757135	-0.747198	-0.898057
812	-37	-36	-37	-39	-42	812	-5	-4	-5	-5	-6		812	-0.757981	-0.605062	-0.757135	-0.747198	-0.898057
813	-37	-37	-37	-39	-42	813	-5	-4	-5	-5	-6		813	-0.757981	-0.605062	-0.757135	-0.747198	-0.898057
814	-37	-37	-37	-39	-42	814	-4	-5	-5	-5	-6		814	-0.606385	-0.756327	-0.757135	-0.747198	-0.898057
815	-37	-37	-37	-39	-42	815	-4	-5	-5	-5	-6		815	-0.606385	-0.756327	-0.757135	-0.747198	-0.898057
816	-37	-37	-37	-39	-42	816	-4	-5	-5	-5	-6		816	-0.606385	-0.756327	-0.757135	-0.747198	-0.898057
817	-37	-37	-37	-39	-42	817	-4	-5	-5	-5	-6		817	-0.606385	-0.756327	-0.757135	-0.747198	-0.898057
818	-37	-37	-37	-38	-42	818	-4	-5	-5	-5	-6		818	-0.606385	-0.756327	-0.757135	-0.747198	-0.898057
819	-37	-37	-37	-38	-42	819	-4	-5	-5	-5	-6		819	-0.606385	-0.756327	-0.757135	-0.747198	-0.898057
820	-37	-37	-37	-38	-42	820	-4	-5	-5	-5	-6		820	-0.606385	-0.756327	-0.757135	-0.747198	-0.898057
821	-37	-37	-37	-38	-42	821	-4	-5	-5	-5	-6		821	-0.606385	-0.756327	-0.757135	-0.747198	-0.898057
822	-37	-37	-37	-38	-42	822	-4	-5	-5	-5	-6		822	-0.606385	-0.756327	-0.757135	-0.747198	-0.898057
823	-37	-37	-37	-38	-42	823	-4	-5	-5	-5	-6		823	-0.606385	-0.756327	-0.757135	-0.747198	-0.898057
824	-37	-37	-37	-38	-42	824	-4	-5	-5	-5	-6		824	-0.606385	-0.756327	-0.757135	-0.747198	-0.898057
825	-37	-37	-37	-38	-42	825	-4	-5	-5	-5	-6		825	-0.606385	-0.756327	-0.757135	-0.747198	-0.898057
826	-37	-37	-37	-37	-42	826	-4	-5	-5	-5	-6		826	-0.606385	-0.756327	-0.757135	-0.747198	-0.898057
827	-37	-37	-37	-37	-42	827	-4	-5	-5	-5	-6		827	-0.606385	-0.756327	-0.757135	-0.747198	-0.898057
828	-37	-37	-37	-37	-42	828	-4	-5	-5	-5	-6		828	-0.606385	-0.756327	-0.757135	-0.747198	-0.898057
829	-37	-37	-37	-37	-42	829	-4	-5	-5	-5	-6		829	-0.606385	-0.756327	-0.757135	-0.747198	-0.898057
830	-36	-37	-37	-37	-42	830	-4	-5	-5	-5	-6		830	-0.606385	-0.756327	-0.757135	-0.747198	-0.898057
831	-36	-37	-37	-37	-42	831	-4	-5	-5	-5	-6		831	-0.606385	-0.756327	-0.757135	-0.747198	-0.898057
832	-36	-37	-37	-37	-42	832	-4	-5	-5	-5	-6		832	-0.606385	-0.756327	-0.757135	-0.747198	-0.898057
833	-36	-37	-37	-37	-42	833	-4	-5	-5	-5	-6		833	-0.606385	-0.756327	-0.757135	-0.747198	-0.898057
834	-36	-37	-37	-37	-42	834	-4	-5	-5	-4	-6		834	-0.606385	-0.756327	-0.757135	-0.597758	-0.898057
835	-36	-37	-37	-37	-42	835	-4	-5	-5	-4	-6		835	-0.606385	-0.756327	-0.757135	-0.597758	-0.898057
836	-36	-37	-37	-37	-42	836	-4	-5	-5	-4	-6		836	-0.606385	-0.756327	-0.757135	-0.597758	-0.898057
837	-36	-37	-37	-37	-42	837	-4	-5	-5	-4	-6		837	-0.606385	-0.756327	-0.757135	-0.597758	-0.898057
838	-36	-37	-37	-37	-42	838	-4	-5	-5	-4	-6		838	-0.606385	-0.756327	-0.757135	-0.597758	-0.898057
839	-36	-37	-37	-37	-42	839	-4	-5	-5	-4	-6		839	-0.606385	-0.756327	-0.757135	-0.597758	-0.898057
840	-36	-37	-37	-37	-42	840	-4	-5	-5	-4	-6		840	-0.606385	-0.756327	-0.757135	-0.597758	-0.898057
841	-36	-37	-37	-37	-42	841	-4	-5	-5	-4	-6		841	-0.606385	-0.756327	-0.757135	-0.597758	-0.898057
842	-36	-37	-37	-37	-42	842	-4	-5	-5	-4	-6		842	-0.606385	-0.756327	-0.757135	-0.597758	-0.898057
843	-36	-37	-37	-37	-42	843	-4	-5	-5	-4	-6		843	-0.606385	-0.756327	-0.757135	-0.597758	-0.898057
844	-36	-37	-37	-37	-42	844	-4	-5	-5	-4	-6		844	-0.606385	-0.756327	-0.757135	-0.597758	-0.898057
845	-36	-37	-37	-37	-42	845	-4	-5	-5	-4	-6		845	-0.606385	-0.756327	-0.757135	-0.597758	-0.898057
846	-36	-37	-37	-38	-42	846	-4	-5	-5	-4	-6		846	-0.606385	-0.756327	-0.757135	-0.597758	-0.898057
847	-36	-37	-37	-38	-42	847	-4	-5	-5	-4	-6		847	-0.606385	-0.756327	-0.757135	-0.597758	-0.898057
848	-37	-37	-37	-38	-42	848	-4	-5	-5	-4	-6		848	-0.606385	-0.756327	-0.757135	-0.597758	-0.898057
849	-37	-37	-37	-38	-42	849	-4	-5	-5	-4	-6		849	-0.606385	-0.756327	-0.757135	-0.597758	-0.898057
850	-37	-37	-37	-37	-42	850	-4	-5	-5	-4	-6		850	-0.606385	-0.756327	-0.757135	-0.597758	-0.898057
851	-37	-37	-37	-37	-42	851	-4	-5	-5	-4	-6		851	-0.606385	-0.756327	-0.757135	-0.597758	-0.898057
852	-37	-37	-37	-37	-42	852	-4	-5	-5	-4	-6		852	-0.606385	-0.756327	-0.757135	-0.597758	-0.898057
853	-37	-37	-37	-37	-42	853	-4	-5	-5	-4	-6		853	-0.606385	-0.756327	-0.757135	-0.597758	-0.898057
854	-37	-37	-37	-37	-42	854	-4	-5	-5	-4	-6		854	-0.606385	-0.756327	-0.757135	-0.597758	-0.898057
855	-36	-37	-37	-37	-42	855	-4	-5	-5	-4	-6		855	-0.606385	-0.756327	-0.757135	-0.597758	-0.898057
856	-36	-37	-37	-37	-42	856	-4	-5	-5	-4	-6		856	-0.606385	-0.756327	-0.757135	-0.597758	-0.898057
857	-36	-37	-37	-37	-42	857	-4	-5	-5	-4	-6		857	-0.606385	-0.756327	-0.757135	-0.597758	-0.898057
858	-36	-37	-37	-37	-42	858	-4	-5	-5	-4	-6		858	-0.606385	-0.756327	-0.757135	-0.597758	-0.898057
859	-36	-37	-37	-37	-42	859	-4	-5	-5	-4	-6		859	-0.606385	-0.756327	-0.757135	-0.597758	-0.898057
860	-36	-37	-38	-38	-42	860	-4	-5	-5	-4	-6		860	-0.606385	-0.756327	-0.757135	-0.597758	-0.898057
861	-36	-37	-38	-38	-42	861	-4	-5	-5	-4	-6		861	-0.606385	-0.756327	-0.757135	-0.597758	-0.898057
862	-36	-37	-38	-38	-42	862	-4	-5	-5	-4	-6		862	-0.606385	-0.756327	-0.757135	-0.597758	-0.898057
863	-36	-37	-38	-38	-42	863	-4	-5	-5	-4	-6		863	-0.606385	-0.756327	-0.757135	-0.597758	-0.898057
864	-36	-37	-38	-38	-42	864	-4	-5	-5	-4	-6		864	-0.606385	-0.756327	-0.757135	-0.597758	-0.898057
865	-36	-37	-38	-38	-42	865	-4	-5	-5	-4	-6		865	-0.606385	-0.756327	-0.757135	-0.597758	-0.898057
866	-36	-37	-38	-38	-42	866	-4	-5	-5	-4	-6		866	-0.606385	-0.756327	-0.757135	-0.597758	-0.898057
867	-36	-37	-38	-38	-42	867	-4	-5	-5	-4	-6		867	-0.606385	-0.756327	-0.757135	-0.597758	-0.898057
868	-36	-37	-38	-38	-42	868	-4	-4	-5	-4	-6		868	-0.606385	-0.605062	-0.757135	-0.597758	-0.898057
869	-36	-37	-38	-38	-42	869	-4	-4	-5	-4	-6		869	-0.606385	-0.605062	-0.757135	-0.597758	-0.898057
870	-36	-37	-38	-38	-42	870	-4	-5	-5	-4	-6		870	-0.606385	-0.756327	-0.757135	-0.597758	-0.898057
871	-36	-37	-38	-38	-42	871	-4	-5	-5	-4	-6		871	-0.606385	-0.756327	-0.757135	-0.597758	-0.898057
872	-37	-37	-38	-38	-42	872	-4	-5	-5	-4	-5		872	-0.606385	-0.756327	-0.757135	-0.597758	-0.748381
873	-37	-37	-38	-38	-42	873	-4	-5	-5	-4	-5		873	-0.606385	-0.756327	-0.757135	-0.597758	-0.748381
874	-37	-37	-38	-38	-42	874	-4	-5	-5	-4	-5		874	-0.606385	-0.756327	-0.757135	-0.597758	-0.748381
875	-37	-37	-38	-38	-42	875	-4	-5	-5	-4	-5		875	-0.606385	-0.756327	-0.757135	-0.597758	-0.748381
876	-37	-37	-38	-38	-42	876	-4	-5	-5	-4	-5		876	-0.606385	-0.756327	-0.757135	-0.597758	-0.748381
877	-37	-37	-38	-38	-42	877	-4	-5	-4	-4	-5		877	-0.606385	-0.756327	-0.605708	-0.597758	-0.748381
878	-37	-37	-38	-38	-42	878	-4	-5	-4	-4	-5		878	-0.606385	-0.756327	-0.605708	-0.597758	-0.748381
879	-37	-37	-38	-38	-42	879	-4	-5	-4	-4	-5		879	-0.606385	-0.756327	-0.605708	-0.597758	-0.748381
880	-37	-37	-38	-38	-42	880	-4	-5	-4	-4	-5		880	-0.606385	-0.756327	-0.605708	-0.597758	-0.748381
881	-37	-37	-38	-38	-42	881	-4	-5	-4	-4	-5		881	-0.606385	-0.756327	-0.605708	-0.597758	-0.748381
882	-37	-37	-38	-38	-42	882	-4	-5	-4	-4	-5		882	-0.606385	-0.756327	-0.605708	-0.597758	-0.748381
883	-37	-37	-38	-38	-42	883	-4	-5	-4	-4	-5		883	-0.606385	-0.756327	-0.605708	-0.597758	-0.748381
884	-37	-37	-38	-38	-42	884	-4	-5	-4	-4	-5		884	-0.606385	-0.756327	-0.605708	-0.597758	-0.748381
885	-37	-37	-38	-38	-42	885	-4	-5	-4	-4	-5		885	-0.606385	-0.756327	-0.605708	-0.597758	-0.748381
886	-37	-37	-38	-38	-42	886	-4	-5	-4	-4	-5		886	-0.606385	-0.756327	-0.605708	-0.597758	-0.748381
887	-37	-36	-38	-38	-42	887	-4	-5	-4	-4	-5		887	-0.606385	-0.756327	-0.605708	-0.597758	-0.748381
888	-37	-36	-38	-38	-42	888	-4	-4	-4	-4	-5		888	-0.606385	-0.605062	-0.605708	-0.597758	-0.748381
889	-37	-36	-38	-38	-42	889	-4	-4	-4	-4	-5		889	-0.606385	-0.605062	-0.605708	-0.597758	-0.748381
890	-37	-36	-38	-38	-42	890	-4	-4	-4	-4	-5		890	-0.606385	-0.605062	-0.605708	-0.597758	-0.748381
891	-37	-36	-38	-38	-42	891	-4	-4	-4	-4	-5		891	-0.606385	-0.605062	-0.605708	-0.597758	-0.748381
892	-37	-36	-38	-38	-42	892	-4	-4	-4	-4	-5		892	-0.606385	-0.605062	-0.605708	-0.597758	-0.748381
893	-37	-36	-38	-38	-42	893	-4	-4	-4	-4	-5		893	-0.606385	-0.605062	-0.605708	-0.597758	-0.748381
894	-37	-36	-38	-38	-42	894	-4	-4	-4	-4	-5		894	-0.606385	-0.605062	-0.605708	-0.597758	-0.748381
895	-37	-36	-38	-38	-42	895	-4	-4	-4	-4	-5		895	-0.606385	-0.605062	-0.605708	-0.597758	-0.748381
896	-37	-36	-38	-38	-42	896	-4	-4	-4	-4	-5		896	-0.606385	-0.605062	-0.605708	-0.597758	-0.748381
897	-37	-36	-38	-38	-42	897	-4	-4	-4	-4	-5		897	-0.606385	-0.605062	-0.605708	-0.597758	-0.748381
898	-37	-36	-38	-38	-42	898	-4	-4	-4	-4	-5		898	-0.606385	-0.605062	-0.605708	-0.597758	-0.748381
899	-37	-36	-38	-38	-42	899	-4	-4	-4	-4	-5		899	-0.606385	-0.605062	-0.605708	-0.597758	-0.748381
900	-37	-36	-38	-38	-43	900	-4	-4	-4	-4	-5		900	-0.606385	-0.605062	-0.605708	-0.597758	-0.748381
901	-37	-36	-38	-38	-43	901	-4	-4	-4	-4	-5		901	-0.606385	-0.605062	-0.605708	-0.597758	-0.748381
902	-37	-36	-38	-38	-43	902	-4	-4	-4	-4	-5		902	-0.606385	-0.605062	-0.605708	-0.597758	-0.748381
903	-37	-36	-38	-38	-43	903	-4	-4	-4	-4	-5		903	-0.606385	-0.605062	-0.605708	-0.597758	-0.748381
904	-37	-36	-38	-38	-43	904	-4	-4	-4	-4	-5		904	-0.606385	-0.605062	-0.605708	-0.597758	-0.748381
905	-37	-36	-38	-38	-43	905	-4	-4	-4	-4	-5		905	-0.606385	-0.605062	-0.605708	-0.597758	-0.748381
906	-37	-36	-38	-38	-43	906	-4	-4	-4	-4	-5		906	-0.606385	-0.605062	-0.605708	-0.597758	-0.748381
907	-37	-36	-38	-38	-43	907	-4	-4	-4	-4	-5		907	-0.606385	-0.605062	-0.605708	-0.597758	-0.748381
908	-37	-36	-38	-38	-43	908	-4	-4	-4	-4	-5		908	-0.606385	-0.605062	-0.605708	-0.597758	-0.748381
909	-37	-36	-38	-38	-43	909	-4	-4	-4	-4	-5		909	-0.606385	-0.605062	-0.605708	-0.597758	-0.748381
910	-37	-36	-38	-38	-43	910	-4	-4	-4	-4	-5		910	-0.606385	-0.605062	-0.605708	-0.597758	-0.748381
911	-37	-36	-38	-38	-43	911	-4	-4	-4	-4	-5		911	-0.606385	-0.605062	-0.605708	-0.597758	-0.748381
912	-37	-36	-38	-38	-43	912	-4	-4	-4	-4	-5		912	-0.606385	-0.605062	-0.605708	-0.597758	-0.748381
913	-37	-36	-38	-38	-43	913	-5	-4	-4	-4	-5		913	-0.757981	-0.605062	-0.605708	-0.597758	-0.748381
914	-37	-36	-38	-38	-43	914	-5	-4	-4	-5	-5		914	-0.757981	-0.605062	-0.605708	-0.747198	-0.748381
915	-37	-36	-38	-38	-43	915	-5	-4	-4	-5	-5		915	-0.757981	-0.605062	-0.605708	-0.747198	-0.748381
916	-37	-36	-38	-38	-43	916	-5	-4	-4	-5	-5		916	-0.757981	-0.605062	-0.605708	-0.747198	-0.748381
917	-37	-36	-38	-38	-43	917	-5	-4	-4	-5	-5		917	-0.757981	-0.605062	-0.605708	-0.747198	-0.748381
918	-37	-36	-38	-38	-43	918	-5	-4	-4	-5	-5		918	-0.757981	-0.605062	-0.605708	-0.747198	-0.748381
919	-37	-36	-38	-38	-43	919	-5	-4	-4	-5	-5		919	-0.757981	-0.605062	-0.605708	-0.747198	-0.748381
920	-37	-36	-38	-38	-43	920	-5	-4	-4	-5	-5		920	-0.757981	-0.605062	-0.605708	-0.747198	-0.748381
921	-37	-36	-38	-38	-43	921	-5	-4	-4	-5	-5		921	-0.757981	-0.605062	-0.605708	-0.747198	-0.748381
922	-37	-36	-38	-38	-43	922	-5	-4	-4	-5	-5		922	-0.757981	-0.605062	-0.605708	-0.747198	-0.748381
923	-37	-36	-38	-38	-43	923	-5	-4	-4	-5	-5		923	-0.757981	-0.605062	-0.605708	-0.747198	-0.748381
924	-37	-36	-38	-38	-43	924	-5	-4	-4	-5	-5		924	-0.757981	-0.605062	-0.605708	-0.747198	-0.748381
925	-37	-36	-38	-38	-43	925	-5	-4	-4	-5	-5		925	-0.757981	-0.605062	-0.605708	-0.747198	-0.748381
926	-37	-36	-38	-38	-43	926	-5	-4	-4	-5	-5		926	-0.757981	-0.605062	-0.605708	-0.747198	-0.748381
927	-37	-36	-38	-38	-43	927	-5	-4	-4	-5	-5		927	-0.757981	-0.605062	-0.605708	-0.747198	-0.748381
928	-37	-36	-38	-38	-43	928	-5	-4	-4	-5	-5		928	-0.757981	-0.605062	-0.605708	-0.747198	-0.748381
929	-37	-36	-38	-38	-43	929	-5	-4	-4	-5	-5		929	-0.757981	-0.605062	-0.605708	-0.747198	-0.748381
930	-37	-36	-38	-38	-43	930	-5	-4	-4	-5	-5		930	-0.757981	-0.605062	-0.605708	-0.747198	-0.748381
931	-37	-36	-38	-38	-43	931	-5	-4	-4	-5	-5		931	-0.757981	-0.605062	-0.605708	-0.747198	-0.748381
932	-37	-36	-38	-38	-43	932	-5	-4	-4	-5	-5		932	-0.757981	-0.605062	-0.605708	-0.747198	-0.748381
933	-37	-36	-38	-38	-43	933	-5	-4	-4	-5	-5		933	-0.757981	-0.605062	-0.605708	-0.747198	-0.748381
934	-37	-36	-37	-38	-43	934	-5	-4	-4	-5	-5		934	-0.757981	-0.605062	-0.605708	-0.747198	-0.748381
935	-38	-36	-37	-38	-43	935	-5	-4	-4	-5	-5		935	-0.757981	-0.605062	-0.605708	-0.747198	-0.748381
936	-38	-36	-37	-38	-43	936	-5	-4	-4	-5	-5		936	-0.757981	-0.605062	-0.605708	-0.747198	-0.748381
937	-38	-36	-37	-38	-43	937	-5	-4	-4	-5	-5		937	-0.757981	-0.605062	-0.605708	-0.747198	-0.748381
938	-38	-36	-37	-38	-43	938	-5	-4	-4	-5	-5		938	-0.757981	-0.605062	-0.605708	-0.747198	-0.748381
939	-38	-36	-37	-38	-43	939	-5	-4	-4	-5	-5		939	-0.757981	-0.605062	-0.605708	-0.747198	-0.748381
940	-38	-36	-37	-38	-43	940	-5	-4	-4	-5	-5		940	-0.757981	-0.605062	-0.605708	-0.747198	-0.748381
941	-38	-36	-37	-38	-43	941	-5	-4	-4	-5	-5		941	-0.757981	-0.605062	-0.605708	-0.747198	-0.748381
942	-38	-36	-37	-38	-43	942	-5	-4	-4	-5	-5		942	-0.757981	-0.605062	-0.605708	-0.747198	-0.748381
943	-38	-36	-37	-38	-43	943	-5	-4	-4	-5	-5		943	-0.757981	-0.605062	-0.605708	-0.747198	-0.748381
944	-38	-36	-37	-38	-43	944	-5	-4	-4	-5	-5		944	-0.757981	-0.605062	-0.605708	-0.747198	-0.748381
945	-38	-36	-37	-38	-43	945	-5	-4	-4	-5	-5		945	-0.757981	-0.605062	-0.605708	-0.747198	-0.748381
946	-38	-36	-37	-38	-43	946	-5	-4	-4	-5	-5		946	-0.757981	-0.605062	-0.605708	-0.747198	-0.748381
947	-38	-36	-37	-38	-43	947	-5	-4	-5	-5	-5		947	-0.757981	-0.605062	-0.757135	-0.747198	-0.748381
948	-38	-36	-37	-38	-43	948	-5	-4	-5	-5	-5		948	-0.757981	-0.605062	-0.757135	-0.747198	-0.748381
949	-38	-36	-37	-38	-43	949	-5	-4	-5	-5	-5		949	-0.757981	-0.605062	-0.757135	-0.747198	-0.748381
950	-38	-36	-37	-38	-43	950	-5	-4	-5	-5	-5		950	-0.757981	-0.605062	-0.757135	-0.747198	-0.748381
951	-38	-36	-37	-38	-43	951	-5	-4	-5	-5	-5		951	-0.757981	-0.605062	-0.757135	-0.747198	-0.748381
952	-38	-36	-37	-38	-43	952	-5	-4	-5	-5	-5		952	-0.757981	-0.605062	-0.757135	-0.747198	-0.748381
953	-38	-36	-37	-38	-43	953	-5	-4	-5	-5	-5		953	-0.757981	-0.605062	-0.757135	-0.747198	-0.748381
954	-38	-36	-37	-38	-43	954	-5	-4	-5	-5	-5		954	-0.757981	-0.605062	-0.757135	-0.747198	-0.748381
955	-38	-36	-37	-38	-43	955	-5	-4	-5	-5	-5		955	-0.757981	-0.605062	-0.757135	-0.747198	-0.748381
956	-38	-36	-37	-38	-43	956	-5	-4	-5	-5	-5		956	-0.757981	-0.605062	-0.757135	-0.747198	-0.748381
957	-38	-36	-37	-38	-43	957	-5	-4	-5	-5	-5		957	-0.757981	-0.605062	-0.757135	-0.747198	-0.748381
958	-38	-36	-37	-38	-43	958	-5	-4	-5	-5	-5		958	-0.757981	-0.605062	-0.757135	-0.747198	-0.748381
959	-38	-36	-37	-38	-43	959	-5	-4	-5	-5	-5		959	-0.757981	-0.605062	-0.757135	-0.747198	-0.748381
960	-38	-36	-37	-38	-43	960	-5	-4	-5	-5	-5		960	-0.757981	-0.605062	-0.757135	-0.747198	-0.748381
961	-38	-36	-37	-38	-43	961	-5	-4	-5	-5	-5		961	-0.757981	-0.605062	-0.757135	-0.747198	-0.748381
962	-38	-36	-37	-38	-43	962	-5	-4	-5	-5	-5		962	-0.757981	-0.605062	-0.757135	-0.747198	-0.748381
963	-38	-36	-37	-38	-43	963	-5	-4	-5	-5	-5		963	-0.757981	-0.605062	-0.757135	-0.747198	-0.748381
964	-38	-36	-37	-38	-43	964	-5	-4	-5	-5	-5		964	-0.757981	-0.605062	-0.757135	-0.747198	-0.748381
965	-38	-36	-37	-38	-43	965	-5	-4	-5	-5	-5		965	-0.757981	-0.605062	-0.757135	-0.747198	-0.748381
966	-38	-36	-37	-38	-43	966	-5	-4	-5	-5	-5		966	-0.757981	-0.605062	-0.757135	-0.747198	-0.748381
967	-38	-36	-37	-38	-43	967	-5	-4	-5	-5	-5		967	-0.757981	-0.605062	-0.757135	-0.747198	-0.748381
968	-38	-36	-37	-38	-43	968	-5	-4	-5	-5	-5		968	-0.757981	-0.605062	-0.757135	-0.747198	-0.748381
969	-38	-36	-37	-38	-42	969	-5	-4	-5	-5	-5		969	-0.757981	-0.605062	-0.757135	-0.747198	-0.748381
970	-38	-36	-37	-38	-42	970	-5	-4	-5	-5	-5		970	-0.757981	-0.605062	-0.757135	-0.747198	-0.748381
971	-38	-36	-37	-38	-42	971	-5	-4	-5	-5	-5		971	-0.757981	-0.605062	-0.757135	-0.747198	-0.748381
972	-38	-36	-37	-38	-42	972	-5	-4	-5	-5	-5		972	-0.757981	-0.605062	-0.757135	-0.747198	-0.748381
973	-38	-36	-37	-38	-42	973	-5	-3	-5	-5	-5		973	-0.757981	-0.453796	-0.757135	-0.747198	-0.748381
974	-38	-36	-37	-38	-42	974	-5	-3	-5	-5	-5		974	-0.757981	-0.453796	-0.757135	-0.747198	-0.748381
975	-38	-36	-37	-38	-42	975	-5	-3	-5	-5	-5		975	-0.757981	-0.453796	-0.757135	-0.747198	-0.748381
976	-38	-36	-37	-38	-42	976	-5	-3	-5	-5	-5		976	-0.757981	-0.453796	-0.757135	-0.747198	-0.748381
977	-38	-36	-37	-38	-42	977	-5	-3	-5	-5	-5		977	-0.757981	-0.453796	-0.757135	-0.747198	-0.748381
978	-38	-36	-37	-38	-42	978	-5	-3	-5	-5	-5		978	-0.757981	-0.453796	-0.757135	-0.747198	-0.748381
979	-38	-36	-37	-38	-42	979	-5	-3	-5	-5	-5		979	-0.757981	-0.453796	-0.757135	-0.747198	-0.748381
980	-38	-36	-37	-38	-42	980	-5	-3	-5	-5	-5		980	-0.757981	-0.453796	-0.757135	-0.747198	-0.748381
981	-38	-36	-37	-38	-42	981	-5	-3	-5	-5	-5		981	-0.757981	-0.453796	-0.757135	-0.747198	-0.748381
982	-38	-36	-37	-38	-42	982	-5	-4	-5	-5	-5		982	-0.757981	-0.605062	-0.757135	-0.747198	-0.748381
983	-38	-36	-37	-38	-42	983	-5	-4	-5	-4	-5		983	-0.757981	-0.605062	-0.757135	-0.597758	-0.748381
984	-38	-36	-37	-38	-42	984	-5	-4	-5	-4	-5		984	-0.757981	-0.605062	-0.757135	-0.597758	-0.748381
985	-38	-36	-37	-38	-42	985	-5	-4	-5	-4	-5		985	-0.757981	-0.605062	-0.757135	-0.597758	-0.748381
986	-38	-36	-37	-38	-42	986	-5	-4	-5	-4	-5		986	-0.757981	-0.605062	-0.757135	-0.597758	-0.748381
987	-38	-36	-37	-38	-42	987	-5	-4	-5	-4	-5		987	-0.757981	-0.605062	-0.757135	-0.597758	-0.748381
988	-38	-36	-37	-38	-42	988	-5	-4	-5	-4	-5		988	-0.757981	-0.605062	-0.757135	-0.597758	-0.748381
989	-38	-36	-37	-38	-42	989	-5	-4	-5	-4	-5		989	-0.757981	-0.605062	-0.757135	-0.597758	-0.748381
990	-38	-36	-37	-38	-42	990	-5	-4	-5	-4	-5		990	-0.757981	-0.605062	-0.757135	-0.597758	-0.748381
991	-38	-36	-37	-38	-42	991	-5	-4	-5	-4	-5		991	-0.757981	-0.605062	-0.757135	-0.597758	-0.748381
992	-38	-36	-37	-38	-42	992	-5	-4	-5	-4	-5		992	-0.757981	-0.605062	-0.757135	-0.597758	-0.748381
993	-38	-36	-37	-38	-42	993	-5	-4	-5	-4	-5		993	-0.757981	-0.605062	-0.757135	-0.597758	-0.748381
994	-38	-36	-37	-38	-42	994	-5	-4	-5	-4	-5		994	-0.757981	-0.605062	-0.757135	-0.597758	-0.748381
995	-38	-36	-37	-38	-42	995	-5	-5	-5	-4	-5		995	-0.757981	-0.756327	-0.757135	-0.597758	-0.748381
996	-38	-36	-37	-38	-42	996	-5	-5	-5	-4	-5		996	-0.757981	-0.756327	-0.757135	-0.597758	-0.748381
997	-38	-36	-37	-38	-42	997	-5	-5	-5	-4	-5		997	-0.757981	-0.756327	-0.757135	-0.597758	-0.748381
998	-38	-36	-37	-38	-42	998	-5	-5	-5	-4	-5		998	-0.757981	-0.756327	-0.757135	-0.597758	-0.748381
999	-38	-36	-37	-38	-42	999	-5	-5	-5	-4	-5		999	-0.757981	-0.756327	-0.757135	-0.597758	-0.748381
1000	-38	-36	-37	-38	-42	1000	-5	-5	-5	-4	-6		1000	-0.757981	-0.756327	-0.757135	-0.597758	-0.898057
1001	-38	-36	-37	-38	-42	1001	-5	-5	-5	-4	-6		1001	-0.757981	-0.756327	-0.757135	-0.597758	-0.898057
1002	-38	-36	-37	-38	-42	1002	-5	-5	-5	-4	-6		1002	-0.757981	-0.756327	-0.757135	-0.597758	-0.898057
1003	-38	-36	-37	-39	-42	1003	-5	-5	-5	-4	-6		1003	-0.757981	-0.756327	-0.757135	-0.597758	-0.898057
1004	-38	-36	-37	-39	-42	1004	-5	-5	-5	-4	-6		1004	-0.757981	-0.756327	-0.757135	-0.597758	-0.898057
1005	-38	-36	-37	-39	-42	1005	-5	-5	-5	-4	-6		1005	-0.757981	-0.756327	-0.757135	-0.597758	-0.898057
1006	-38	-36	-37	-39	-42	1006	-5	-5	-5	-4	-6		1006	-0.757981	-0.756327	-0.757135	-0.597758	-0.898057
1007	-38	-36	-38	-39	-42	1007	-5	-5	-5	-4	-6		1007	-0.757981	-0.756327	-0.757135	-0.597758	-0.898057
1008	-38	-36	-38	-39	-42	1008	-5	-5	-5	-4	-6		1008	-0.757981	-0.756327	-0.757135	-0.597758	-0.898057
1009	-38	-36	-38	-39	-42	1009	-4	-5	-5	-4	-6		1009	-0.606385	-0.756327	-0.757135	-0.597758	-0.898057
1010	-38	-36	-38	-39	-42	1010	-4	-5	-5	-4	-6		1010	-0.606385	-0.756327	-0.757135	-0.597758	-0.898057
1011	-38	-36	-38	-39	-42	1011	-4	-5	-5	-4	-6		1011	-0.606385	-0.756327	-0.757135	-0.597758	-0.898057
1012	-38	-36	-38	-39	-42	1012	-4	-5	-5	-4	-6		1012	-0.606385	-0.756327	-0.757135	-0.597758	-0.898057
1013	-38	-36	-38	-39	-42	1013	-4	-5	-5	-4	-6		1013	-0.606385	-0.756327	-0.757135	-0.597758	-0.898057
1014	-38	-36	-38	-39	-42	1014	-4	-5	-5	-4	-6		1014	-0.606385	-0.756327	-0.757135	-0.597758	-0.898057
1015	-38	-36	-38	-39	-42	1015	-4	-5	-5	-4	-6		1015	-0.606385	-0.756327	-0.757135	-0.597758	-0.898057
1016	-38	-36	-38	-39	-42	1016	-4	-5	-5	-4	-6		1016	-0.606385	-0.756327	-0.757135	-0.597758	-0.898057
1017	-38	-36	-38	-39	-42	1017	-4	-5	-5	-4	-6		1017	-0.606385	-0.756327	-0.757135	-0.597758	-0.898057
1018	-38	-36	-38	-39	-42	1018	-4	-5	-5	-4	-6		1018	-0.606385	-0.756327	-0.757135	-0.597758	-0.898057
1019	-38	-36	-38	-39	-42	1019	-4	-5	-5	-4	-6		1019	-0.606385	-0.756327	-0.757135	-0.597758	-0.898057
1020	-38	-36	-38	-39	-42	1020	-4	-5	-5	-4	-6		1020	-0.606385	-0.756327	-0.757135	-0.597758	-0.898057
1021	-38	-36	-38	-39	-42	1021	-4	-5	-5	-4	-6		1021	-0.606385	-0.756327	-0.757135	-0.597758	-0.898057
1022	-38	-36	-38	-39	-42	1022	-4	-5	-5	-4	-6		1022	-0.606385	-0.756327	-0.757135	-0.597758	-0.898057
1023	-38	-37	-38	-39	-42	1023	-4	-5	-4	-4	-6		1023	-0.606385	-0.756327	-0.605708	-0.597758	-0.898057
1024	-38	-37	-38	-39	-42	1024	-4	-5	-4	-4	-6		1024	-0.606385	-0.756327	-0.605708	-0.597758	-0.898057
1025	-38	-37	-38	-39	-42	1025	-4	-5	-4	-4	-6		1025	-0.606385	-0.756327	-0.605708	-0.597758	-0.898057
1026	-38	-37	-38	-39	-42	1026	-4	-5	-4	-4	-6		1026	-0.606385	-0.756327	-0.605708	-0.597758	-0.898057
1027	-38	-37	-38	-39	-42	1027	-4	-5	-4	-4	-6		1027	-0.606385	-0.756327	-0.605708	-0.597758	-0.898057
1028	-38	-37	-38	-39	-42	1028	-4	-5	-4	-4	-6		1028	-0.606385	-0.756327	-0.605708	-0.597758	-0.898057
1029	-38	-37	-38	-39	-42	1029	-4	-5	-4	-4	-6		1029	-0.606385	-0.756327	-0.605708	-0.597758	-0.898057
1030	-38	-37	-38	-39	-42	1030	-4	-5	-4	-4	-6		1030	-0.606385	-0.756327	-0.605708	-0.597758	-0.898057
1031	-38	-37	-38	-39	-42	1031	-4	-5	-4	-4	-6		1031	-0.606385	-0.756327	-0.605708	-0.597758	-0.898057
1032	-38	-37	-38	-39	-42	1032	-4	-5	-4	-4	-6		1032	-0.606385	-0.756327	-0.605708	-0.597758	-0.898057
1033	-38	-37	-38	-39	-42	1033	-4	-5	-4	-4	-6		1033	-0.606385	-0.756327	-0.605708	-0.597758	-0.898057
1034	-38	-37	-38	-39	-42	1034	-4	-5	-4	-4	-6		1034	-0.606385	-0.756327	-0.605708	-0.597758	-0.898057
1035	-38	-37	-38	-39	-42	1035	-4	-5	-4	-4	-6		1035	-0.606385	-0.756327	-0.605708	-0.597758	-0.898057
1036	-38	-37	-38	-39	-42	1036	-4	-5	-4	-4	-6		1036	-0.606385	-0.756327	-0.605708	-0.597758	-0.898057
1037	-38	-37	-38	-39	-42	1037	-4	-5	-4	-4	-6		1037	-0.606385	-0.756327	-0.605708	-0.597758	-0.898057
1038	-38	-37	-38	-39	-42	1038	-4	-5	-4	-4	-6		1038	-0.606385	-0.756327	-0.605708	-0.597758	-0.898057
1039	-38	-37	-38	-39	-42	1039	-4	-5	-4	-4	-6		1039	-0.606385	-0.756327	-0.605708	-0.597758	-0.898057
1040	-38	-37	-38	-39	-42	1040	-4	-5	-4	-4	-6		1040	-0.606385	-0.756327	-0.605708	-0.597758	-0.898057
1041	-38	-37	-38	-39	-42	1041	-5	-5	-4	-4	-6		1041	-0.757981	-0.756327	-0.605708	-0.597758	-0.898057
1042	-38	-37	-38	-39	-42	1042	-5	-5	-4	-4	-6		1042	-0.757981	-0.756327	-0.605708	-0.597758	-0.898057
1043	-38	-37	-38	-39	-42	1043	-5	-5	-4	-4	-6		1043	-0.757981	-0.756327	-0.605708	-0.597758	-0.898057
1044	-38	-37	-38	-39	-42	1044	-5	-5	-4	-4	-6		1044	-0.757981	-0.756327	-0.605708	-0.597758	-0.898057
1045	-38	-37	-38	-39	-42	1045	-5	-5	-4	-4	-6		1045	-0.757981	-0.756327	-0.605708	-0.597758	-0.898057
1046	-38	-37	-38	-39	-42	1046	-5	-5	-4	-4	-6		1046	-0.757981	-0.756327	-0.605708	-0.597758	-0.898057
1047	-38	-37	-38	-39	-42	1047	-5	-5	-4	-4	-6		1047	-0.757981	-0.756327	-0.605708	-0.597758	-0.898057
1048	-38	-37	-38	-39	-42	1048	-5	-5	-4	-4	-6		1048	-0.757981	-0.756327	-0.605708	-0.597758	-0.898057
1049	-38	-37	-38	-39	-42	1049	-5	-5	-4	-4	-6		1049	-0.757981	-0.756327	-0.605708	-0.597758	-0.898057
1050	-38	-37	-38	-39	-42	1050	-5	-5	-4	-4	-6		1050	-0.757981	-0.756327	-0.605708	-0.597758	-0.898057
1051	-38	-37	-38	-39	-42	1051	-5	-5	-4	-4	-6		1051	-0.757981	-0.756327	-0.605708	-0.597758	-0.898057
1052	-38	-37	-38	-39	-42	1052	-5	-5	-4	-4	-6		1052	-0.757981	-0.756327	-0.605708	-0.597758	-0.898057
1053	-38	-37	-38	-39	-42	1053	-5	-5	-4	-4	-6		1053	-0.757981	-0.756327	-0.605708	-0.597758	-0.898057
1054	-38	-37	-38	-39	-42	1054	-5	-5	-4	-4	-6		1054	-0.757981	-0.756327	-0.605708	-0.597758	-0.898057
1055	-38	-37	-38	-39	-42	1055	-5	-5	-4	-5	-6		1055	-0.757981	-0.756327	-0.605708	-0.747198	-0.898057
1056	-38	-37	-38	-39	-42	1056	-5	-5	-4	-5	-6		1056	-0.757981	-0.756327	-0.605708	-0.747198	-0.898057
1057	-38	-37	-38	-39	-42	1057	-5	-5	-4	-5	-6		1057	-0.757981	-0.756327	-0.605708	-0.747198	-0.898057
1058	-38	-37	-38	-39	-42	1058	-5	-5	-4	-5	-6		1058	-0.757981	-0.756327	-0.605708	-0.747198	-0.898057
1059	-38	-37	-38	-39	-42	1059	-5	-5	-4	-5	-6		1059	-0.757981	-0.756327	-0.605708	-0.747198	-0.898057
1060	-38	-37	-38	-39	-42	1060	-5	-5	-4	-5	-6		1060	-0.757981	-0.756327	-0.605708	-0.747198	-0.898057
1061	-38	-37	-38	-39	-42	1061	-5	-5	-4	-5	-6		1061	-0.757981	-0.756327	-0.605708	-0.747198	-0.898057
1062	-38	-37	-38	-39	-42	1062	-5	-5	-4	-5	-6		1062	-0.757981	-0.756327	-0.605708	-0.747198	-0.898057
1063	-38	-37	-38	-39	-42	1063	-5	-5	-4	-5	-6		1063	-0.757981	-0.756327	-0.605708	-0.747198	-0.898057
1064	-38	-37	-38	-39	-42	1064	-5	-5	-4	-5	-6		1064	-0.757981	-0.756327	-0.605708	-0.747198	-0.898057
1065	-38	-37	-38	-39	-42	1065	-5	-5	-4	-5	-6		1065	-0.757981	-0.756327	-0.605708	-0.747198	-0.898057
1066	-38	-37	-38	-39	-42	1066	-5	-5	-4	-5	-5		1066	-0.757981	-0.756327	-0.605708	-0.747198	-0.748381
1067	-38	-37	-38	-39	-42	1067	-5	-5	-4	-5	-5		1067	-0.757981	-0.756327	-0.605708	-0.747198	-0.748381
1068	-38	-37	-38	-39	-42	1068	-5	-5	-4	-5	-5		1068	-0.757981	-0.756327	-0.605708	-0.747198	-0.748381
1069	-38	-37	-38	-39	-42	1069	-5	-5	-4	-5	-5		1069	-0.757981	-0.756327	-0.605708	-0.747198	-0.748381
1070	-38	-37	-38	-39	-42	1070	-5	-5	-4	-5	-5		1070	-0.757981	-0.756327	-0.605708	-0.747198	-0.748381
1071	-38	-37	-38	-39	-42	1071	-5	-5	-4	-5	-5		1071	-0.757981	-0.756327	-0.605708	-0.747198	-0.748381
1072	-38	-37	-38	-39	-42	1072	-5	-5	-4	-5	-5		1072	-0.757981	-0.756327	-0.605708	-0.747198	-0.748381
1073	-38	-37	-38	-39	-42	1073	-5	-5	-4	-5	-5		1073	-0.757981	-0.756327	-0.605708	-0.747198	-0.748381
1074	-38	-37	-38	-39	-42	1074	-5	-5	-4	-5	-5		1074	-0.757981	-0.756327	-0.605708	-0.747198	-0.748381
1075	-38	-37	-38	-39	-42	1075	-5	-5	-4	-5	-5		1075	-0.757981	-0.756327	-0.605708	-0.747198	-0.748381
1076	-38	-37	-38	-39	-42	1076	-5	-5	-4	-5	-5		1076	-0.757981	-0.756327	-0.605708	-0.747198	-0.748381
1077	-38	-36	-38	-39	-42	1077	-5	-5	-4	-5	-5		1077	-0.757981	-0.756327	-0.605708	-0.747198	-0.748381
1078	-38	-36	-37	-39	-42	1078	-5	-5	-4	-5	-5		1078	-0.757981	-0.756327	-0.605708	-0.747198	-0.748381
1079	-38	-37	-37	-39	-42	1079	-5	-5	-4	-5	-5		1079	-0.757981	-0.756327	-0.605708	-0.747198	-0.748381
1080	-38	-37	-37	-39	-42	1080	-5	-5	-4	-5	-5		1080	-0.757981	-0.756327	-0.605708	-0.747198	-0.748381
1081	-38	-37	-37	-39	-42	1081	-5	-5	-4	-5	-5		1081	-0.757981	-0.756327	-0.605708	-0.747198	-0.748381
1082	-38	-37	-37	-39	-42	1082	-5	-5	-4	-5	-5		1082	-0.757981	-0.756327	-0.605708	-0.747198	-0.748381
1083	-38	-37	-37	-39	-42	1083	-5	-5	-4	-5	-5		1083	-0.757981	-0.756327	-0.605708	-0.747198	-0.748381
1084	-38	-37	-37	-39	-42	1084	-5	-5	-4	-5	-5		1084	-0.757981	-0.756327	-0.605708	-0.747198	-0.748381
1085	-38	-37	-37	-39	-42	1085	-5	-5	-4	-5	-5		1085	-0.757981	-0.756327	-0.605708	-0.747198	-0.748381
1086	-38	-37	-37	-38	-42	1086	-5	-5	-4	-5	-5		1086	-0.757981	-0.756327	-0.605708	-0.747198	-0.748381
1087	-38	-37	-37	-38	-42	1087	-5	-5	-4	-5	-5		1087	-0.757981	-0.756327	-0.605708	-0.747198	-0.748381
1088	-38	-37	-37	-38	-42	1088	-5	-5	-4	-5	-5		1088	-0.757981	-0.756327	-0.605708	-0.747198	-0.748381
1089	-38	-37	-37	-38	-42	1089	-5	-5	-4	-5	-5		1089	-0.757981	-0.756327	-0.605708	-0.747198	-0.748381
1090	-38	-37	-37	-38	-42	1090	-5	-5	-4	-5	-5		1090	-0.757981	-0.756327	-0.605708	-0.747198	-0.748381
1091	-38	-37	-37	-38	-42	1091	-5	-5	-4	-5	-5		1091	-0.757981	-0.756327	-0.605708	-0.747198	-0.748381
1092	-38	-37	-37	-38	-42	1092	-5	-5	-4	-5	-5		1092	-0.757981	-0.756327	-0.605708	-0.747198	-0.748381
1093	-38	-37	-37	-38	-42	1093	-5	-5	-4	-5	-5		1093	-0.757981	-0.756327	-0.605708	-0.747198	-0.748381
1094	-38	-37	-37	-38	-42	1094	-5	-5	-4	-5	-5		1094	-0.757981	-0.756327	-0.605708	-0.747198	-0.748381
1095	-38	-37	-37	-38	-42	1095	-5	-5	-4	-5	-5		1095	-0.757981	-0.756327	-0.605708	-0.747198	-0.748381
1096	-38	-37	-37	-38	-42	1096	-5	-5	-4	-5	-5		1096	-0.757981	-0.756327	-0.605708	-0.747198	-0.748381
1097	-38	-36	-37	-38	-43	1097	-5	-5	-4	-5	-5		1097	-0.757981	-0.756327	-0.605708	-0.747198	-0.748381
1098	-38	-36	-37	-38	-43	1098	-5	-5	-4	-5	-5		1098	-0.757981	-0.756327	-0.605708	-0.747198	-0.748381
1099	-38	-36	-37	-38	-43	1099	-5	-5	-4	-5	-5		1099	-0.757981	-0.756327	-0.605708	-0.747198	-0.748381
1100	-38	-36	-37	-38	-43	1100	-5	-5	-4	-5	-5		1100	-0.757981	-0.756327	-0.605708	-0.747198	-0.748381
1101	-38	-36	-37	-38	-43	1101	-5	-5	-4	-5	-5		1101	-0.757981	-0.756327	-0.605708	-0.747198	-0.748381
1102	-38	-36	-37	-38	-43	1102	-5	-5	-5	-5	-5		1102	-0.757981	-0.756327	-0.757135	-0.747198	-0.748381
1103	-38	-36	-37	-38	-43	1103	-5	-5	-5	-5	-5		1103	-0.757981	-0.756327	-0.757135	-0.747198	-0.748381
1104	-38	-36	-37	-38	-43	1104	-5	-5	-5	-5	-5		1104	-0.757981	-0.756327	-0.757135	-0.747198	-0.748381
1105	-38	-36	-37	-38	-43	1105	-5	-5	-5	-5	-5		1105	-0.757981	-0.756327	-0.757135	-0.747198	-0.748381
1106	-38	-36	-37	-38	-43	1106	-5	-5	-5	-5	-5		1106	-0.757981	-0.756327	-0.757135	-0.747198	-0.748381
1107	-38	-36	-37	-38	-43	1107	-5	-5	-5	-5	-5		1107	-0.757981	-0.756327	-0.757135	-0.747198	-0.748381
1108	-38	-36	-37	-38	-43	1108	-5	-5	-5	-5	-5		1108	-0.757981	-0.756327	-0.757135	-0.747198	-0.748381
1109	-37	-36	-37	-38	-43	1109	-5	-5	-5	-5	-5		1109	-0.757981	-0.756327	-0.757135	-0.747198	-0.748381
1110	-37	-36	-37	-38	-43	1110	-5	-5	-5	-5	-5		1110	-0.757981	-0.756327	-0.757135	-0.747198	-0.748381
1111	-37	-36	-37	-38	-43	1111	-5	-5	-5	-5	-5		1111	-0.757981	-0.756327	-0.757135	-0.747198	-0.748381
1112	-37	-36	-37	-38	-43	1112	-5	-5	-5	-5	-5		1112	-0.757981	-0.756327	-0.757135	-0.747198	-0.748381
1113	-37	-36	-37	-38	-43	1113	-5	-5	-5	-5	-5		1113	-0.757981	-0.756327	-0.757135	-0.747198	-0.748381
1114	-37	-36	-37	-38	-43	1114	-5	-5	-5	-5	-5		1114	-0.757981	-0.756327	-0.757135	-0.747198	-0.748381
1115	-37	-36	-37	-38	-43	1115	-5	-5	-5	-5	-5		1115	-0.757981	-0.756327	-0.757135	-0.747198	-0.748381
1116	-37	-36	-37	-38	-43	1116	-5	-5	-5	-5	-5		1116	-0.757981	-0.756327	-0.757135	-0.747198	-0.748381
1117	-37	-36	-37	-38	-43	1117	-5	-5	-5	-5	-5		1117	-0.757981	-0.756327	-0.757135	-0.747198	-0.748381
1118	-37	-36	-37	-38	-43	1118	-5	-5	-5	-5	-5		1118	-0.757981	-0.756327	-0.757135	-0.747198	-0.748381
1119	-37	-36	-37	-38	-43	1119	-5	-5	-5	-5	-5		1119	-0.757981	-0.756327	-0.757135	-0.747198	-0.748381
1120	-37	-36	-37	-38	-43	1120	-5	-5	-5	-5	-5		1120	-0.757981	-0.756327	-0.757135	-0.747198	-0.748381
1121	-37	-36	-37	-38	-43	1121	-5	-4	-5	-5	-5		1121	-0.757981	-0.605062	-0.757135	-0.747198	-0.748381
1122	-37	-36	-37	-38	-43	1122	-5	-4	-5	-5	-5		1122	-0.757981	-0.605062	-0.757135	-0.747198	-0.748381
1123	-37	-36	-37	-38	-43	1123	-5	-4	-5	-5	-5		1123	-0.757981	-0.605062	-0.757135	-0.747198	-0.748381
1124	-37	-36	-37	-38	-43	1124	-5	-4	-5	-5	-5		1124	-0.757981	-0.605062	-0.757135	-0.747198	-0.748381
1125	-37	-36	-37	-38	-43	1125	-5	-4	-5	-5	-5		1125	-0.757981	-0.605062	-0.757135	-0.747198	-0.748381
1126	-37	-36	-37	-38	-43	1126	-5	-4	-5	-5	-5		1126	-0.757981	-0.605062	-0.757135	-0.747198	-0.748381
1127	-37	-36	-37	-38	-43	1127	-5	-4	-5	-5	-5		1127	-0.757981	-0.605062	-0.757135	-0.747198	-0.748381
1128	-37	-36	-37	-38	-43	1128	-5	-4	-5	-5	-5		1128	-0.757981	-0.605062	-0.757135	-0.747198	-0.748381
1129	-37	-36	-37	-38	-43	1129	-5	-4	-5	-5	-5		1129	-0.757981	-0.605062	-0.757135	-0.747198	-0.748381
1130	-37	-36	-37	-38	-43	1130	-5	-4	-5	-5	-5		1130	-0.757981	-0.605062	-0.757135	-0.747198	-0.748381
1131	-37	-36	-37	-38	-43	1131	-5	-4	-5	-4	-5		1131	-0.757981	-0.605062	-0.757135	-0.597758	-0.748381
1132	-37	-36	-37	-38	-43	1132	-5	-4	-5	-4	-5		1132	-0.757981	-0.605062	-0.757135	-0.597758	-0.748381
1133	-37	-36	-37	-38	-43	1133	-5	-4	-5	-4	-5		1133	-0.757981	-0.605062	-0.757135	-0.597758	-0.748381
1134	-37	-36	-37	-38	-43	1134	-4	-4	-5	-4	-5		1134	-0.606385	-0.605062	-0.757135	-0.597758	-0.748381
1135	-37	-36	-37	-38	-43	1135	-4	-4	-5	-4	-5		1135	-0.606385	-0.605062	-0.757135	-0.597758	-0.748381
1136	-37	-36	-37	-38	-43	1136	-4	-4	-5	-4	-5		1136	-0.606385	-0.605062	-0.757135	-0.597758	-0.748381
1137	-37	-36	-37	-38	-43	1137	-4	-4	-5	-4	-5		1137	-0.606385	-0.605062	-0.757135	-0.597758	-0.748381
1138	-37	-36	-37	-38	-43	1138	-4	-4	-5	-4	-5		1138	-0.606385	-0.605062	-0.757135	-0.597758	-0.748381
1139	-37	-36	-37	-38	-43	1139	-4	-4	-5	-4	-5		1139	-0.606385	-0.605062	-0.757135	-0.597758	-0.748381
1140	-37	-36	-37	-38	-43	1140	-4	-4	-5	-4	-5		1140	-0.606385	-0.605062	-0.757135	-0.597758	-0.748381
1141	-37	-36	-37	-38	-43	1141	-4	-4	-5	-4	-5		1141	-0.606385	-0.605062	-0.757135	-0.597758	-0.748381
1142	-37	-36	-37	-38	-43	1142	-4	-4	-5	-4	-5		1142	-0.606385	-0.605062	-0.757135	-0.597758	-0.748381
1143	-37	-36	-37	-38	-43	1143	-4	-4	-5	-4	-5		1143	-0.606385	-0.605062	-0.757135	-0.597758	-0.748381
1144	-37	-36	-37	-38	-43	1144	-4	-4	-5	-4	-5		1144	-0.606385	-0.605062	-0.757135	-0.597758	-0.748381
1145	-37	-36	-37	-38	-43	1145	-4	-4	-5	-4	-5		1145	-0.606385	-0.605062	-0.757135	-0.597758	-0.748381
1146	-37	-36	-37	-38	-43	1146	-4	-4	-5	-4	-5		1146	-0.606385	-0.605062	-0.757135	-0.597758	-0.748381
1147	-37	-36	-37	-38	-43	1147	-4	-4	-5	-4	-5		1147	-0.606385	-0.605062	-0.757135	-0.597758	-0.748381
1148	-37	-36	-38	-38	-43	1148	-4	-4	-5	-4	-5		1148	-0.606385	-0.605062	-0.757135	-0.597758	-0.748381
1149	-37	-36	-38	-38	-43	1149	-4	-4	-5	-4	-5		1149	-0.606385	-0.605062	-0.757135	-0.597758	-0.748381
1150	-37	-36	-38	-38	-43	1150	-4	-4	-5	-4	-5		1150	-0.606385	-0.605062	-0.757135	-0.597758	-0.748381
1151	-37	-36	-38	-38	-43	1151	-4	-4	-5	-4	-5		1151	-0.606385	-0.605062	-0.757135	-0.597758	-0.748381
1152	-37	-36	-38	-38	-43	1152	-4	-4	-5	-4	-5		1152	-0.606385	-0.605062	-0.757135	-0.597758	-0.748381
1153	-37	-36	-38	-38	-43	1153	-4	-4	-5	-4	-5		1153	-0.606385	-0.605062	-0.757135	-0.597758	-0.748381
1154	-37	-36	-38	-38	-43	1154	-4	-4	-5	-4	-5		1154	-0.606385	-0.605062	-0.757135	-0.597758	-0.748381
1155	-37	-36	-38	-38	-43	1155	-4	-4	-5	-4	-5		1155	-0.606385	-0.605062	-0.757135	-0.597758	-0.748381
1156	-37	-36	-38	-38	-43	1156	-4	-4	-5	-4	-5		1156	-0.606385	-0.605062	-0.757135	-0.597758	-0.748381
1157	-37	-36	-38	-38	-43	1157	-4	-4	-5	-4	-5		1157	-0.606385	-0.605062	-0.757135	-0.597758	-0.748381
1158	-37	-36	-38	-38	-43	1158	-4	-4	-5	-4	-5		1158	-0.606385	-0.605062	-0.757135	-0.597758	-0.748381
1159	-37	-36	-38	-38	-43	1159	-4	-4	-5	-4	-6		1159	-0.606385	-0.605062	-0.757135	-0.597758	-0.898057
1160	-37	-36	-38	-38	-43	1160	-4	-4	-5	-4	-6		1160	-0.606385	-0.605062	-0.757135	-0.597758	-0.898057
1161	-37	-36	-38	-38	-43	1161	-4	-4	-5	-4	-6		1161	-0.606385	-0.605062	-0.757135	-0.597758	-0.898057
1162	-37	-36	-38	-38	-43	1162	-4	-4	-5	-4	-6		1162	-0.606385	-0.605062	-0.757135	-0.597758	-0.898057
1163	-37	-36	-38	-38	-42	1163	-4	-4	-5	-4	-6		1163	-0.606385	-0.605062	-0.757135	-0.597758	-0.898057
1164	-37	-36	-38	-38	-42	1164	-4	-4	-5	-4	-6		1164	-0.606385	-0.605062	-0.757135	-0.597758	-0.898057
1165	-37	-36	-38	-38	-42	1165	-4	-4	-5	-4	-6		1165	-0.606385	-0.605062	-0.757135	-0.597758	-0.898057
1166	-37	-36	-38	-39	-42	1166	-4	-4	-5	-4	-6		1166	-0.606385	-0.605062	-0.757135	-0.597758	-0.898057
1167	-37	-36	-38	-39	-42	1167	-4	-4	-5	-4	-6		1167	-0.606385	-0.605062	-0.757135	-0.597758	-0.898057
1168	-37	-36	-38	-39	-42	1168	-4	-4	-5	-4	-6		1168	-0.606385	-0.605062	-0.757135	-0.597758	-0.898057
1169	-37	-36	-38	-39	-42	1169	-4	-4	-5	-4	-6		1169	-0.606385	-0.605062	-0.757135	-0.597758	-0.898057
1170	-37	-36	-38	-39	-42	1170	-4	-4	-5	-4	-6		1170	-0.606385	-0.605062	-0.757135	-0.597758	-0.898057
1171	-37	-36	-38	-39	-42	1171	-4	-4	-5	-4	-6		1171	-0.606385	-0.605062	-0.757135	-0.597758	-0.898057
1172	-37	-36	-38	-39	-42	1172	-4	-4	-5	-4	-6		1172	-0.606385	-0.605062	-0.757135	-0.597758	-0.898057
1173	-37	-36	-38	-39	-42	1173	-4	-4	-5	-4	-6		1173	-0.606385	-0.605062	-0.757135	-0.597758	-0.898057
1174	-37	-36	-38	-39	-42	1174	-4	-4	-5	-4	-6		1174	-0.606385	-0.605062	-0.757135	-0.597758	-0.898057
1175	-37	-36	-38	-39	-42	1175	-4	-4	-4	-4	-6		1175	-0.606385	-0.605062	-0.605708	-0.597758	-0.898057
1176	-37	-36	-38	-39	-42	1176	-4	-4	-4	-4	-6		1176	-0.606385	-0.605062	-0.605708	-0.597758	-0.898057
1177	-37	-36	-38	-39	-42	1177	-4	-4	-4	-4	-6		1177	-0.606385	-0.605062	-0.605708	-0.597758	-0.898057
1178	-37	-36	-38	-39	-42	1178	-4	-4	-4	-4	-6		1178	-0.606385	-0.605062	-0.605708	-0.597758	-0.898057
1179	-37	-36	-38	-39	-42	1179	-4	-4	-4	-4	-6		1179	-0.606385	-0.605062	-0.605708	-0.597758	-0.898057
1180	-37	-36	-38	-39	-42	1180	-4	-4	-4	-4	-6		1180	-0.606385	-0.605062	-0.605708	-0.597758	-0.898057
1181	-37	-36	-38	-39	-42	1181	-4	-4	-4	-4	-6		1181	-0.606385	-0.605062	-0.605708	-0.597758	-0.898057
1182	-37	-35	-38	-39	-42	1182	-4	-4	-4	-4	-6		1182	-0.606385	-0.605062	-0.605708	-0.597758	-0.898057
1183	-37	-35	-38	-39	-42	1183	-4	-4	-4	-4	-6		1183	-0.606385	-0.605062	-0.605708	-0.597758	-0.898057
1184	-37	-35	-38	-39	-42	1184	-4	-4	-4	-4	-6		1184	-0.606385	-0.605062	-0.605708	-0.597758	-0.898057
1185	-37	-35	-38	-39	-42	1185	-4	-4	-4	-4	-6		1185	-0.606385	-0.605062	-0.605708	-0.597758	-0.898057
1186	-37	-35	-38	-39	-42	1186	-4	-4	-4	-4	-6		1186	-0.606385	-0.605062	-0.605708	-0.597758	-0.898057
1187	-37	-35	-38	-39	-42	1187	-4	-4	-4	-4	-6		1187	-0.606385	-0.605062	-0.605708	-0.597758	-0.898057
1188	-37	-35	-38	-39	-42	1188	-4	-4	-4	-4	-6		1188	-0.606385	-0.605062	-0.605708	-0.597758	-0.898057
1189	-37	-35	-38	-39	-42	1189	-4	-4	-4	-4	-6		1189	-0.606385	-0.605062	-0.605708	-0.597758	-0.898057
1190	-37	-35	-38	-39	-42	1190	-4	-4	-4	-4	-6		1190	-0.606385	-0.605062	-0.605708	-0.597758	-0.898057
1191	-37	-36	-38	-39	-42	1191	-4	-4	-4	-4	-6		1191	-0.606385	-0.605062	-0.605708	-0.597758	-0.898057
1192	-37	-36	-38	-39	-42	1192	-4	-4	-4	-4	-6		1192	-0.606385	-0.605062	-0.605708	-0.597758	-0.898057
1193	-37	-36	-38	-39	-42	1193	-4	-4	-4	-4	-6		1193	-0.606385	-0.605062	-0.605708	-0.597758	-0.898057
1194	-37	-36	-38	-39	-42	1194	-4	-4	-4	-4	-6		1194	-0.606385	-0.605062	-0.605708	-0.597758	-0.898057
1195	-37	-36	-38	-39	-42	1195	-3	-4	-4	-4	-6		1195	-0.454788	-0.605062	-0.605708	-0.597758	-0.898057
1196	-37	-36	-38	-39	-42	1196	-3	-4	-4	-4	-6		1196	-0.454788	-0.605062	-0.605708	-0.597758	-0.898057
1197	-37	-36	-38	-39	-42	1197	-3	-4	-4	-4	-6		1197	-0.454788	-0.605062	-0.605708	-0.597758	-0.898057
1198	-37	-36	-38	-39	-42	1198	-3	-4	-4	-5	-6		1198	-0.454788	-0.605062	-0.605708	-0.747198	-0.898057
1199	-37	-36	-38	-39	-42	1199	-3	-4	-4	-5	-6		1199	-0.454788	-0.605062	-0.605708	-0.747198	-0.898057
1200	-37	-36	-38	-39	-42	1200	-3	-4	-4	-5	-6		1200	-0.454788	-0.605062	-0.605708	-0.747198	-0.898057
1201	-37	-36	-38	-39	-42	1201	-3	-4	-4	-5	-6		1201	-0.454788	-0.605062	-0.605708	-0.747198	-0.898057
1202	-37	-36	-38	-39	-42	1202	-3	-4	-4	-5	-6		1202	-0.454788	-0.605062	-0.605708	-0.747198	-0.898057
1203	-37	-36	-38	-39	-42	1203	-3	-4	-4	-5	-6		1203	-0.454788	-0.605062	-0.605708	-0.747198	-0.898057
1204	-37	-37	-38	-39	-42	1204	-3	-4	-4	-5	-6		1204	-0.454788	-0.605062	-0.605708	-0.747198	-0.898057
1205	-37	-37	-38	-39	-42	1205	-3	-4	-4	-5	-6		1205	-0.454788	-0.605062	-0.605708	-0.747198	-0.898057
1206	-37	-37	-38	-39	-42	1206	-3	-4	-4	-5	-6		1206	-0.454788	-0.605062	-0.605708	-0.747198	-0.898057
1207	-37	-37	-38	-39	-42	1207	-3	-4	-4	-5	-6		1207	-0.454788	-0.605062	-0.605708	-0.747198	-0.898057
1208	-38	-37	-38	-39	-42	1208	-3	-4	-4	-5	-6		1208	-0.454788	-0.605062	-0.605708	-0.747198	-0.898057
1209	-38	-37	-38	-39	-42	1209	-3	-4	-4	-5	-6		1209	-0.454788	-0.605062	-0.605708	-0.747198	-0.898057
1210	-38	-37	-38	-39	-42	1210	-4	-4	-4	-5	-6		1210	-0.606385	-0.605062	-0.605708	-0.747198	-0.898057
1211	-38	-37	-38	-39	-42	1211	-4	-4	-4	-5	-6		1211	-0.606385	-0.605062	-0.605708	-0.747198	-0.898057
1212	-38	-37	-38	-39	-42	1212	-4	-4	-4	-5	-6		1212	-0.606385	-0.605062	-0.605708	-0.747198	-0.898057
1213	-38	-37	-38	-39	-42	1213	-4	-4	-4	-5	-6		1213	-0.606385	-0.605062	-0.605708	-0.747198	-0.898057
1214	-38	-37	-38	-39	-42	1214	-4	-4	-4	-5	-6		1214	-0.606385	-0.605062	-0.605708	-0.747198	-0.898057
1215	-38	-37	-38	-39	-42	1215	-4	-4	-4	-5	-6		1215	-0.606385	-0.605062	-0.605708	-0.747198	-0.898057
1216	-38	-37	-38	-39	-42	1216	-4	-4	-4	-5	-6		1216	-0.606385	-0.605062	-0.605708	-0.747198	-0.898057
1217	-38	-37	-38	-39	-42	1217	-4	-4	-4	-5	-6		1217	-0.606385	-0.605062	-0.605708	-0.747198	-0.898057
1218	-38	-37	-38	-39	-42	1218	-4	-4	-4	-5	-6		1218	-0.606385	-0.605062	-0.605708	-0.747198	-0.898057
1219	-38	-37	-38	-39	-42	1219	-4	-4	-4	-5	-6		1219	-0.606385	-0.605062	-0.605708	-0.747198	-0.898057
1220	-38	-37	-38	-39	-42	1220	-4	-4	-4	-5	-6		1220	-0.606385	-0.605062	-0.605708	-0.747198	-0.898057
1221	-38	-37	-38	-39	-42	1221	-4	-4	-4	-5	-6		1221	-0.606385	-0.605062	-0.605708	-0.747198	-0.898057
1222	-38	-37	-38	-39	-42	1222	-4	-4	-4	-5	-5		1222	-0.606385	-0.605062	-0.605708	-0.747198	-0.748381
1223	-38	-37	-38	-39	-42	1223	-4	-4	-4	-5	-5		1223	-0.606385	-0.605062	-0.605708	-0.747198	-0.748381
1224	-38	-37	-37	-39	-42	1224	-4	-4	-4	-5	-5		1224	-0.606385	-0.605062	-0.605708	-0.747198	-0.748381
1225	-38	-37	-37	-39	-42	1225	-4	-4	-4	-5	-5		1225	-0.606385	-0.605062	-0.605708	-0.747198	-0.748381
1226	-38	-37	-37	-39	-42	1226	-4	-4	-4	-5	-5		1226	-0.606385	-0.605062	-0.605708	-0.747198	-0.748381
1227	-38	-37	-37	-39	-42	1227	-4	-4	-4	-5	-5		1227	-0.606385	-0.605062	-0.605708	-0.747198	-0.748381
1228	-38	-37	-37	-39	-42	1228	-4	-4	-4	-5	-5		1228	-0.606385	-0.605062	-0.605708	-0.747198	-0.748381
1229	-38	-37	-37	-39	-42	1229	-4	-4	-4	-5	-5		1229	-0.606385	-0.605062	-0.605708	-0.747198	-0.748381
1230	-38	-37	-37	-39	-42	1230	-4	-4	-4	-5	-5		1230	-0.606385	-0.605062	-0.605708	-0.747198	-0.748381
1231	-38	-37	-37	-39	-42	1231	-4	-4	-4	-5	-5		1231	-0.606385	-0.605062	-0.605708	-0.747198	-0.748381
1232	-38	-37	-37	-39	-42	1232	-4	-4	-4	-5	-5		1232	-0.606385	-0.605062	-0.605708	-0.747198	-0.748381
1233	-38	-37	-37	-39	-42	1233	-4	-4	-4	-5	-5		1233	-0.606385	-0.605062	-0.605708	-0.747198	-0.748381
1234	-38	-37	-37	-39	-42	1234	-4	-4	-4	-5	-5		1234	-0.606385	-0.605062	-0.605708	-0.747198	-0.748381
1235	-38	-37	-37	-38	-42	1235	-5	-4	-4	-5	-5		1235	-0.757981	-0.605062	-0.605708	-0.747198	-0.748381
1236	-38	-37	-37	-38	-42	1236	-5	-4	-4	-5	-5		1236	-0.757981	-0.605062	-0.605708	-0.747198	-0.748381
1237	-38	-37	-37	-38	-42	1237	-5	-4	-4	-5	-5		1237	-0.757981	-0.605062	-0.605708	-0.747198	-0.748381
1238	-38	-37	-37	-38	-42	1238	-5	-4	-4	-5	-5		1238	-0.757981	-0.605062	-0.605708	-0.747198	-0.748381
1239	-38	-37	-37	-38	-42	1239	-5	-4	-4	-5	-5		1239	-0.757981	-0.605062	-0.605708	-0.747198	-0.748381
1240	-38	-37	-37	-38	-42	1240	-5	-4	-4	-5	-5		1240	-0.757981	-0.605062	-0.605708	-0.747198	-0.748381
1241	-38	-37	-37	-38	-42	1241	-5	-4	-4	-5	-5		1241	-0.757981	-0.605062	-0.605708	-0.747198	-0.748381
1242	-38	-37	-37	-38	-42	1242	-5	-4	-4	-5	-5		1242	-0.757981	-0.605062	-0.605708	-0.747198	-0.748381
1243	-38	-37	-37	-38	-42	1243	-5	-4	-4	-5	-5		1243	-0.757981	-0.605062	-0.605708	-0.747198	-0.748381
1244	-38	-37	-37	-38	-42	1244	-5	-4	-4	-5	-5		1244	-0.757981	-0.605062	-0.605708	-0.747198	-0.748381
1245	-38	-37	-37	-38	-42	1245	-5	-4	-4	-5	-5		1245	-0.757981	-0.605062	-0.605708	-0.747198	-0.748381
1246	-38	-37	-37	-38	-42	1246	-5	-4	-4	-5	-5		1246	-0.757981	-0.605062	-0.605708	-0.747198	-0.748381
1247	-38	-37	-37	-38	-42	1247	-5	-4	-5	-5	-5		1247	-0.757981	-0.605062	-0.757135	-0.747198	-0.748381
1248	-38	-37	-37	-38	-42	1248	-5	-4	-5	-5	-5		1248	-0.757981	-0.605062	-0.757135	-0.747198	-0.748381
1249	-38	-37	-37	-38	-42	1249	-5	-4	-5	-5	-5		1249	-0.757981	-0.605062	-0.757135	-0.747198	-0.748381
1250	-38	-37	-37	-38	-42	1250	-5	-4	-5	-5	-5		1250	-0.757981	-0.605062	-0.757135	-0.747198	-0.748381
1251	-38	-37	-37	-38	-42	1251	-5	-4	-5	-5	-5		1251	-0.757981	-0.605062	-0.757135	-0.747198	-0.748381
1252	-38	-37	-37	-38	-42	1252	-5	-4	-5	-5	-5		1252	-0.757981	-0.605062	-0.757135	-0.747198	-0.748381
1253	-38	-37	-37	-38	-42	1253	-5	-4	-5	-5	-5		1253	-0.757981	-0.605062	-0.757135	-0.747198	-0.748381
1254	-38	-37	-37	-38	-42	1254	-5	-4	-5	-5	-5		1254	-0.757981	-0.605062	-0.757135	-0.747198	-0.748381
1255	-38	-37	-37	-38	-42	1255	-5	-4	-5	-5	-5		1255	-0.757981	-0.605062	-0.757135	-0.747198	-0.748381
1256	-38	-37	-37	-38	-43	1256	-5	-4	-5	-5	-5		1256	-0.757981	-0.605062	-0.757135	-0.747198	-0.748381
1257	-38	-37	-37	-38	-43	1257	-5	-4	-5	-5	-5		1257	-0.757981	-0.605062	-0.757135	-0.747198	-0.748381
1258	-38	-37	-37	-38	-43	1258	-5	-4	-5	-5	-5		1258	-0.757981	-0.605062	-0.757135	-0.747198	-0.748381
1259	-38	-37	-37	-38	-43	1259	-5	-4	-5	-5	-5		1259	-0.757981	-0.605062	-0.757135	-0.747198	-0.748381
1260	-38	-37	-37	-38	-43	1260	-5	-4	-5	-5	-5		1260	-0.757981	-0.605062	-0.757135	-0.747198	-0.748381
1261	-38	-37	-37	-38	-43	1261	-5	-4	-5	-5	-5		1261	-0.757981	-0.605062	-0.757135	-0.747198	-0.748381
1262	-38	-37	-37	-38	-43	1262	-5	-4	-5	-5	-5		1262	-0.757981	-0.605062	-0.757135	-0.747198	-0.748381
1263	-38	-37	-37	-38	-43	1263	-5	-4	-5	-5	-5		1263	-0.757981	-0.605062	-0.757135	-0.747198	-0.748381
1264	-38	-37	-37	-38	-43	1264	-5	-4	-5	-5	-5		1264	-0.757981	-0.605062	-0.757135	-0.747198	-0.748381
1265	-38	-37	-37	-38	-43	1265	-5	-4	-5	-4	-5		1265	-0.757981	-0.605062	-0.757135	-0.597758	-0.748381
1266	-38	-37	-37	-38	-43	1266	-5	-4	-5	-4	-5		1266	-0.757981	-0.605062	-0.757135	-0.597758	-0.748381
1267	-38	-37	-37	-38	-43	1267	-5	-4	-5	-4	-5		1267	-0.757981	-0.605062	-0.757135	-0.597758	-0.748381
1268	-38	-37	-37	-38	-43	1268	-4	-4	-5	-4	-5		1268	-0.606385	-0.605062	-0.757135	-0.597758	-0.748381
1269	-38	-37	-37	-38	-43	1269	-4	-4	-5	-4	-5		1269	-0.606385	-0.605062	-0.757135	-0.597758	-0.748381
1270	-38	-37	-37	-38	-43	1270	-4	-4	-5	-4	-5		1270	-0.606385	-0.605062	-0.757135	-0.597758	-0.748381
1271	-38	-37	-37	-38	-43	1271	-4	-4	-5	-4	-5		1271	-0.606385	-0.605062	-0.757135	-0.597758	-0.748381
1272	-38	-37	-37	-38	-43	1272	-4	-4	-5	-4	-5		1272	-0.606385	-0.605062	-0.757135	-0.597758	-0.748381
1273	-38	-37	-37	-38	-43	1273	-4	-4	-5	-4	-5		1273	-0.606385	-0.605062	-0.757135	-0.597758	-0.748381
1274	-38	-37	-37	-38	-43	1274	-4	-4	-5	-4	-5		1274	-0.606385	-0.605062	-0.757135	-0.597758	-0.748381
1275	-38	-37	-37	-38	-43	1275	-4	-4	-5	-4	-5		1275	-0.606385	-0.605062	-0.757135	-0.597758	-0.748381
1276	-38	-37	-37	-38	-43	1276	-4	-4	-5	-4	-5		1276	-0.606385	-0.605062	-0.757135	-0.597758	-0.748381
1277	-38	-37	-37	-38	-43	1277	-4	-4	-5	-4	-5		1277	-0.606385	-0.605062	-0.757135	-0.597758	-0.748381
1278	-38	-37	-37	-38	-43	1278	-4	-4	-5	-4	-5		1278	-0.606385	-0.605062	-0.757135	-0.597758	-0.748381
1279	-38	-37	-37	-38	-43	1279	-4	-4	-5	-4	-5		1279	-0.606385	-0.605062	-0.757135	-0.597758	-0.748381
1280	-38	-37	-37	-38	-43	1280	-4	-4	-5	-4	-5		1280	-0.606385	-0.605062	-0.757135	-0.597758	-0.748381
1281	-38	-37	-37	-38	-43	1281	-4	-4	-5	-4	-5		1281	-0.606385	-0.605062	-0.757135	-0.597758	-0.748381
1282	-38	-37	-37	-38	-43	1282	-4	-4	-5	-4	-5		1282	-0.606385	-0.605062	-0.757135	-0.597758	-0.748381
1283	-38	-37	-37	-38	-43	1283	-4	-4	-5	-4	-5		1283	-0.606385	-0.605062	-0.757135	-0.597758	-0.748381
1284	-38	-37	-37	-38	-43	1284	-4	-4	-5	-4	-5		1284	-0.606385	-0.605062	-0.757135	-0.597758	-0.748381
1285	-38	-37	-37	-38	-43	1285	-4	-4	-5	-4	-5		1285	-0.606385	-0.605062	-0.757135	-0.597758	-0.748381
1286	-38	-37	-37	-38	-43	1286	-4	-4	-5	-4	-5		1286	-0.606385	-0.605062	-0.757135	-0.597758	-0.748381
1287	-38	-37	-37	-38	-43	1287	-4	-4	-5	-4	-5		1287	-0.606385	-0.605062	-0.757135	-0.597758	-0.748381
1288	-38	-37	-37	-38	-43	1288	-4	-4	-5	-4	-5		1288	-0.606385	-0.605062	-0.757135	-0.597758	-0.748381
1289	-38	-37	-37	-38	-43	1289	-4	-4	-5	-4	-5		1289	-0.606385	-0.605062	-0.757135	-0.597758	-0.748381
1290	-38	-37	-37	-38	-43	1290	-4	-4	-5	-4	-5		1290	-0.606385	-0.605062	-0.757135	-0.597758	-0.748381
1291	-38	-37	-37	-38	-43	1291	-4	-4	-5	-4	-5		1291	-0.606385	-0.605062	-0.757135	-0.597758	-0.748381
1292	-38	-37	-37	-38	-43	1292	-4	-4	-5	-4	-5		1292	-0.606385	-0.605062	-0.757135	-0.597758	-0.748381
1293	-38	-37	-37	-38	-43	1293	-4	-4	-5	-4	-5		1293	-0.606385	-0.605062	-0.757135	-0.597758	-0.748381
1294	-38	-37	-37	-38	-43	1294	-4	-4	-5	-4	-5		1294	-0.606385	-0.605062	-0.757135	-0.597758	-0.748381
1295	-38	-37	-37	-38	-43	1295	-4	-4	-5	-4	-5		1295	-0.606385	-0.605062	-0.757135	-0.597758	-0.748381
1296	-38	-37	-37	-38	-43	1296	-4	-4	-5	-4	-6		1296	-0.606385	-0.605062	-0.757135	-0.597758	-0.898057
1297	-38	-37	-37	-38	-43	1297	-4	-4	-5	-4	-6		1297	-0.606385	-0.605062	-0.757135	-0.597758	-0.898057
1298	-38	-37	-37	-38	-43	1298	-4	-5	-5	-4	-6		1298	-0.606385	-0.756327	-0.757135	-0.597758	-0.898057
1299	-38	-37	-37	-38	-43	1299	-4	-5	-5	-4	-6		1299	-0.606385	-0.756327	-0.757135	-0.597758	-0.898057
1300	-38	-37	-37	-38	-43	1300	-4	-5	-5	-4	-6		1300	-0.606385	-0.756327	-0.757135	-0.597758	-0.898057
1301	-38	-37	-37	-38	-43	1301	-4	-5	-5	-4	-6		1301	-0.606385	-0.756327	-0.757135	-0.597758	-0.898057
1302	-38	-37	-37	-38	-43	1302	-4	-5	-5	-4	-6		1302	-0.606385	-0.756327	-0.757135	-0.597758	-0.898057
1303	-38	-37	-38	-38	-43	1303	-4	-5	-5	-4	-6		1303	-0.606385	-0.756327	-0.757135	-0.597758	-0.898057
1304	-37	-37	-38	-38	-43	1304	-4	-5	-5	-4	-6		1304	-0.606385	-0.756327	-0.757135	-0.597758	-0.898057
1305	-37	-37	-38	-38	-43	1305	-4	-5	-5	-4	-6		1305	-0.606385	-0.756327	-0.757135	-0.597758	-0.898057
1306	-37	-37	-38	-38	-43	1306	-4	-5	-5	-4	-6		1306	-0.606385	-0.756327	-0.757135	-0.597758	-0.898057
1307	-37	-37	-38	-39	-43	1307	-4	-5	-5	-4	-6		1307	-0.606385	-0.756327	-0.757135	-0.597758	-0.898057
1308	-37	-37	-38	-39	-43	1308	-4	-5	-5	-4	-6		1308	-0.606385	-0.756327	-0.757135	-0.597758	-0.898057
1309	-37	-37	-38	-39	-43	1309	-4	-5	-5	-4	-6		1309	-0.606385	-0.756327	-0.757135	-0.597758	-0.898057
1310	-37	-37	-38	-39	-43	1310	-4	-5	-5	-4	-6		1310	-0.606385	-0.756327	-0.757135	-0.597758	-0.898057
1311	-37	-37	-38	-39	-43	1311	-4	-5	-5	-4	-6		1311	-0.606385	-0.756327	-0.757135	-0.597758	-0.898057
1312	-37	-37	-38	-39	-43	1312	-4	-5	-5	-4	-6		1312	-0.606385	-0.756327	-0.757135	-0.597758	-0.898057
1313	-37	-37	-38	-39	-43	1313	-4	-5	-5	-4	-6		1313	-0.606385	-0.756327	-0.757135	-0.597758	-0.898057
1314	-37	-37	-38	-39	-43	1314	-4	-5	-5	-4	-6		1314	-0.606385	-0.756327	-0.757135	-0.597758	-0.898057
1315	-37	-37	-38	-39	-43	1315	-4	-5	-5	-4	-6		1315	-0.606385	-0.756327	-0.757135	-0.597758	-0.898057
1316	-37	-37	-38	-39	-43	1316	-4	-5	-5	-4	-6		1316	-0.606385	-0.756327	-0.757135	-0.597758	-0.898057
1317	-37	-37	-38	-39	-43	1317	-4	-5	-5	-4	-6		1317	-0.606385	-0.756327	-0.757135	-0.597758	-0.898057
1318	-37	-37	-38	-39	-43	1318	-4	-5	-5	-4	-6		1318	-0.606385	-0.756327	-0.757135	-0.597758	-0.898057
1319	-37	-37	-38	-39	-42	1319	-4	-5	-5	-4	-6		1319	-0.606385	-0.756327	-0.757135	-0.597758	-0.898057
1320	-37	-37	-38	-39	-42	1320	-4	-5	-5	-4	-6		1320	-0.606385	-0.756327	-0.757135	-0.597758	-0.898057
1321	-37	-37	-38	-39	-42	1321	-5	-5	-5	-4	-6		1321	-0.757981	-0.756327	-0.757135	-0.597758	-0.898057
1322	-37	-37	-38	-39	-42	1322	-5	-5	-4	-4	-6		1322	-0.757981	-0.756327	-0.605708	-0.597758	-0.898057
1323	-37	-37	-38	-39	-42	1323	-5	-5	-4	-4	-6		1323	-0.757981	-0.756327	-0.605708	-0.597758	-0.898057
1324	-37	-37	-38	-39	-42	1324	-5	-5	-4	-4	-6		1324	-0.757981	-0.756327	-0.605708	-0.597758	-0.898057
1325	-37	-37	-38	-39	-42	1325	-5	-5	-4	-4	-6		1325	-0.757981	-0.756327	-0.605708	-0.597758	-0.898057
1326	-37	-37	-38	-39	-42	1326	-5	-5	-4	-4	-6		1326	-0.757981	-0.756327	-0.605708	-0.597758	-0.898057
1327	-37	-37	-38	-39	-42	1327	-4	-5	-4	-4	-6		1327	-0.606385	-0.756327	-0.605708	-0.597758	-0.898057
1328	-37	-37	-38	-39	-42	1328	-4	-5	-4	-4	-6		1328	-0.606385	-0.756327	-0.605708	-0.597758	-0.898057
1329	-37	-37	-38	-39	-42	1329	-4	-5	-4	-4	-6		1329	-0.606385	-0.756327	-0.605708	-0.597758	-0.898057
1330	-37	-36	-38	-39	-42	1330	-4	-5	-4	-4	-6		1330	-0.606385	-0.756327	-0.605708	-0.597758	-0.898057
1331	-37	-36	-38	-39	-42	1331	-4	-5	-4	-4	-6		1331	-0.606385	-0.756327	-0.605708	-0.597758	-0.898057
1332	-37	-36	-38	-39	-42	1332	-4	-5	-4	-5	-6		1332	-0.606385	-0.756327	-0.605708	-0.747198	-0.898057
1333	-37	-36	-38	-39	-42	1333	-4	-5	-4	-5	-6		1333	-0.606385	-0.756327	-0.605708	-0.747198	-0.898057
1334	-37	-36	-38	-39	-42	1334	-4	-5	-4	-5	-6		1334	-0.606385	-0.756327	-0.605708	-0.747198	-0.898057
1335	-37	-36	-38	-39	-42	1335	-4	-5	-4	-5	-6		1335	-0.606385	-0.756327	-0.605708	-0.747198	-0.898057
1336	-38	-36	-38	-39	-42	1336	-4	-5	-4	-5	-6		1336	-0.606385	-0.756327	-0.605708	-0.747198	-0.898057
1337	-38	-36	-38	-39	-42	1337	-4	-5	-4	-5	-6		1337	-0.606385	-0.756327	-0.605708	-0.747198	-0.898057
1338	-38	-36	-38	-39	-42	1338	-4	-5	-4	-5	-6		1338	-0.606385	-0.756327	-0.605708	-0.747198	-0.898057
1339	-38	-36	-38	-39	-42	1339	-4	-5	-4	-5	-6		1339	-0.606385	-0.756327	-0.605708	-0.747198	-0.898057
1340	-38	-36	-38	-39	-42	1340	-4	-5	-4	-5	-6		1340	-0.606385	-0.756327	-0.605708	-0.747198	-0.898057
1341	-38	-36	-38	-39	-42	1341	-4	-5	-4	-5	-6		1341	-0.606385	-0.756327	-0.605708	-0.747198	-0.898057
1342	-38	-36	-38	-39	-42	1342	-4	-5	-4	-5	-6		1342	-0.606385	-0.756327	-0.605708	-0.747198	-0.898057
1343	-38	-36	-38	-39	-42	1343	-4	-5	-4	-5	-6		1343	-0.606385	-0.756327	-0.605708	-0.747198	-0.898057
1344	-38	-36	-38	-39	-42	1344	-4	-5	-4	-5	-6		1344	-0.606385	-0.756327	-0.605708	-0.747198	-0.898057
1345	-38	-36	-38	-39	-42	1345	-4	-5	-4	-5	-6		1345	-0.606385	-0.756327	-0.605708	-0.747198	-0.898057
1346	-38	-36	-38	-39	-42	1346	-4	-5	-4	-5	-6		1346	-0.606385	-0.756327	-0.605708	-0.747198	-0.898057
1347	-38	-36	-38	-39	-42	1347	-4	-5	-4	-5	-6		1347	-0.606385	-0.756327	-0.605708	-0.747198	-0.898057
1348	-38	-36	-38	-39	-42	1348	-4	-5	-4	-5	-6		1348	-0.606385	-0.756327	-0.605708	-0.747198	-0.898057
1349	-38	-36	-38	-39	-42	1349	-4	-5	-4	-5	-6		1349	-0.606385	-0.756327	-0.605708	-0.747198	-0.898057
1350	-38	-36	-38	-39	-42	1350	-4	-5	-4	-5	-6		1350	-0.606385	-0.756327	-0.605708	-0.747198	-0.898057
1351	-38	-36	-38	-39	-42	1351	-4	-5	-4	-5	-6		1351	-0.606385	-0.756327	-0.605708	-0.747198	-0.898057
1352	-38	-36	-38	-39	-42	1352	-4	-5	-4	-5	-6		1352	-0.606385	-0.756327	-0.605708	-0.747198	-0.898057
1353	-38	-36	-38	-39	-42	1353	-4	-5	-4	-5	-5		1353	-0.606385	-0.756327	-0.605708	-0.747198	-0.748381
1354	-38	-36	-38	-39	-42	1354	-4	-5	-4	-5	-5		1354	-0.606385	-0.756327	-0.605708	-0.747198	-0.748381
1355	-38	-36	-38	-39	-42	1355	-4	-5	-4	-5	-5		1355	-0.606385	-0.756327	-0.605708	-0.747198	-0.748381
1356	-38	-36	-38	-39	-42	1356	-4	-5	-4	-5	-5		1356	-0.606385	-0.756327	-0.605708	-0.747198	-0.748381
1357	-38	-36	-38	-39	-42	1357	-4	-5	-4	-5	-5		1357	-0.606385	-0.756327	-0.605708	-0.747198	-0.748381
1358	-38	-36	-38	-39	-42	1358	-4	-5	-4	-5	-5		1358	-0.606385	-0.756327	-0.605708	-0.747198	-0.748381
1359	-38	-36	-38	-39	-42	1359	-4	-5	-4	-5	-5		1359	-0.606385	-0.756327	-0.605708	-0.747198	-0.748381
1360	-38	-36	-38	-39	-42	1360	-4	-5	-4	-5	-5		1360	-0.606385	-0.756327	-0.605708	-0.747198	-0.748381
1361	-38	-36	-38	-39	-42	1361	-4	-5	-4	-5	-5		1361	-0.606385	-0.756327	-0.605708	-0.747198	-0.748381
1362	-38	-36	-38	-39	-42	1362	-4	-5	-4	-5	-5		1362	-0.606385	-0.756327	-0.605708	-0.747198	-0.748381
1363	-38	-36	-38	-39	-42	1363	-4	-5	-4	-5	-5		1363	-0.606385	-0.756327	-0.605708	-0.747198	-0.748381
1364	-38	-36	-38	-39	-42	1364	-4	-5	-4	-5	-5		1364	-0.606385	-0.756327	-0.605708	-0.747198	-0.748381
1365	-38	-36	-38	-39	-42	1365	-4	-5	-4	-5	-5		1365	-0.606385	-0.756327	-0.605708	-0.747198	-0.748381
1366	-38	-36	-38	-39	-42	1366	-3	-5	-4	-5	-5		1366	-0.454788	-0.756327	-0.605708	-0.747198	-0.748381
1367	-38	-36	-38	-39	-42	1367	-3	-5	-4	-5	-5		1367	-0.454788	-0.756327	-0.605708	-0.747198	-0.748381
1368	-38	-36	-38	-39	-42	1368	-3	-5	-4	-5	-5		1368	-0.454788	-0.756327	-0.605708	-0.747198	-0.748381
1369	-38	-36	-38	-39	-42	1369	-3	-5	-4	-5	-5		1369	-0.454788	-0.756327	-0.605708	-0.747198	-0.748381
1370	-38	-36	-38	-39	-42	1370	-3	-5	-4	-5	-5		1370	-0.454788	-0.756327	-0.605708	-0.747198	-0.748381
1371	-38	-36	-38	-39	-42	1371	-3	-5	-4	-5	-5		1371	-0.454788	-0.756327	-0.605708	-0.747198	-0.748381
1372	-38	-36	-38	-39	-42	1372	-4	-5	-4	-5	-5		1372	-0.606385	-0.756327	-0.605708	-0.747198	-0.748381
1373	-38	-36	-38	-39	-42	1373	-4	-5	-4	-5	-5		1373	-0.606385	-0.756327	-0.605708	-0.747198	-0.748381
1374	-38	-36	-38	-39	-42	1374	-4	-5	-4	-5	-5		1374	-0.606385	-0.756327	-0.605708	-0.747198	-0.748381
1375	-38	-36	-38	-39	-42	1375	-4	-5	-4	-5	-5		1375	-0.606385	-0.756327	-0.605708	-0.747198	-0.748381
1376	-38	-36	-37	-39	-42	1376	-4	-5	-4	-5	-5		1376	-0.606385	-0.756327	-0.605708	-0.747198	-0.748381
1377	-38	-36	-37	-39	-42	1377	-4	-5	-4	-5	-5		1377	-0.606385	-0.756327	-0.605708	-0.747198	-0.748381
1378	-38	-36	-37	-39	-42	1378	-4	-5	-4	-5	-5		1378	-0.606385	-0.756327	-0.605708	-0.747198	-0.748381
1379	-38	-36	-37	-39	-42	1379	-4	-5	-4	-5	-5		1379	-0.606385	-0.756327	-0.605708	-0.747198	-0.748381
1380	-38	-36	-37	-39	-42	1380	-4	-5	-4	-5	-5		1380	-0.606385	-0.756327	-0.605708	-0.747198	-0.748381
1381	-38	-36	-37	-39	-42	1381	-4	-5	-4	-5	-5		1381	-0.606385	-0.756327	-0.605708	-0.747198	-0.748381
1382	-38	-36	-37	-39	-42	1382	-4	-5	-4	-5	-5		1382	-0.606385	-0.756327	-0.605708	-0.747198	-0.748381
1383	-38	-36	-37	-38	-42	1383	-4	-5	-4	-5	-5		1383	-0.606385	-0.756327	-0.605708	-0.747198	-0.748381
1384	-38	-36	-37	-38	-42	1384	-4	-5	-4	-5	-5		1384	-0.606385	-0.756327	-0.605708	-0.747198	-0.748381
1385	-38	-36	-37	-38	-42	1385	-4	-5	-4	-5	-5		1385	-0.606385	-0.756327	-0.605708	-0.747198	-0.748381
1386	-38	-36	-37	-38	-42	1386	-4	-5	-4	-5	-5		1386	-0.606385	-0.756327	-0.605708	-0.747198	-0.748381
1387	-38	-36	-37	-38	-42	1387	-4	-5	-4	-5	-5		1387	-0.606385	-0.756327	-0.605708	-0.747198	-0.748381
1388	-38	-36	-37	-38	-42	1388	-4	-5	-4	-5	-5		1388	-0.606385	-0.756327	-0.605708	-0.747198	-0.748381
1389	-38	-36	-37	-38	-42	1389	-4	-5	-4	-5	-5		1389	-0.606385	-0.756327	-0.605708	-0.747198	-0.748381
1390	-38	-36	-37	-38	-42	1390	-4	-5	-4	-5	-5		1390	-0.606385	-0.756327	-0.605708	-0.747198	-0.748381
1391	-38	-36	-37	-38	-42	1391	-4	-5	-4	-5	-5		1391	-0.606385	-0.756327	-0.605708	-0.747198	-0.748381
1392	-38	-36	-37	-38	-42	1392	-4	-5	-5	-5	-5		1392	-0.606385	-0.756327	-0.757135	-0.747198	-0.748381
1393	-38	-36	-37	-38	-43	1393	-4	-5	-5	-5	-5		1393	-0.606385	-0.756327	-0.757135	-0.747198	-0.748381
1394	-38	-36	-37	-38	-43	1394	-4	-5	-5	-5	-5		1394	-0.606385	-0.756327	-0.757135	-0.747198	-0.748381
1395	-38	-36	-37	-38	-43	1395	-4	-5	-5	-5	-5		1395	-0.606385	-0.756327	-0.757135	-0.747198	-0.748381
1396	-38	-36	-37	-38	-43	1396	-4	-5	-5	-5	-5		1396	-0.606385	-0.756327	-0.757135	-0.747198	-0.748381
1397	-38	-36	-37	-38	-43	1397	-4	-5	-5	-4	-5		1397	-0.606385	-0.756327	-0.757135	-0.597758	-0.748381
1398	-38	-36	-37	-38	-43	1398	-4	-5	-5	-4	-5		1398	-0.606385	-0.756327	-0.757135	-0.597758	-0.748381
1399	-38	-36	-37	-38	-43	1399	-4	-5	-5	-4	-5		1399	-0.606385	-0.756327	-0.757135	-0.597758	-0.748381
1400	-38	-36	-37	-38	-43	1400	-4	-5	-5	-4	-5		1400	-0.606385	-0.756327	-0.757135	-0.597758	-0.748381
1401	-38	-36	-37	-38	-43	1401	-4	-5	-5	-4	-5		1401	-0.606385	-0.756327	-0.757135	-0.597758	-0.748381
1402	-38	-36	-37	-38	-43	1402	-4	-5	-5	-4	-5		1402	-0.606385	-0.756327	-0.757135	-0.597758	-0.748381
1403	-38	-36	-37	-38	-43	1403	-4	-5	-5	-4	-5		1403	-0.606385	-0.756327	-0.757135	-0.597758	-0.748381
1404	-38	-36	-37	-38	-43	1404	-4	-5	-5	-4	-5		1404	-0.606385	-0.756327	-0.757135	-0.597758	-0.748381
1405	-38	-36	-37	-38	-43	1405	-4	-5	-5	-4	-5		1405	-0.606385	-0.756327	-0.757135	-0.597758	-0.748381
1406	-38	-36	-37	-38	-43	1406	-4	-5	-5	-4	-5		1406	-0.606385	-0.756327	-0.757135	-0.597758	-0.748381
1407	-38	-36	-37	-38	-43	1407	-4	-5	-5	-4	-5		1407	-0.606385	-0.756327	-0.757135	-0.597758	-0.748381
1408	-38	-36	-37	-38	-43	1408	-4	-5	-5	-4	-5		1408	-0.606385	-0.756327	-0.757135	-0.597758	-0.748381
1409	-38	-36	-37	-38	-43	1409	-4	-5	-5	-4	-5		1409	-0.606385	-0.756327	-0.757135	-0.597758	-0.748381
1410	-38	-36	-37	-38	-43	1410	-4	-5	-5	-4	-5		1410	-0.606385	-0.756327	-0.757135	-0.597758	-0.748381
1411	-38	-36	-37	-38	-43	1411	-4	-5	-5	-4	-5		1411	-0.606385	-0.756327	-0.757135	-0.597758	-0.748381
1412	-38	-36	-37	-38	-43	1412	-4	-5	-5	-4	-5		1412	-0.606385	-0.756327	-0.757135	-0.597758	-0.748381
1413	-38	-36	-37	-38	-43	1413	-4	-5	-5	-4	-5		1413	-0.606385	-0.756327	-0.757135	-0.597758	-0.748381
1414	-38	-36	-37	-38	-43	1414	-4	-5	-5	-4	-5		1414	-0.606385	-0.756327	-0.757135	-0.597758	-0.748381
1415	-38	-36	-37	-38	-43	1415	-4	-5	-5	-4	-5		1415	-0.606385	-0.756327	-0.757135	-0.597758	-0.748381
1416	-38	-36	-37	-38	-43	1416	-4	-5	-5	-4	-5		1416	-0.606385	-0.756327	-0.757135	-0.597758	-0.748381
1417	-38	-36	-37	-38	-43	1417	-4	-5	-5	-4	-5		1417	-0.606385	-0.756327	-0.757135	-0.597758	-0.748381
1418	-38	-36	-37	-38	-43	1418	-4	-5	-5	-4	-5		1418	-0.606385	-0.756327	-0.757135	-0.597758	-0.748381
1419	-38	-36	-37	-38	-43	1419	-4	-5	-5	-4	-6		1419	-0.606385	-0.756327	-0.757135	-0.597758	-0.898057
1420	-38	-36	-37	-38	-43	1420	-4	-5	-5	-4	-6		1420	-0.606385	-0.756327	-0.757135	-0.597758	-0.898057
1421	-38	-36	-37	-38	-43	1421	-4	-5	-5	-4	-6		1421	-0.606385	-0.756327	-0.757135	-0.597758	-0.898057
1422	-38	-36	-37	-38	-43	1422	-4	-5	-5	-4	-6		1422	-0.606385	-0.756327	-0.757135	-0.597758	-0.898057
1423	-38	-36	-37	-38	-43	1423	-4	-5	-5	-4	-6		1423	-0.606385	-0.756327	-0.757135	-0.597758	-0.898057
1424	-38	-36	-37	-38	-43	1424	-4	-5	-5	-4	-6		1424	-0.606385	-0.756327	-0.757135	-0.597758	-0.898057
1425	-38	-36	-37	-38	-43	1425	-4	-5	-5	-4	-6		1425	-0.606385	-0.756327	-0.757135	-0.597758	-0.898057
1426	-38	-36	-37	-38	-43	1426	-4	-5	-5	-4	-6		1426	-0.606385	-0.756327	-0.757135	-0.597758	-0.898057
1427	-38	-36	-37	-38	-43	1427	-4	-5	-5	-4	-6		1427	-0.606385	-0.756327	-0.757135	-0.597758	-0.898057
1428	-38	-36	-37	-38	-43	1428	-4	-5	-5	-4	-6		1428	-0.606385	-0.756327	-0.757135	-0.597758	-0.898057
1429	-37	-36	-37	-38	-43	1429	-4	-5	-5	-4	-6		1429	-0.606385	-0.756327	-0.757135	-0.597758	-0.898057
1430	-37	-36	-37	-38	-43	1430	-4	-5	-5	-4	-6		1430	-0.606385	-0.756327	-0.757135	-0.597758	-0.898057
1431	-37	-36	-37	-38	-43	1431	-4	-5	-5	-4	-6		1431	-0.606385	-0.756327	-0.757135	-0.597758	-0.898057
1432	-37	-36	-37	-38	-43	1432	-4	-5	-5	-4	-6		1432	-0.606385	-0.756327	-0.757135	-0.597758	-0.898057
1433	-37	-36	-37	-38	-43	1433	-4	-5	-5	-4	-6		1433	-0.606385	-0.756327	-0.757135	-0.597758	-0.898057
1434	-37	-36	-37	-38	-43	1434	-4	-5	-5	-4	-6		1434	-0.606385	-0.756327	-0.757135	-0.597758	-0.898057
1435	-37	-36	-37	-38	-43	1435	-4	-5	-5	-4	-6		1435	-0.606385	-0.756327	-0.757135	-0.597758	-0.898057
1436	-37	-36	-37	-38	-43	1436	-4	-5	-5	-4	-6		1436	-0.606385	-0.756327	-0.757135	-0.597758	-0.898057
1437	-37	-36	-37	-38	-43	1437	-4	-5	-5	-4	-6		1437	-0.606385	-0.756327	-0.757135	-0.597758	-0.898057
1438	-37	-36	-37	-38	-43	1438	-4	-5	-5	-4	-6		1438	-0.606385	-0.756327	-0.757135	-0.597758	-0.898057
1439	-37	-36	-37	-38	-43	1439	-4	-5	-5	-4	-6		1439	-0.606385	-0.756327	-0.757135	-0.597758	-0.898057
1440	-37	-36	-37	-38	-43	1440	-4	-5	-5	-4	-6		1440	-0.606385	-0.756327	-0.757135	-0.597758	-0.898057
1441	-37	-36	-37	-38	-43	1441	-4	-5	-5	-4	-6		1441	-0.606385	-0.756327	-0.757135	-0.597758	-0.898057
1442	-37	-36	-37	-38	-43	1442	-4	-5	-5	-4	-6		1442	-0.606385	-0.756327	-0.757135	-0.597758	-0.898057
1443	-37	-36	-37	-38	-43	1443	-4	-5	-5	-4	-6		1443	-0.606385	-0.756327	-0.757135	-0.597758	-0.898057
1444	-37	-36	-37	-38	-43	1444	-4	-5	-5	-4	-6		1444	-0.606385	-0.756327	-0.757135	-0.597758	-0.898057
1445	-37	-36	-37	-38	-43	1445	-4	-5	-5	-4	-6		1445	-0.606385	-0.756327	-0.757135	-0.597758	-0.898057
1446	-37	-36	-37	-38	-43	1446	-4	-5	-5	-4	-6		1446	-0.606385	-0.756327	-0.757135	-0.597758	-0.898057
1447	-37	-36	-37	-38	-43	1447	-4	-4	-5	-4	-6		1447	-0.606385	-0.605062	-0.757135	-0.597758	-0.898057
1448	-37	-36	-38	-38	-43	1448	-4	-4	-5	-4	-6		1448	-0.606385	-0.605062	-0.757135	-0.597758	-0.898057
1449	-37	-36	-38	-38	-43	1449	-4	-4	-5	-4	-6		1449	-0.606385	-0.605062	-0.757135	-0.597758	-0.898057
1450	-37	-36	-38	-39	-42	1450	-4	-4	-5	-4	-6		1450	-0.606385	-0.605062	-0.757135	-0.597758	-0.898057
1451	-37	-36	-38	-39	-42	1451	-4	-4	-5	-4	-6		1451	-0.606385	-0.605062	-0.757135	-0.597758	-0.898057
1452	-37	-36	-38	-39	-42	1452	-4	-4	-5	-4	-6		1452	-0.606385	-0.605062	-0.757135	-0.597758	-0.898057
1453	-37	-36	-38	-39	-42	1453	-4	-4	-5	-4	-6		1453	-0.606385	-0.605062	-0.757135	-0.597758	-0.898057
1454	-37	-36	-38	-39	-42	1454	-4	-4	-5	-4	-6		1454	-0.606385	-0.605062	-0.757135	-0.597758	-0.898057
1455	-37	-36	-38	-39	-42	1455	-4	-4	-5	-4	-6		1455	-0.606385	-0.605062	-0.757135	-0.597758	-0.898057
1456	-37	-36	-38	-39	-42	1456	-4	-4	-5	-4	-6		1456	-0.606385	-0.605062	-0.757135	-0.597758	-0.898057
1457	-37	-36	-38	-39	-42	1457	-4	-4	-5	-4	-6		1457	-0.606385	-0.605062	-0.757135	-0.597758	-0.898057
1458	-37	-36	-38	-39	-42	1458	-4	-4	-5	-4	-6		1458	-0.606385	-0.605062	-0.757135	-0.597758	-0.898057
1459	-37	-36	-38	-39	-42	1459	-4	-4	-5	-4	-6		1459	-0.606385	-0.605062	-0.757135	-0.597758	-0.898057
1460	-37	-36	-38	-39	-42	1460	-4	-4	-5	-5	-6		1460	-0.606385	-0.605062	-0.757135	-0.747198	-0.898057
1461	-37	-36	-38	-39	-42	1461	-4	-4	-5	-5	-6		1461	-0.606385	-0.605062	-0.757135	-0.747198	-0.898057
1462	-37	-36	-38	-39	-42	1462	-4	-4	-5	-5	-6		1462	-0.606385	-0.605062	-0.757135	-0.747198	-0.898057
1463	-37	-36	-38	-39	-42	1463	-4	-4	-5	-5	-6		1463	-0.606385	-0.605062	-0.757135	-0.747198	-0.898057
1464	-37	-36	-38	-39	-42	1464	-4	-4	-5	-5	-6		1464	-0.606385	-0.605062	-0.757135	-0.747198	-0.898057
1465	-37	-36	-38	-39	-42	1465	-4	-4	-5	-5	-6		1465	-0.606385	-0.605062	-0.757135	-0.747198	-0.898057
1466	-37	-36	-38	-39	-42	1466	-4	-4	-5	-5	-6		1466	-0.606385	-0.605062	-0.757135	-0.747198	-0.898057
1467	-37	-36	-38	-39	-42	1467	-4	-4	-5	-5	-6		1467	-0.606385	-0.605062	-0.757135	-0.747198	-0.898057
1468	-37	-36	-38	-39	-42	1468	-4	-4	-5	-5	-6		1468	-0.606385	-0.605062	-0.757135	-0.747198	-0.898057
1469	-37	-36	-38	-39	-42	1469	-4	-4	-5	-5	-6		1469	-0.606385	-0.605062	-0.757135	-0.747198	-0.898057
1470	-37	-36	-38	-39	-42	1470	-4	-4	-5	-5	-6		1470	-0.606385	-0.605062	-0.757135	-0.747198	-0.898057
1471	-37	-36	-38	-39	-42	1471	-4	-4	-5	-5	-5		1471	-0.606385	-0.605062	-0.757135	-0.747198	-0.748381
1472	-37	-36	-38	-39	-42	1472	-4	-4	-5	-5	-5		1472	-0.606385	-0.605062	-0.757135	-0.747198	-0.748381
1473	-37	-36	-38	-39	-42	1473	-4	-4	-5	-5	-5		1473	-0.606385	-0.605062	-0.757135	-0.747198	-0.748381
1474	-37	-36	-38	-39	-42	1474	-4	-4	-5	-5	-5		1474	-0.606385	-0.605062	-0.757135	-0.747198	-0.748381
1475	-37	-36	-38	-39	-42	1475	-4	-4	-4	-5	-5		1475	-0.606385	-0.605062	-0.605708	-0.747198	-0.748381
1476	-37	-36	-38	-39	-42	1476	-4	-4	-4	-5	-5		1476	-0.606385	-0.605062	-0.605708	-0.747198	-0.748381
1477	-37	-36	-38	-39	-42	1477	-4	-4	-4	-5	-5		1477	-0.606385	-0.605062	-0.605708	-0.747198	-0.748381
1478	-37	-36	-38	-39	-42	1478	-4	-4	-4	-5	-5		1478	-0.606385	-0.605062	-0.605708	-0.747198	-0.748381
1479	-37	-36	-38	-39	-42	1479	-4	-4	-4	-5	-5		1479	-0.606385	-0.605062	-0.605708	-0.747198	-0.748381
1480	-37	-36	-38	-39	-42	1480	-4	-4	-4	-5	-5		1480	-0.606385	-0.605062	-0.605708	-0.747198	-0.748381
1481	-37	-36	-38	-39	-42	1481	-4	-4	-4	-5	-5		1481	-0.606385	-0.605062	-0.605708	-0.747198	-0.748381
1482	-37	-36	-38	-39	-42	1482	-4	-4	-4	-5	-5		1482	-0.606385	-0.605062	-0.605708	-0.747198	-0.748381
1483	-37	-36	-38	-39	-42	1483	-4	-4	-4	-5	-5		1483	-0.606385	-0.605062	-0.605708	-0.747198	-0.748381
1484	-37	-36	-38	-39	-42	1484	-4	-4	-4	-5	-5		1484	-0.606385	-0.605062	-0.605708	-0.747198	-0.748381
1485	-37	-36	-38	-39	-42	1485	-4	-4	-4	-5	-5		1485	-0.606385	-0.605062	-0.605708	-0.747198	-0.748381
1486	-37	-36	-38	-39	-42	1486	-4	-4	-4	-5	-5		1486	-0.606385	-0.605062	-0.605708	-0.747198	-0.748381
1487	-37	-36	-38	-39	-42	1487	-4	-4	-4	-5	-5		1487	-0.606385	-0.605062	-0.605708	-0.747198	-0.748381
1488	-37	-36	-38	-39	-42	1488	-4	-4	-4	-5	-5		1488	-0.606385	-0.605062	-0.605708	-0.747198	-0.748381
1489	-37	-36	-38	-39	-42	1489	-4	-4	-4	-5	-5		1489	-0.606385	-0.605062	-0.605708	-0.747198	-0.748381
1490	-36	-36	-38	-39	-42	1490	-4	-4	-4	-5	-5		1490	-0.606385	-0.605062	-0.605708	-0.747198	-0.748381
1491	-36	-36	-38	-39	-42	1491	-4	-4	-4	-5	-5		1491	-0.606385	-0.605062	-0.605708	-0.747198	-0.748381
1492	-36	-36	-38	-39	-42	1492	-4	-4	-4	-5	-5		1492	-0.606385	-0.605062	-0.605708	-0.747198	-0.748381
1493	-36	-36	-38	-39	-42	1493	-4	-4	-4	-5	-5		1493	-0.606385	-0.605062	-0.605708	-0.747198	-0.748381
1494	-36	-36	-38	-39	-42	1494	-4	-4	-4	-5	-5		1494	-0.606385	-0.605062	-0.605708	-0.747198	-0.748381
1495	-36	-36	-38	-39	-42	1495	-5	-4	-4	-5	-5		1495	-0.757981	-0.605062	-0.605708	-0.747198	-0.748381
1496	-36	-36	-38	-39	-42	1496	-5	-4	-4	-5	-5		1496	-0.757981	-0.605062	-0.605708	-0.747198	-0.748381
1497	-36	-36	-38	-39	-42	1497	-4	-4	-4	-5	-5		1497	-0.606385	-0.605062	-0.605708	-0.747198	-0.748381
1498	-36	-36	-38	-39	-42	1498	-4	-4	-4	-5	-5		1498	-0.606385	-0.605062	-0.605708	-0.747198	-0.748381
1499	-36	-36	-38	-39	-42	1499	-4	-4	-4	-5	-5		1499	-0.606385	-0.605062	-0.605708	-0.747198	-0.748381
1500	-36	-36	-38	-39	-42	1500	-4	-4	-4	-5	-5		1500	-0.606385	-0.605062	-0.605708	-0.747198	-0.748381
1501	-36	-36	-38	-39	-42	1501	-4	-4	-4	-5	-5		1501	-0.606385	-0.605062	-0.605708	-0.747198	-0.748381
1502	-36	-36	-38	-39	-42	1502	-4	-4	-4	-5	-5		1502	-0.606385	-0.605062	-0.605708	-0.747198	-0.748381
1503	-36	-36	-38	-39	-42	1503	-4	-4	-4	-5	-5		1503	-0.606385	-0.605062	-0.605708	-0.747198	-0.748381
1504	-36	-36	-38	-39	-42	1504	-4	-4	-4	-5	-5		1504	-0.606385	-0.605062	-0.605708	-0.747198	-0.748381
1505	-37	-36	-38	-39	-42	1505	-4	-4	-4	-5	-5		1505	-0.606385	-0.605062	-0.605708	-0.747198	-0.748381
1506	-37	-36	-38	-39	-42	1506	-4	-4	-4	-5	-5		1506	-0.606385	-0.605062	-0.605708	-0.747198	-0.748381
1507	-37	-37	-38	-39	-42	1507	-4	-4	-4	-5	-5		1507	-0.606385	-0.605062	-0.605708	-0.747198	-0.748381
1508	-37	-37	-38	-39	-42	1508	-4	-4	-4	-5	-5		1508	-0.606385	-0.605062	-0.605708	-0.747198	-0.748381
1509	-37	-37	-38	-39	-42	1509	-4	-4	-4	-5	-5		1509	-0.606385	-0.605062	-0.605708	-0.747198	-0.748381
1510	-37	-37	-38	-39	-42	1510	-4	-4	-4	-5	-5		1510	-0.606385	-0.605062	-0.605708	-0.747198	-0.748381
1511	-37	-37	-38	-39	-42	1511	-4	-4	-4	-5	-5		1511	-0.606385	-0.605062	-0.605708	-0.747198	-0.748381
1512	-37	-37	-38	-39	-42	1512	-4	-4	-4	-5	-5		1512	-0.606385	-0.605062	-0.605708	-0.747198	-0.748381
1513	-37	-37	-38	-39	-42	1513	-4	-4	-4	-5	-5		1513	-0.606385	-0.605062	-0.605708	-0.747198	-0.748381
1514	-37	-37	-38	-39	-42	1514	-4	-4	-4	-5	-5		1514	-0.606385	-0.605062	-0.605708	-0.747198	-0.748381
1515	-37	-37	-38	-39	-42	1515	-4	-4	-4	-5	-5		1515	-0.606385	-0.605062	-0.605708	-0.747198	-0.748381
1516	-37	-37	-38	-39	-43	1516	-4	-4	-4	-5	-5		1516	-0.606385	-0.605062	-0.605708	-0.747198	-0.748381
1517	-37	-37	-38	-38	-43	1517	-4	-4	-4	-5	-5		1517	-0.606385	-0.605062	-0.605708	-0.747198	-0.748381
1518	-37	-37	-38	-38	-43	1518	-4	-4	-4	-5	-5		1518	-0.606385	-0.605062	-0.605708	-0.747198	-0.748381
1519	-37	-37	-38	-38	-43	1519	-4	-4	-4	-5	-5		1519	-0.606385	-0.605062	-0.605708	-0.747198	-0.748381
1520	-37	-37	-38	-38	-43	1520	-4	-4	-4	-5	-5		1520	-0.606385	-0.605062	-0.605708	-0.747198	-0.748381
1521	-37	-37	-38	-38	-43	1521	-4	-4	-4	-5	-5		1521	-0.606385	-0.605062	-0.605708	-0.747198	-0.748381
1522	-37	-37	-38	-38	-43	1522	-4	-4	-4	-4	-5		1522	-0.606385	-0.605062	-0.605708	-0.597758	-0.748381
1523	-37	-37	-37	-38	-43	1523	-4	-4	-4	-4	-5		1523	-0.606385	-0.605062	-0.605708	-0.597758	-0.748381
1524	-37	-37	-37	-38	-43	1524	-4	-4	-4	-4	-5		1524	-0.606385	-0.605062	-0.605708	-0.597758	-0.748381
1525	-37	-37	-37	-38	-43	1525	-4	-4	-4	-4	-5		1525	-0.606385	-0.605062	-0.605708	-0.597758	-0.748381
1526	-37	-37	-37	-38	-43	1526	-4	-4	-4	-4	-5		1526	-0.606385	-0.605062	-0.605708	-0.597758	-0.748381
1527	-37	-37	-37	-38	-43	1527	-4	-4	-4	-4	-5		1527	-0.606385	-0.605062	-0.605708	-0.597758	-0.748381
1528	-37	-37	-37	-38	-43	1528	-4	-4	-4	-4	-5		1528	-0.606385	-0.605062	-0.605708	-0.597758	-0.748381
1529	-37	-37	-37	-38	-43	1529	-4	-4	-4	-4	-5		1529	-0.606385	-0.605062	-0.605708	-0.597758	-0.748381
1530	-38	-37	-37	-38	-43	1530	-4	-4	-4	-4	-5		1530	-0.606385	-0.605062	-0.605708	-0.597758	-0.748381
1531	-38	-37	-37	-38	-43	1531	-4	-4	-4	-4	-5		1531	-0.606385	-0.605062	-0.605708	-0.597758	-0.748381
1532	-38	-37	-37	-38	-43	1532	-4	-4	-4	-4	-5		1532	-0.606385	-0.605062	-0.605708	-0.597758	-0.748381
1533	-38	-37	-37	-38	-43	1533	-4	-4	-4	-4	-5		1533	-0.606385	-0.605062	-0.605708	-0.597758	-0.748381
1534	-38	-37	-37	-38	-43	1534	-4	-4	-4	-4	-5		1534	-0.606385	-0.605062	-0.605708	-0.597758	-0.748381
1535	-38	-37	-37	-38	-43	1535	-4	-4	-4	-4	-5		1535	-0.606385	-0.605062	-0.605708	-0.597758	-0.748381
1536	-38	-37	-37	-38	-43	1536	-4	-4	-4	-4	-5		1536	-0.606385	-0.605062	-0.605708	-0.597758	-0.748381
1537	-38	-37	-37	-38	-43	1537	-4	-4	-4	-4	-5		1537	-0.606385	-0.605062	-0.605708	-0.597758	-0.748381
1538	-38	-37	-37	-38	-43	1538	-4	-4	-4	-4	-5		1538	-0.606385	-0.605062	-0.605708	-0.597758	-0.748381
1539	-38	-37	-37	-38	-43	1539	-4	-4	-4	-4	-5		1539	-0.606385	-0.605062	-0.605708	-0.597758	-0.748381
1540	-38	-37	-37	-38	-43	1540	-4	-4	-4	-4	-5		1540	-0.606385	-0.605062	-0.605708	-0.597758	-0.748381
1541	-38	-37	-37	-38	-43	1541	-4	-4	-4	-4	-6		1541	-0.606385	-0.605062	-0.605708	-0.597758	-0.898057
1542	-38	-37	-37	-38	-43	1542	-4	-4	-4	-4	-6		1542	-0.606385	-0.605062	-0.605708	-0.597758	-0.898057
1543	-38	-37	-37	-38	-43	1543	-4	-4	-4	-4	-6		1543	-0.606385	-0.605062	-0.605708	-0.597758	-0.898057
1544	-38	-37	-37	-38	-43	1544	-4	-4	-4	-4	-6		1544	-0.606385	-0.605062	-0.605708	-0.597758	-0.898057
1545	-38	-37	-37	-38	-43	1545	-4	-4	-4	-4	-6		1545	-0.606385	-0.605062	-0.605708	-0.597758	-0.898057
1546	-38	-37	-37	-38	-43	1546	-4	-4	-4	-4	-6		1546	-0.606385	-0.605062	-0.605708	-0.597758	-0.898057
1547	-38	-37	-37	-38	-43	1547	-4	-4	-4	-4	-6		1547	-0.606385	-0.605062	-0.605708	-0.597758	-0.898057
1548	-38	-37	-37	-38	-43	1548	-4	-4	-4	-4	-6		1548	-0.606385	-0.605062	-0.605708	-0.597758	-0.898057
1549	-38	-37	-37	-38	-43	1549	-4	-4	-4	-4	-6		1549	-0.606385	-0.605062	-0.605708	-0.597758	-0.898057
1550	-38	-37	-37	-38	-43	1550	-4	-4	-4	-4	-6		1550	-0.606385	-0.605062	-0.605708	-0.597758	-0.898057
1551	-38	-37	-37	-38	-43	1551	-4	-4	-4	-4	-6		1551	-0.606385	-0.605062	-0.605708	-0.597758	-0.898057
1552	-38	-37	-37	-38	-43	1552	-4	-4	-4	-4	-6		1552	-0.606385	-0.605062	-0.605708	-0.597758	-0.898057
1553	-38	-37	-37	-38	-43	1553	-4	-4	-4	-4	-6		1553	-0.606385	-0.605062	-0.605708	-0.597758	-0.898057
1554	-38	-37	-37	-38	-43	1554	-4	-4	-4	-4	-6		1554	-0.606385	-0.605062	-0.605708	-0.597758	-0.898057
1555	-38	-37	-37	-38	-43	1555	-4	-4	-4	-4	-6		1555	-0.606385	-0.605062	-0.605708	-0.597758	-0.898057
1556	-38	-37	-37	-38	-43	1556	-4	-4	-4	-4	-6		1556	-0.606385	-0.605062	-0.605708	-0.597758	-0.898057
1557	-38	-37	-37	-38	-43	1557	-4	-4	-4	-4	-6		1557	-0.606385	-0.605062	-0.605708	-0.597758	-0.898057
1558	-38	-37	-37	-38	-43	1558	-4	-4	-5	-4	-6		1558	-0.606385	-0.605062	-0.757135	-0.597758	-0.898057
1559	-38	-37	-37	-38	-43	1559	-4	-4	-5	-4	-6		1559	-0.606385	-0.605062	-0.757135	-0.597758	-0.898057
1560	-38	-37	-37	-38	-43	1560	-4	-4	-5	-4	-6		1560	-0.606385	-0.605062	-0.757135	-0.597758	-0.898057
1561	-38	-37	-37	-38	-43	1561	-4	-4	-5	-4	-6		1561	-0.606385	-0.605062	-0.757135	-0.597758	-0.898057
1562	-38	-37	-37	-38	-43	1562	-4	-4	-5	-4	-6		1562	-0.606385	-0.605062	-0.757135	-0.597758	-0.898057
1563	-37	-37	-37	-38	-43	1563	-4	-4	-5	-4	-6		1563	-0.606385	-0.605062	-0.757135	-0.597758	-0.898057
1564	-37	-37	-37	-38	-43	1564	-4	-4	-5	-4	-6		1564	-0.606385	-0.605062	-0.757135	-0.597758	-0.898057
1565	-37	-37	-37	-38	-43	1565	-4	-4	-5	-4	-6		1565	-0.606385	-0.605062	-0.757135	-0.597758	-0.898057
1566	-37	-37	-37	-38	-43	1566	-4	-4	-5	-4	-6		1566	-0.606385	-0.605062	-0.757135	-0.597758	-0.898057
1567	-37	-37	-37	-38	-43	1567	-4	-4	-5	-4	-6		1567	-0.606385	-0.605062	-0.757135	-0.597758	-0.898057
1568	-37	-37	-37	-38	-42	1568	-4	-4	-5	-4	-6		1568	-0.606385	-0.605062	-0.757135	-0.597758	-0.898057
1569	-37	-37	-37	-38	-42	1569	-4	-4	-5	-4	-6		1569	-0.606385	-0.605062	-0.757135	-0.597758	-0.898057
1570	-37	-37	-37	-38	-42	1570	-4	-4	-5	-4	-6		1570	-0.606385	-0.605062	-0.757135	-0.597758	-0.898057
1571	-37	-37	-37	-38	-42	1571	-4	-4	-5	-4	-6		1571	-0.606385	-0.605062	-0.757135	-0.597758	-0.898057
1572	-37	-37	-37	-38	-42	1572	-4	-4	-5	-4	-6		1572	-0.606385	-0.605062	-0.757135	-0.597758	-0.898057
1573	-37	-37	-37	-38	-42	1573	-4	-4	-5	-4	-6		1573	-0.606385	-0.605062	-0.757135	-0.597758	-0.898057
1574	-37	-37	-37	-38	-42	1574	-4	-4	-5	-4	-6		1574	-0.606385	-0.605062	-0.757135	-0.597758	-0.898057
1575	-37	-37	-37	-38	-42	1575	-4	-4	-5	-4	-6		1575	-0.606385	-0.605062	-0.757135	-0.597758	-0.898057
1576	-37	-37	-37	-38	-42	1576	-4	-4	-5	-4	-6		1576	-0.606385	-0.605062	-0.757135	-0.597758	-0.898057
1577	-37	-37	-37	-38	-42	1577	-4	-5	-5	-4	-6		1577	-0.606385	-0.756327	-0.757135	-0.597758	-0.898057
1578	-37	-37	-37	-38	-42	1578	-5	-5	-5	-4	-6		1578	-0.757981	-0.756327	-0.757135	-0.597758	-0.898057
1579	-37	-37	-37	-38	-42	1579	-5	-5	-5	-4	-6		1579	-0.757981	-0.756327	-0.757135	-0.597758	-0.898057
1580	-37	-37	-37	-38	-42	1580	-5	-5	-5	-4	-6		1580	-0.757981	-0.756327	-0.757135	-0.597758	-0.898057
1581	-37	-37	-37	-38	-42	1581	-5	-5	-5	-4	-6		1581	-0.757981	-0.756327	-0.757135	-0.597758	-0.898057
1582	-37	-37	-37	-38	-42	1582	-5	-5	-5	-4	-6		1582	-0.757981	-0.756327	-0.757135	-0.597758	-0.898057
1583	-37	-37	-37	-38	-42	1583	-5	-5	-5	-4	-6		1583	-0.757981	-0.756327	-0.757135	-0.597758	-0.898057
1584	-37	-37	-37	-39	-42	1584	-5	-5	-5	-4	-6		1584	-0.757981	-0.756327	-0.757135	-0.597758	-0.898057
1585	-37	-37	-37	-39	-42	1585	-5	-5	-5	-4	-5		1585	-0.757981	-0.756327	-0.757135	-0.597758	-0.748381
1586	-37	-37	-37	-39	-42	1586	-4	-5	-5	-4	-5		1586	-0.606385	-0.756327	-0.757135	-0.597758	-0.748381
1587	-37	-37	-37	-39	-42	1587	-4	-5	-5	-5	-5		1587	-0.606385	-0.756327	-0.757135	-0.747198	-0.748381
1588	-37	-37	-37	-39	-42	1588	-4	-5	-5	-5	-5		1588	-0.606385	-0.756327	-0.757135	-0.747198	-0.748381
1589	-37	-37	-37	-39	-42	1589	-4	-5	-5	-5	-6		1589	-0.606385	-0.756327	-0.757135	-0.747198	-0.898057
1590	-37	-37	-37	-39	-42	1590	-4	-5	-5	-5	-6		1590	-0.606385	-0.756327	-0.757135	-0.747198	-0.898057
1591	-37	-37	-37	-39	-42	1591	-4	-5	-5	-5	-6		1591	-0.606385	-0.756327	-0.757135	-0.747198	-0.898057
1592	-37	-37	-37	-39	-42	1592	-4	-5	-5	-5	-6		1592	-0.606385	-0.756327	-0.757135	-0.747198	-0.898057
1593	-37	-37	-38	-39	-42	1593	-4	-5	-5	-5	-6		1593	-0.606385	-0.756327	-0.757135	-0.747198	-0.898057
1594	-37	-37	-38	-39	-42	1594	-4	-5	-5	-5	-6		1594	-0.606385	-0.756327	-0.757135	-0.747198	-0.898057
1595	-37	-37	-38	-39	-42	1595	-4	-5	-5	-5	-6		1595	-0.606385	-0.756327	-0.757135	-0.747198	-0.898057
1596	-37	-37	-38	-39	-42	1596	-4	-5	-5	-5	-6		1596	-0.606385	-0.756327	-0.757135	-0.747198	-0.898057
1597	-37	-37	-38	-39	-42	1597	-4	-5	-5	-5	-6		1597	-0.606385	-0.756327	-0.757135	-0.747198	-0.898057
1598	-37	-37	-38	-39	-42	1598	-4	-5	-5	-5	-6		1598	-0.606385	-0.756327	-0.757135	-0.747198	-0.898057
1599	-37	-37	-38	-39	-42	1599	-4	-5	-5	-5	-6		1599	-0.606385	-0.756327	-0.757135	-0.747198	-0.898057
1600	-37	-37	-38	-39	-42	1600	-4	-5	-5	-5	-6		1600	-0.606385	-0.756327	-0.757135	-0.747198	-0.898057
1601	-37	-37	-38	-39	-42	1601	-4	-5	-5	-5	-6		1601	-0.606385	-0.756327	-0.757135	-0.747198	-0.898057
1602	-37	-37	-38	-39	-42	1602	-4	-5	-5	-5	-6		1602	-0.606385	-0.756327	-0.757135	-0.747198	-0.898057
1603	-37	-37	-38	-39	-42	1603	-4	-5	-5	-5	-5		1603	-0.606385	-0.756327	-0.757135	-0.747198	-0.748381
1604	-37	-37	-38	-39	-42	1604	-4	-5	-5	-5	-5		1604	-0.606385	-0.756327	-0.757135	-0.747198	-0.748381
1605	-37	-37	-38	-39	-42	1605	-4	-5	-5	-5	-5		1605	-0.606385	-0.756327	-0.757135	-0.747198	-0.748381
1606	-37	-37	-38	-39	-42	1606	-4	-5	-5	-5	-5		1606	-0.606385	-0.756327	-0.757135	-0.747198	-0.748381
1607	-37	-37	-38	-39	-42	1607	-4	-5	-5	-5	-5		1607	-0.606385	-0.756327	-0.757135	-0.747198	-0.748381
1608	-37	-37	-38	-39	-42	1608	-4	-5	-5	-5	-5		1608	-0.606385	-0.756327	-0.757135	-0.747198	-0.748381
1609	-37	-37	-38	-39	-42	1609	-4	-5	-5	-5	-5		1609	-0.606385	-0.756327	-0.757135	-0.747198	-0.748381
1610	-37	-37	-38	-39	-42	1610	-4	-5	-5	-5	-5		1610	-0.606385	-0.756327	-0.757135	-0.747198	-0.748381
1611	-37	-37	-38	-39	-42	1611	-4	-5	-5	-5	-5		1611	-0.606385	-0.756327	-0.757135	-0.747198	-0.748381
1612	-37	-37	-38	-39	-42	1612	-4	-5	-5	-5	-5		1612	-0.606385	-0.756327	-0.757135	-0.747198	-0.748381
1613	-37	-37	-38	-39	-42	1613	-4	-5	-5	-5	-5		1613	-0.606385	-0.756327	-0.757135	-0.747198	-0.748381
1614	-37	-37	-38	-39	-42	1614	-4	-5	-5	-5	-5		1614	-0.606385	-0.756327	-0.757135	-0.747198	-0.748381
1615	-37	-37	-38	-39	-42	1615	-4	-5	-5	-5	-5		1615	-0.606385	-0.756327	-0.757135	-0.747198	-0.748381
1616	-38	-37	-38	-39	-42	1616	-4	-5	-5	-5	-5		1616	-0.606385	-0.756327	-0.757135	-0.747198	-0.748381
1617	-38	-37	-38	-39	-42	1617	-4	-5	-5	-5	-5		1617	-0.606385	-0.756327	-0.757135	-0.747198	-0.748381
1618	-38	-37	-38	-39	-42	1618	-4	-5	-5	-5	-5		1618	-0.606385	-0.756327	-0.757135	-0.747198	-0.748381
1619	-38	-37	-38	-39	-42	1619	-4	-5	-5	-5	-5		1619	-0.606385	-0.756327	-0.757135	-0.747198	-0.748381
1620	-38	-37	-38	-39	-42	1620	-4	-5	-5	-5	-5		1620	-0.606385	-0.756327	-0.757135	-0.747198	-0.748381
1621	-38	-37	-38	-39	-42	1621	-4	-5	-5	-5	-5		1621	-0.606385	-0.756327	-0.757135	-0.747198	-0.748381
1622	-37	-37	-38	-39	-42	1622	-4	-5	-5	-5	-5		1622	-0.606385	-0.756327	-0.757135	-0.747198	-0.748381
1623	-37	-37	-38	-39	-42	1623	-4	-5	-5	-5	-5		1623	-0.606385	-0.756327	-0.757135	-0.747198	-0.748381
1624	-37	-37	-38	-39	-42	1624	-4	-5	-5	-5	-5		1624	-0.606385	-0.756327	-0.757135	-0.747198	-0.748381
1625	-37	-37	-38	-39	-42	1625	-4	-5	-5	-5	-5		1625	-0.606385	-0.756327	-0.757135	-0.747198	-0.748381
1626	-37	-37	-38	-39	-42	1626	-4	-5	-5	-5	-5		1626	-0.606385	-0.756327	-0.757135	-0.747198	-0.748381
1627	-37	-37	-38	-39	-42	1627	-4	-5	-5	-5	-5		1627	-0.606385	-0.756327	-0.757135	-0.747198	-0.748381
1628	-37	-37	-38	-39	-42	1628	-4	-5	-5	-5	-5		1628	-0.606385	-0.756327	-0.757135	-0.747198	-0.748381
1629	-37	-37	-38	-39	-42	1629	-4	-5	-5	-5	-5		1629	-0.606385	-0.756327	-0.757135	-0.747198	-0.748381
1630	-37	-37	-38	-39	-42	1630	-4	-5	-5	-5	-5		1630	-0.606385	-0.756327	-0.757135	-0.747198	-0.748381
1631	-37	-37	-38	-39	-42	1631	-4	-5	-5	-5	-5		1631	-0.606385	-0.756327	-0.757135	-0.747198	-0.748381
1632	-37	-37	-38	-39	-42	1632	-4	-5	-5	-5	-5		1632	-0.606385	-0.756327	-0.757135	-0.747198	-0.748381
1633	-37	-37	-38	-39	-42	1633	-4	-5	-5	-5	-5		1633	-0.606385	-0.756327	-0.757135	-0.747198	-0.748381
1634	-37	-37	-38	-39	-42	1634	-4	-5	-5	-5	-5		1634	-0.606385	-0.756327	-0.757135	-0.747198	-0.748381
1635	-37	-37	-38	-39	-42	1635	-4	-5	-5	-5	-5		1635	-0.606385	-0.756327	-0.757135	-0.747198	-0.748381
1636	-37	-37	-38	-39	-42	1636	-4	-5	-5	-5	-5		1636	-0.606385	-0.756327	-0.757135	-0.747198	-0.748381
1637	-37	-37	-38	-39	-42	1637	-4	-5	-5	-5	-5		1637	-0.606385	-0.756327	-0.757135	-0.747198	-0.748381
1638	-37	-37	-38	-39	-43	1638	-4	-5	-5	-5	-5		1638	-0.606385	-0.756327	-0.757135	-0.747198	-0.748381
1639	-37	-37	-38	-39	-43	1639	-4	-5	-5	-5	-5		1639	-0.606385	-0.756327	-0.757135	-0.747198	-0.748381
1640	-37	-37	-38	-39	-43	1640	-4	-5	-5	-5	-4		1640	-0.606385	-0.756327	-0.757135	-0.747198	-0.598705
1641	-37	-37	-38	-39	-43	1641	-4	-5	-5	-5	-4		1641	-0.606385	-0.756327	-0.757135	-0.747198	-0.598705
1642	-37	-37	-38	-39	-43	1642	-4	-5	-5	-5	-4		1642	-0.606385	-0.756327	-0.757135	-0.747198	-0.598705
1643	-37	-37	-38	-39	-43	1643	-4	-5	-4	-4	-4		1643	-0.606385	-0.756327	-0.605708	-0.597758	-0.598705
1644	-37	-37	-38	-39	-43	1644	-4	-5	-4	-4	-4		1644	-0.606385	-0.756327	-0.605708	-0.597758	-0.598705
1645	-37	-37	-38	-39	-43	1645	-4	-5	-4	-4	-5		1645	-0.606385	-0.756327	-0.605708	-0.597758	-0.748381
1646	-37	-37	-38	-39	-43	1646	-4	-5	-4	-4	-5		1646	-0.606385	-0.756327	-0.605708	-0.597758	-0.748381
1647	-37	-37	-38	-39	-43	1647	-4	-5	-4	-4	-5		1647	-0.606385	-0.756327	-0.605708	-0.597758	-0.748381
1648	-37	-37	-38	-39	-43	1648	-4	-5	-4	-4	-5		1648	-0.606385	-0.756327	-0.605708	-0.597758	-0.748381
1649	-37	-37	-38	-38	-43	1649	-4	-5	-4	-4	-5		1649	-0.606385	-0.756327	-0.605708	-0.597758	-0.748381
1650	-37	-37	-38	-38	-43	1650	-4	-5	-4	-4	-5		1650	-0.606385	-0.756327	-0.605708	-0.597758	-0.748381
1651	-37	-37	-38	-38	-43	1651	-4	-5	-4	-4	-5		1651	-0.606385	-0.756327	-0.605708	-0.597758	-0.748381
1652	-37	-37	-38	-38	-43	1652	-4	-5	-4	-4	-5		1652	-0.606385	-0.756327	-0.605708	-0.597758	-0.748381
1653	-37	-37	-38	-38	-43	1653	-4	-5	-4	-4	-5		1653	-0.606385	-0.756327	-0.605708	-0.597758	-0.748381
1654	-37	-37	-38	-38	-43	1654	-4	-5	-4	-4	-5		1654	-0.606385	-0.756327	-0.605708	-0.597758	-0.748381
1655	-37	-37	-38	-38	-43	1655	-4	-5	-4	-4	-5		1655	-0.606385	-0.756327	-0.605708	-0.597758	-0.748381
1656	-37	-36	-38	-38	-43	1656	-4	-5	-4	-4	-5		1656	-0.606385	-0.756327	-0.605708	-0.597758	-0.748381
1657	-37	-36	-38	-38	-43	1657	-4	-5	-4	-4	-5		1657	-0.606385	-0.756327	-0.605708	-0.597758	-0.748381
1658	-37	-36	-38	-38	-43	1658	-4	-5	-4	-4	-5		1658	-0.606385	-0.756327	-0.605708	-0.597758	-0.748381
1659	-37	-36	-38	-38	-43	1659	-4	-4	-4	-4	-5		1659	-0.606385	-0.605062	-0.605708	-0.597758	-0.748381
1660	-37	-36	-38	-38	-43	1660	-4	-4	-4	-4	-5		1660	-0.606385	-0.605062	-0.605708	-0.597758	-0.748381
1661	-36	-36	-38	-38	-43	1661	-4	-4	-4	-4	-5		1661	-0.606385	-0.605062	-0.605708	-0.597758	-0.748381
1662	-36	-36	-38	-38	-43	1662	-4	-4	-4	-4	-5		1662	-0.606385	-0.605062	-0.605708	-0.597758	-0.748381
1663	-36	-36	-38	-38	-43	1663	-4	-4	-4	-4	-5		1663	-0.606385	-0.605062	-0.605708	-0.597758	-0.748381
1664	-36	-36	-38	-38	-43	1664	-4	-4	-4	-4	-5		1664	-0.606385	-0.605062	-0.605708	-0.597758	-0.748381
1665	-36	-36	-38	-38	-43	1665	-4	-4	-4	-4	-5		1665	-0.606385	-0.605062	-0.605708	-0.597758	-0.748381
1666	-36	-36	-38	-38	-43	1666	-4	-4	-4	-4	-5		1666	-0.606385	-0.605062	-0.605708	-0.597758	-0.748381
1667	-37	-36	-38	-38	-43	1667	-4	-4	-4	-4	-5		1667	-0.606385	-0.605062	-0.605708	-0.597758	-0.748381
1668	-37	-36	-38	-38	-43	1668	-4	-4	-4	-4	-5		1668	-0.606385	-0.605062	-0.605708	-0.597758	-0.748381
1669	-37	-36	-38	-38	-43	1669	-4	-4	-4	-4	-5		1669	-0.606385	-0.605062	-0.605708	-0.597758	-0.748381
1670	-37	-36	-38	-38	-43	1670	-4	-4	-4	-4	-5		1670	-0.606385	-0.605062	-0.605708	-0.597758	-0.748381
1671	-37	-36	-38	-38	-43	1671	-4	-4	-4	-4	-5		1671	-0.606385	-0.605062	-0.605708	-0.597758	-0.748381
1672	-37	-36	-38	-38	-43	1672	-4	-4	-4	-4	-5		1672	-0.606385	-0.605062	-0.605708	-0.597758	-0.748381
1673	-37	-36	-38	-38	-43	1673	-4	-4	-4	-4	-5		1673	-0.606385	-0.605062	-0.605708	-0.597758	-0.748381
1674	-37	-36	-38	-38	-43	1674	-4	-4	-4	-4	-5		1674	-0.606385	-0.605062	-0.605708	-0.597758	-0.748381
1675	-37	-36	-38	-38	-43	1675	-4	-4	-4	-4	-5		1675	-0.606385	-0.605062	-0.605708	-0.597758	-0.748381
1676	-37	-36	-37	-38	-43	1676	-4	-4	-4	-4	-5		1676	-0.606385	-0.605062	-0.605708	-0.597758	-0.748381
1677	-37	-36	-37	-38	-43	1677	-4	-4	-4	-4	-5		1677	-0.606385	-0.605062	-0.605708	-0.597758	-0.748381
1678	-37	-36	-37	-38	-43	1678	-4	-4	-4	-4	-5		1678	-0.606385	-0.605062	-0.605708	-0.597758	-0.748381
1679	-37	-36	-37	-38	-43	1679	-4	-4	-4	-4	-5		1679	-0.606385	-0.605062	-0.605708	-0.597758	-0.748381
1680	-37	-36	-37	-38	-43	1680	-4	-4	-4	-4	-5		1680	-0.606385	-0.605062	-0.605708	-0.597758	-0.748381
1681	-37	-36	-37	-38	-43	1681	-4	-4	-4	-4	-5		1681	-0.606385	-0.605062	-0.605708	-0.597758	-0.748381
1682	-37	-36	-37	-38	-42	1682	-4	-4	-4	-4	-5		1682	-0.606385	-0.605062	-0.605708	-0.597758	-0.748381
1683	-37	-36	-37	-38	-42	1683	-4	-4	-4	-4	-5		1683	-0.606385	-0.605062	-0.605708	-0.597758	-0.748381
1684	-37	-36	-37	-38	-42	1684	-4	-4	-4	-4	-5		1684	-0.606385	-0.605062	-0.605708	-0.597758	-0.748381
1685	-37	-36	-37	-38	-42	1685	-4	-4	-4	-4	-5		1685	-0.606385	-0.605062	-0.605708	-0.597758	-0.748381
1686	-37	-36	-37	-38	-43	1686	-4	-4	-4	-4	-5		1686	-0.606385	-0.605062	-0.605708	-0.597758	-0.748381
1687	-37	-36	-37	-38	-43	1687	-4	-4	-4	-4	-5		1687	-0.606385	-0.605062	-0.605708	-0.597758	-0.748381
1688	-37	-36	-37	-38	-43	1688	-3	-4	-4	-4	-5		1688	-0.454788	-0.605062	-0.605708	-0.597758	-0.748381
1689	-37	-36	-37	-38	-43	1689	-3	-4	-4	-4	-5		1689	-0.454788	-0.605062	-0.605708	-0.597758	-0.748381
1690	-37	-36	-37	-38	-43	1690	-3	-4	-4	-4	-5		1690	-0.454788	-0.605062	-0.605708	-0.597758	-0.748381
1691	-37	-36	-37	-38	-43	1691	-3	-4	-4	-4	-5		1691	-0.454788	-0.605062	-0.605708	-0.597758	-0.748381
1692	-37	-36	-37	-38	-43	1692	-3	-4	-4	-4	-5		1692	-0.454788	-0.605062	-0.605708	-0.597758	-0.748381
1693	-37	-36	-37	-38	-43	1693	-3	-4	-4	-4	-5		1693	-0.454788	-0.605062	-0.605708	-0.597758	-0.748381
1694	-37	-36	-37	-38	-43	1694	-3	-4	-4	-4	-5		1694	-0.454788	-0.605062	-0.605708	-0.597758	-0.748381
1695	-37	-36	-37	-38	-43	1695	-3	-4	-4	-4	-5		1695	-0.454788	-0.605062	-0.605708	-0.597758	-0.748381
1696	-37	-36	-37	-38	-43	1696	-3	-4	-4	-4	-5		1696	-0.454788	-0.605062	-0.605708	-0.597758	-0.748381
1697	-37	-36	-37	-38	-43	1697	-3	-4	-4	-4	-5		1697	-0.454788	-0.605062	-0.605708	-0.597758	-0.748381
1698	-37	-36	-37	-38	-43	1698	-3	-4	-4	-5	-5		1698	-0.454788	-0.605062	-0.605708	-0.747198	-0.748381
1699	-37	-36	-37	-38	-43	1699	-3	-4	-4	-5	-5		1699	-0.454788	-0.605062	-0.605708	-0.747198	-0.748381
1700	-37	-36	-37	-38	-42	1700	-3	-4	-4	-5	-5		1700	-0.454788	-0.605062	-0.605708	-0.747198	-0.748381
1701	-37	-36	-37	-38	-42	1701	-3	-4	-4	-5	-5		1701	-0.454788	-0.605062	-0.605708	-0.747198	-0.748381
1702	-37	-36	-37	-38	-42	1702	-3	-4	-4	-5	-5		1702	-0.454788	-0.605062	-0.605708	-0.747198	-0.748381
1703	-37	-36	-37	-38	-42	1703	-3	-4	-4	-5	-5		1703	-0.454788	-0.605062	-0.605708	-0.747198	-0.748381
1704	-37	-36	-37	-38	-42	1704	-3	-4	-4	-5	-5		1704	-0.454788	-0.605062	-0.605708	-0.747198	-0.748381
1705	-37	-36	-37	-38	-42	1705	-3	-4	-4	-5	-5		1705	-0.454788	-0.605062	-0.605708	-0.747198	-0.748381
1706	-37	-36	-37	-38	-42	1706	-3	-4	-4	-5	-5		1706	-0.454788	-0.605062	-0.605708	-0.747198	-0.748381
1707	-37	-36	-37	-38	-42	1707	-3	-4	-4	-5	-5		1707	-0.454788	-0.605062	-0.605708	-0.747198	-0.748381
1708	-37	-36	-37	-38	-42	1708	-3	-4	-4	-5	-5		1708	-0.454788	-0.605062	-0.605708	-0.747198	-0.748381
1709	-37	-36	-37	-38	-42	1709	-3	-4	-4	-5	-5		1709	-0.454788	-0.605062	-0.605708	-0.747198	-0.748381
1710	-37	-36	-37	-38	-42	1710	-3	-4	-4	-5	-5		1710	-0.454788	-0.605062	-0.605708	-0.747198	-0.748381
1711	-37	-36	-37	-38	-42	1711	-3	-4	-4	-5	-5		1711	-0.454788	-0.605062	-0.605708	-0.747198	-0.748381
1712	-37	-36	-37	-39	-42	1712	-3	-4	-4	-5	-5		1712	-0.454788	-0.605062	-0.605708	-0.747198	-0.748381
1713	-37	-36	-37	-39	-42	1713	-3	-4	-4	-5	-5		1713	-0.454788	-0.605062	-0.605708	-0.747198	-0.748381
1714	-37	-36	-37	-39	-42	1714	-3	-4	-4	-5	-5		1714	-0.454788	-0.605062	-0.605708	-0.747198	-0.748381
1715	-37	-36	-37	-39	-42	1715	-3	-4	-4	-5	-5		1715	-0.454788	-0.605062	-0.605708	-0.747198	-0.748381
1716	-37	-36	-37	-39	-42	1716	-3	-4	-4	-5	-5		1716	-0.454788	-0.605062	-0.605708	-0.747198	-0.748381
1717	-37	-36	-37	-39	-42	1717	-3	-4	-4	-5	-5		1717	-0.454788	-0.605062	-0.605708	-0.747198	-0.748381
1718	-37	-36	-37	-39	-42	1718	-3	-4	-4	-5	-5		1718	-0.454788	-0.605062	-0.605708	-0.747198	-0.748381
1719	-37	-36	-37	-39	-42	1719	-3	-4	-4	-5	-5		1719	-0.454788	-0.605062	-0.605708	-0.747198	-0.748381
1720	-37	-36	-37	-39	-42	1720	-3	-4	-4	-5	-5		1720	-0.454788	-0.605062	-0.605708	-0.747198	-0.748381
1721	-37	-36	-37	-39	-42	1721	-3	-4	-4	-5	-5		1721	-0.454788	-0.605062	-0.605708	-0.747198	-0.748381
1722	-37	-36	-37	-39	-42	1722	-3	-4	-4	-5	-5		1722	-0.454788	-0.605062	-0.605708	-0.747198	-0.748381
1723	-37	-36	-37	-39	-42	1723	-3	-4	-4	-5	-5		1723	-0.454788	-0.605062	-0.605708	-0.747198	-0.748381
1724	-37	-36	-37	-39	-42	1724	-3	-4	-4	-5	-5		1724	-0.454788	-0.605062	-0.605708	-0.747198	-0.748381
1725	-37	-36	-37	-39	-42	1725	-3	-4	-4	-5	-5		1725	-0.454788	-0.605062	-0.605708	-0.747198	-0.748381
1726	-37	-36	-37	-39	-42	1726	-3	-4	-4	-5	-6		1726	-0.454788	-0.605062	-0.605708	-0.747198	-0.898057
1727	-37	-36	-37	-39	-42	1727	-3	-4	-4	-5	-6		1727	-0.454788	-0.605062	-0.605708	-0.747198	-0.898057
1728	-37	-36	-37	-39	-42	1728	-3	-4	-4	-5	-6		1728	-0.454788	-0.605062	-0.605708	-0.747198	-0.898057
1729	-37	-36	-37	-39	-42	1729	-3	-4	-4	-5	-6		1729	-0.454788	-0.605062	-0.605708	-0.747198	-0.898057
1730	-37	-36	-37	-39	-42	1730	-3	-4	-4	-5	-6		1730	-0.454788	-0.605062	-0.605708	-0.747198	-0.898057
1731	-37	-36	-37	-39	-42	1731	-3	-4	-4	-5	-6		1731	-0.454788	-0.605062	-0.605708	-0.747198	-0.898057
1732	-37	-36	-37	-39	-42	1732	-3	-4	-4	-5	-6		1732	-0.454788	-0.605062	-0.605708	-0.747198	-0.898057
1733	-37	-36	-37	-39	-42	1733	-3	-4	-5	-5	-6		1733	-0.454788	-0.605062	-0.757135	-0.747198	-0.898057
1734	-37	-36	-37	-39	-42	1734	-3	-4	-5	-5	-6		1734	-0.454788	-0.605062	-0.757135	-0.747198	-0.898057
1735	-37	-36	-37	-39	-42	1735	-3	-4	-5	-5	-6		1735	-0.454788	-0.605062	-0.757135	-0.747198	-0.898057
1736	-37	-36	-37	-39	-42	1736	-4	-4	-5	-5	-6		1736	-0.606385	-0.605062	-0.757135	-0.747198	-0.898057
1737	-37	-36	-37	-39	-41	1737	-4	-4	-5	-5	-6		1737	-0.606385	-0.605062	-0.757135	-0.747198	-0.898057
1738	-37	-36	-37	-39	-41	1738	-4	-4	-5	-5	-6		1738	-0.606385	-0.605062	-0.757135	-0.747198	-0.898057
1739	-37	-36	-37	-39	-41	1739	-4	-4	-5	-5	-6		1739	-0.606385	-0.605062	-0.757135	-0.747198	-0.898057
1740	-37	-36	-37	-39	-41	1740	-4	-4	-5	-5	-6		1740	-0.606385	-0.605062	-0.757135	-0.747198	-0.898057
1741	-37	-36	-37	-39	-41	1741	-4	-4	-5	-5	-6		1741	-0.606385	-0.605062	-0.757135	-0.747198	-0.898057
1742	-37	-36	-37	-39	-42	1742	-4	-4	-5	-5	-6		1742	-0.606385	-0.605062	-0.757135	-0.747198	-0.898057
1743	-37	-36	-37	-39	-42	1743	-4	-4	-5	-4	-6		1743	-0.606385	-0.605062	-0.757135	-0.597758	-0.898057
1744	-37	-36	-37	-39	-42	1744	-4	-4	-5	-4	-6		1744	-0.606385	-0.605062	-0.757135	-0.597758	-0.898057
1745	-37	-36	-37	-39	-42	1745	-4	-4	-5	-4	-6		1745	-0.606385	-0.605062	-0.757135	-0.597758	-0.898057
1746	-37	-36	-37	-39	-42	1746	-4	-4	-5	-4	-6		1746	-0.606385	-0.605062	-0.757135	-0.597758	-0.898057
1747	-37	-36	-37	-39	-42	1747	-4	-4	-5	-4	-6		1747	-0.606385	-0.605062	-0.757135	-0.597758	-0.898057
1748	-37	-36	-37	-39	-42	1748	-4	-4	-5	-4	-6		1748	-0.606385	-0.605062	-0.757135	-0.597758	-0.898057
1749	-37	-36	-37	-39	-42	1749	-4	-4	-5	-4	-6		1749	-0.606385	-0.605062	-0.757135	-0.597758	-0.898057
1750	-37	-36	-37	-39	-42	1750	-4	-4	-5	-5	-6		1750	-0.606385	-0.605062	-0.757135	-0.747198	-0.898057
1751	-37	-36	-37	-39	-42	1751	-4	-4	-5	-5	-6		1751	-0.606385	-0.605062	-0.757135	-0.747198	-0.898057
1752	-37	-36	-37	-39	-42	1752	-4	-4	-5	-5	-6		1752	-0.606385	-0.605062	-0.757135	-0.747198	-0.898057
1753	-37	-36	-37	-39	-42	1753	-4	-4	-5	-5	-6		1753	-0.606385	-0.605062	-0.757135	-0.747198	-0.898057
1754	-37	-36	-37	-39	-42	1754	-4	-4	-5	-4	-6		1754	-0.606385	-0.605062	-0.757135	-0.597758	-0.898057
1755	-37	-36	-37	-39	-42	1755	-4	-4	-5	-4	-5		1755	-0.606385	-0.605062	-0.757135	-0.597758	-0.748381
1756	-37	-36	-37	-39	-42	1756	-4	-4	-5	-4	-5		1756	-0.606385	-0.605062	-0.757135	-0.597758	-0.748381
1757	-37	-36	-37	-39	-42	1757	-4	-4	-5	-4	-5		1757	-0.606385	-0.605062	-0.757135	-0.597758	-0.748381
1758	-37	-36	-37	-39	-42	1758	-4	-4	-5	-4	-5		1758	-0.606385	-0.605062	-0.757135	-0.597758	-0.748381
1759	-37	-36	-38	-39	-42	1759	33	-4	-5	-4	-5		1759	5.00267	-0.605062	-0.757135	-0.597758	-0.748381
1760	-37	-36	-38	-39	-42	1760	33	-4	-5	-4	-5		1760	5.00267	-0.605062	-0.757135	-0.597758	-0.748381
1761	-37	-36	-38	-39	-42	1761	33	-4	-5	-4	-5		1761	5.00267	-0.605062	-0.757135	-0.597758	-0.748381
1762	-37	-36	-38	-39	-42	1762	33	-4	-5	-4	-6		1762	5.00267	-0.605062	-0.757135	-0.597758	-0.898057
1763	-37	-36	-38	-39	-42	1763	33	-4	-5	-4	-6		1763	5.00267	-0.605062	-0.757135	-0.597758	-0.898057
1764	-37	-36	-38	-39	-42	1764	33	-5	-5	-4	-6		1764	5.00267	-0.756327	-0.757135	-0.597758	-0.898057
1765	-37	-36	-38	-39	-42	1765	33	-5	-5	-4	-6		1765	5.00267	-0.756327	-0.757135	-0.597758	-0.898057
1766	-37	-36	-38	-39	-42	1766	33	-5	-5	-4	-6		1766	5.00267	-0.756327	-0.757135	-0.597758	-0.898057
1767	-37	-36	-38	-39	-42	1767	33	-5	-5	-4	-6		1767	5.00267	-0.756327	-0.757135	-0.597758	-0.898057
1768	-37	-36	-38	-39	-42	1768	33	-5	-5	-4	-5		1768	5.00267	-0.756327	-0.757135	-0.597758	-0.748381
1769	-37	-36	-38	-39	-42	1769	33	-5	-5	-4	-5		1769	5.00267	-0.756327	-0.757135	-0.597758	-0.748381
1770	-37	-36	-38	-39	-42	1770	33	-5	-5	-4	-5		1770	5.00267	-0.756327	-0.757135	-0.597758	-0.748381
1771	-37	-36	-38	-39	-42	1771	33	-5	-5	-4	-5		1771	5.00267	-0.756327	-0.757135	-0.597758	-0.748381
1772	-37	-36	-38	-39	-42	1772	33	-5	-5	-4	-5		1772	5.00267	-0.756327	-0.757135	-0.597758	-0.748381
1773	-37	-36	-38	-39	-42	1773	33	-5	-5	-4	-5		1773	5.00267	-0.756327	-0.757135	-0.597758	-0.748381
1774	-37	-36	-38	-38	-42	1774	33	-5	-5	-4	-5		1774	5.00267	-0.756327	-0.757135	-0.597758	-0.748381
1775	-37	-36	-38	-38	-42	1775	33	-5	-5	-4	-5		1775	5.00267	-0.756327	-0.757135	-0.597758	-0.748381
1776	-37	-36	-38	-38	-42	1776	33	-5	-5	-4	-5		1776	5.00267	-0.756327	-0.757135	-0.597758	-0.748381
1777	-37	-36	-38	-38	-42	1777	33	-5	-5	-4	-5		1777	5.00267	-0.756327	-0.757135	-0.597758	-0.748381
1778	-37	-36	-38	-38	-42	1778	33	-5	-5	-4	-5		1778	5.00267	-0.756327	-0.757135	-0.597758	-0.748381
1779	-37	-36	-38	-38	-42	1779	33	-5	-5	-4	-5		1779	5.00267	-0.756327	-0.757135	-0.597758	-0.748381
1780	-37	-36	-38	-38	-42	1780	33	-5	-5	-4	-5		1780	5.00267	-0.756327	-0.757135	-0.597758	-0.748381
1781	-37	-36	-38	-38	-42	1781	33	-5	-5	-4	-5		1781	5.00267	-0.756327	-0.757135	-0.597758	-0.748381
1782	-37	-36	-38	-38	-42	1782	33	-5	-5	-4	-5		1782	5.00267	-0.756327	-0.757135	-0.597758	-0.748381
1783	-37	-36	-38	-38	-42	1783	33	-5	-5	-4	-5		1783	5.00267	-0.756327	-0.757135	-0.597758	-0.748381
1784	-37	-36	-38	-38	-42	1784	33	-5	-5	-4	-5		1784	5.00267	-0.756327	-0.757135	-0.597758	-0.748381
1785	-37	-36	-38	-38	-42	1785	33	-5	-5	-4	-5		1785	5.00267	-0.756327	-0.757135	-0.597758	-0.748381
1786	-37	-37	-38	-38	-42	1786	33	-5	-5	-4	-5		1786	5.00267	-0.756327	-0.757135	-0.597758	-0.748381
1787	-37	-37	-38	-38	-42	1787	33	-5	-5	-4	-5		1787	5.00267	-0.756327	-0.757135	-0.597758	-0.748381
1788	-37	-37	-38	-38	-42	1788	33	-5	-5	-4	-5		1788	5.00267	-0.756327	-0.757135	-0.597758	-0.748381
1789	-37	-37	-38	-38	-42	1789	33	-5	-5	-4	-5		1789	5.00267	-0.756327	-0.757135	-0.597758	-0.748381
1790	-38	-37	-38	-38	-42	1790	33	-5	-5	-4	-5		1790	5.00267	-0.756327	-0.757135	-0.597758	-0.748381
1791	-38	-37	-38	-38	-42	1791	33	-5	-5	-4	-5		1791	5.00267	-0.756327	-0.757135	-0.597758	-0.748381
1792	-37	-37	-38	-38	-42	1792	33	-5	-5	-4	-5		1792	5.00267	-0.756327	-0.757135	-0.597758	-0.748381
1793	-37	-37	-38	-38	-42	1793	33	-5	-5	-4	-5		1793	5.00267	-0.756327	-0.757135	-0.597758	-0.748381
1794	-37	-37	-38	-38	-42	1794	33	-5	-5	-4	-5		1794	5.00267	-0.756327	-0.757135	-0.597758	-0.748381
1795	-37	-37	-38	-38	-42	1795	33	-5	-5	-4	-5		1795	5.00267	-0.756327	-0.757135	-0.597758	-0.748381
1796	-37	-37	-38	-38	-42	1796	33	-5	-5	-4	-5		1796	5.00267	-0.756327	-0.757135	-0.597758	-0.748381
1797	-37	-37	-38	-38	-42	1797	33	-5	-5	-4	-5		1797	5.00267	-0.756327	-0.757135	-0.597758	-0.748381
1798	-37	-37	-38	-38	-42	1798	33	-5	-5	-4	-5		1798	5.00267	-0.756327	-0.757135	-0.597758	-0.748381
1799	-37	-37	-38	-38	-42	1799	33	-5	-5	-4	-5		1799	5.00267	-0.756327	-0.757135	-0.597758	-0.748381
1800	-37	-37	-38	-38	-42	1800	33	-5	-5	-4	-5		1800	5.00267	-0.756327	-0.757135	-0.597758	-0.748381
1801	-37	-37	-38	-38	-42	1801	33	-5	-5	-4	-5		1801	5.00267	-0.756327	-0.757135	-0.597758	-0.748381
1802	-37	-37	-38	-38	-42	1802	33	-5	-5	34	-5		1802	5.00267	-0.756327	-0.757135	5.08095	-0.748381
1803	-37	-37	-38	-38	-42	1803	33	-5	-5	34	-5		1803	5.00267	-0.756327	-0.757135	5.08095	-0.748381
1804	-37	-37	-38	-38	-42	1804	33	-5	-5	34	-5		1804	5.00267	-0.756327	-0.757135	5.08095	-0.748381
1805	-37	-37	-38	-38	-42	1805	33	-5	-5	34	-5		1805	5.00267	-0.756327	-0.757135	5.08095	-0.748381
1806	-37	-37	-38	-38	-42	1806	33	-5	-5	34	-5		1806	5.00267	-0.756327	-0.757135	5.08095	-0.748381
1807	-37	-37	-38	-38	-42	1807	33	-5	-5	34	-5		1807	5.00267	-0.756327	-0.757135	5.08095	-0.748381
1808	-37	-37	-38	-38	-42	1808	33	-5	-5	34	-5		1808	5.00267	-0.756327	-0.757135	5.08095	-0.748381
1809	-37	-37	-38	-38	-42	1809	33	-5	-5	34	-5		1809	5.00267	-0.756327	-0.757135	5.08095	-0.748381
1810	-37	-37	-38	-38	-42	1810	33	-5	-5	34	-5		1810	5.00267	-0.756327	-0.757135	5.08095	-0.748381
1811	-37	-37	-38	-38	-42	1811	33	-5	-5	34	-5		1811	5.00267	-0.756327	-0.757135	5.08095	-0.748381
1812	-37	-37	-38	-38	-42	1812	33	-5	-5	34	-5		1812	5.00267	-0.756327	-0.757135	5.08095	-0.748381
1813	-37	-37	-38	-38	-42	1813	33	-5	-5	34	-5		1813	5.00267	-0.756327	-0.757135	5.08095	-0.748381
1814	-37	-37	-38	-38	-42	1814	33	-5	-5	34	-5		1814	5.00267	-0.756327	-0.757135	5.08095	-0.748381
1815	-37	-37	-38	-38	-42	1815	33	-5	-5	34	-5		1815	5.00267	-0.756327	-0.757135	5.08095	-0.748381
1816	-37	-37	-38	-38	-42	1816	33	-5	-5	34	-5		1816	5.00267	-0.756327	-0.757135	5.08095	-0.748381
1817	-37	-37	-38	-38	-42	1817	33	-5	-5	34	-5		1817	5.00267	-0.756327	-0.757135	5.08095	-0.748381
1818	-37	-37	-38	-38	-42	1818	33	-5	-5	34	-5		1818	5.00267	-0.756327	-0.757135	5.08095	-0.748381
1819	-37	-37	-38	-38	-42	1819	33	-5	-5	34	-5		1819	5.00267	-0.756327	-0.757135	5.08095	-0.748381
1820	-37	-37	-38	-38	-42	1820	33	-5	-5	34	-5		1820	5.00267	-0.756327	-0.757135	5.08095	-0.748381
1821	-37	-37	-38	-38	-42	1821	33	-5	-5	34	-5		1821	5.00267	-0.756327	-0.757135	5.08095	-0.748381
1822	-37	-37	-38	-38	-42	1822	33	-5	-5	34	-5		1822	5.00267	-0.756327	-0.757135	5.08095	-0.748381
1823	-37	-37	-38	-38	-43	1823	33	-5	-5	34	-5		1823	5.00267	-0.756327	-0.757135	5.08095	-0.748381
1824	-37	-37	-38	-38	-43	1824	33	-5	-5	34	-5		1824	5.00267	-0.756327	-0.757135	5.08095	-0.748381
1825	-37	-37	-38	-38	-43	1825	33	-5	-5	34	-4		1825	5.00267	-0.756327	-0.757135	5.08095	-0.598705
1826	-37	-37	-38	-38	-43	1826	33	-5	-5	34	-4		1826	5.00267	-0.756327	-0.757135	5.08095	-0.598705
1827	-37	-37	-38	-38	-43	1827	33	-5	-5	34	-4		1827	5.00267	-0.756327	-0.757135	5.08095	-0.598705
1828	-37	-37	-38	-38	-43	1828	33	-5	-5	34	-4		1828	5.00267	-0.756327	-0.757135	5.08095	-0.598705
1829	-37	-37	-38	-38	-43	1829	33	-5	-5	34	-4		1829	5.00267	-0.756327	-0.757135	5.08095	-0.598705
1830	-37	-37	-38	-38	-43	1830	33	-5	-5	34	-4		1830	5.00267	-0.756327	-0.757135	5.08095	-0.598705
1831	-37	-37	-38	-38	-43	1831	33	-5	-5	34	-4		1831	5.00267	-0.756327	-0.757135	5.08095	-0.598705
1832	-37	-37	-38	-38	-43	1832	33	-5	-5	34	-4		1832	5.00267	-0.756327	-0.757135	5.08095	-0.598705
1833	-37	-37	-38	-38	-43	1833	33	-5	-5	34	-5		1833	5.00267	-0.756327	-0.757135	5.08095	-0.748381
1834	-37	-37	-38	-38	-43	1834	33	-5	-5	34	-5		1834	5.00267	-0.756327	-0.757135	5.08095	-0.748381
1835	-37	-37	-38	-38	-43	1835	33	-5	-4	34	-5		1835	5.00267	-0.756327	-0.605708	5.08095	-0.748381
1836	-37	-37	-38	-38	-43	1836	33	-5	-4	34	-5		1836	5.00267	-0.756327	-0.605708	5.08095	-0.748381
1837	-37	-37	-38	-38	-43	1837	33	-5	-4	34	-5		1837	5.00267	-0.756327	-0.605708	5.08095	-0.748381
1838	-37	-37	-38	-38	-43	1838	33	-5	-4	34	-5		1838	5.00267	-0.756327	-0.605708	5.08095	-0.748381
1839	-37	-37	-38	-39	-43	1839	33	-5	-4	34	-5		1839	5.00267	-0.756327	-0.605708	5.08095	-0.748381
1840	-37	-37	-38	-39	-43	1840	33	-5	-4	34	-5		1840	5.00267	-0.756327	-0.605708	5.08095	-0.748381
1841	-37	-37	-38	-39	-43	1841	33	-5	-4	34	-4		1841	5.00267	-0.756327	-0.605708	5.08095	-0.598705
1842	-37	-37	-38	-39	-43	1842	33	-5	-4	34	-4		1842	5.00267	-0.756327	-0.605708	5.08095	-0.598705
1843	-37	-37	-38	-39	-43	1843	33	-5	-4	34	-4		1843	5.00267	-0.756327	-0.605708	5.08095	-0.598705
1844	-37	-37	-37	-39	-43	1844	33	-5	-4	34	-5		1844	5.00267	-0.756327	-0.605708	5.08095	-0.748381
1845	-37	-37	-37	-39	-43	1845	33	32	-4	34	-5		1845	5.00267	4.84049	-0.605708	5.08095	-0.748381
1846	-37	-37	-37	-39	-43	1846	33	32	-4	34	-5		1846	5.00267	4.84049	-0.605708	5.08095	-0.748381
1847	-37	-37	-37	-39	-43	1847	33	32	-4	34	-5		1847	5.00267	4.84049	-0.605708	5.08095	-0.748381
1848	-37	-37	-37	-39	-43	1848	33	32	-4	34	-5		1848	5.00267	4.84049	-0.605708	5.08095	-0.748381
1849	-37	-37	-37	-39	-43	1849	33	32	-4	34	-5		1849	5.00267	4.84049	-0.605708	5.08095	-0.748381
1850	-37	-37	-37	-39	-43	1850	33	32	-4	34	-5		1850	5.00267	4.84049	-0.605708	5.08095	-0.748381
1851	-37	-37	-37	-39	-43	1851	33	32	-4	34	-5		1851	5.00267	4.84049	-0.605708	5.08095	-0.748381
1852	-37	-37	-37	-39	-42	1852	33	32	-4	34	-5		1852	5.00267	4.84049	-0.605708	5.08095	-0.748381
1853	-37	-37	-37	-39	-42	1853	33	32	33	34	-5		1853	5.00267	4.84049	4.99709	5.08095	-0.748381
1854	-37	-37	-37	-39	-42	1854	33	32	33	34	-5		1854	5.00267	4.84049	4.99709	5.08095	-0.748381
1855	-37	-37	-37	-39	-42	1855	33	32	33	34	-5		1855	5.00267	4.84049	4.99709	5.08095	-0.748381
1856	-37	-37	-37	-39	-42	1856	33	32	33	34	-5		1856	5.00267	4.84049	4.99709	5.08095	-0.748381
1857	-37	-37	-37	-39	-42	1857	33	32	33	34	-5		1857	5.00267	4.84049	4.99709	5.08095	-0.748381
1858	-37	-37	-37	-39	-42	1858	33	32	33	34	-5		1858	5.00267	4.84049	4.99709	5.08095	-0.748381
1859	-37	-37	-37	-39	-43	1859	33	32	33	34	-5		1859	5.00267	4.84049	4.99709	5.08095	-0.748381
1860	-37	-37	-37	-39	-43	1860	33	32	33	34	-5		1860	5.00267	4.84049	4.99709	5.08095	-0.748381
1861	-37	-37	-37	-39	-43	1861	33	32	33	34	-5		1861	5.00267	4.84049	4.99709	5.08095	-0.748381
1862	-37	-37	-37	-39	-43	1862	33	32	33	34	-5		1862	5.00267	4.84049	4.99709	5.08095	-0.748381
1863	-37	-37	-37	-39	-43	1863	33	32	33	34	-5		1863	5.00267	4.84049	4.99709	5.08095	-0.748381
1864	-37	-37	-37	-39	-43	1864	33	32	33	34	-5		1864	5.00267	4.84049	4.99709	5.08095	-0.748381
1865	-37	-37	-37	-39	-42	1865	33	32	33	34	-5		1865	5.00267	4.84049	4.99709	5.08095	-0.748381
1866	-37	-37	-37	-39	-42	1866	33	32	33	34	-5		1866	5.00267	4.84049	4.99709	5.08095	-0.748381
1867	-37	-37	-37	-39	-42	1867	33	32	33	34	-5		1867	5.00267	4.84049	4.99709	5.08095	-0.748381
1868	-37	-36	-37	-39	-42	1868	33	32	33	34	-5		1868	5.00267	4.84049	4.99709	5.08095	-0.748381
1869	-37	-36	-37	-39	-42	1869	33	32	33	34	-6		1869	5.00267	4.84049	4.99709	5.08095	-0.898057
1870	-37	-36	-37	-39	-42	1870	33	32	33	34	-6		1870	5.00267	4.84049	4.99709	5.08095	-0.898057
1871	-37	-36	-37	-39	-42	1871	33	32	33	34	-6		1871	5.00267	4.84049	4.99709	5.08095	-0.898057
1872	-37	-36	-37	-39	-42	1872	33	32	33	34	-6		1872	5.00267	4.84049	4.99709	5.08095	-0.898057
1873	-38	-36	-37	-39	-42	1873	33	32	33	34	-6		1873	5.00267	4.84049	4.99709	5.08095	-0.898057
1874	-38	-36	-37	-39	-42	1874	33	32	33	34	-6		1874	5.00267	4.84049	4.99709	5.08095	-0.898057
1875	-38	-36	-37	-39	-42	1875	33	32	33	34	-6		1875	5.00267	4.84049	4.99709	5.08095	-0.898057
1876	-38	-36	-37	-39	-42	1876	33	32	33	34	-6		1876	5.00267	4.84049	4.99709	5.08095	-0.898057
1877	-38	-36	-37	-39	-42	1877	33	32	33	34	-6		1877	5.00267	4.84049	4.99709	5.08095	-0.898057
1878	-38	-36	-37	-39	-42	1878	33	32	33	34	-6		1878	5.00267	4.84049	4.99709	5.08095	-0.898057
1879	-38	-36	-37	-39	-42	1879	33	32	33	34	-6		1879	5.00267	4.84049	4.99709	5.08095	-0.898057
1880	-38	-36	-37	-39	-42	1880	33	32	33	34	-6		1880	5.00267	4.84049	4.99709	5.08095	-0.898057
1881	-37	-36	-37	-39	-42	1881	33	32	33	34	-6		1881	5.00267	4.84049	4.99709	5.08095	-0.898057
1882	-37	-36	-37	-39	-42	1882	33	32	33	34	-6		1882	5.00267	4.84049	4.99709	5.08095	-0.898057
1883	-37	-36	-37	-39	-42	1883	33	32	33	34	-6		1883	5.00267	4.84049	4.99709	5.08095	-0.898057
1884	-37	-36	-37	-39	-42	1884	33	32	33	34	-6		1884	5.00267	4.84049	4.99709	5.08095	-0.898057
1885	-37	-36	-37	-39	-42	1885	33	32	33	34	-6		1885	5.00267	4.84049	4.99709	5.08095	-0.898057
1886	-37	-36	-37	-39	-42	1886	33	32	33	34	-6		1886	5.00267	4.84049	4.99709	5.08095	-0.898057
1887	-37	-36	-37	-39	-42	1887	33	32	33	34	-5		1887	5.00267	4.84049	4.99709	5.08095	-0.748381
1888	-37	-36	-37	-39	-42	1888	33	32	33	34	-5		1888	5.00267	4.84049	4.99709	5.08095	-0.748381
1889	-37	-36	-37	-39	-42	1889	33	32	33	34	-5		1889	5.00267	4.84049	4.99709	5.08095	-0.748381
1890	-37	-36	-37	-39	-42	1890	33	32	33	34	-5		1890	5.00267	4.84049	4.99709	5.08095	-0.748381
1891	-37	-36	-37	-39	-42	1891	33	32	33	34	-5		1891	5.00267	4.84049	4.99709	5.08095	-0.748381
1892	-37	-36	-37	-39	-42	1892	33	32	33	34	-5		1892	5.00267	4.84049	4.99709	5.08095	-0.748381
1893	-37	-36	-37	-39	-42	1893	33	32	33	34	-5		1893	5.00267	4.84049	4.99709	5.08095	-0.748381
1894	-37	-36	-37	-39	-42	1894	33	32	33	34	-5		1894	5.00267	4.84049	4.99709	5.08095	-0.748381
1895	-37	-36	-37	-38	-42	1895	33	32	33	34	-5		1895	5.00267	4.84049	4.99709	5.08095	-0.748381
1896	-37	-36	-37	-38	-42	1896	33	32	33	34	-5		1896	5.00267	4.84049	4.99709	5.08095	-0.748381
1897	-37	-36	-37	-38	-42	1897	33	32	33	34	-5		1897	5.00267	4.84049	4.99709	5.08095	-0.748381
1898	-37	-36	-37	-38	-42	1898	33	32	33	34	-6		1898	5.00267	4.84049	4.99709	5.08095	-0.898057
1899	-37	-36	-37	-38	-42	1899	33	32	33	34	-6		1899	5.00267	4.84049	4.99709	5.08095	-0.898057
1900	-37	-36	-37	-38	-42	1900	33	32	33	34	-6		1900	5.00267	4.84049	4.99709	5.08095	-0.898057
1901	-37	-36	-37	-38	-42	1901	33	32	33	34	-6		1901	5.00267	4.84049	4.99709	5.08095	-0.898057
1902	-37	-36	-37	-38	-42	1902	33	32	33	34	-6		1902	5.00267	4.84049	4.99709	5.08095	-0.898057
1903	-37	-36	-37	-38	-42	1903	33	32	33	34	-6		1903	5.00267	4.84049	4.99709	5.08095	-0.898057
1904	-37	-36	-37	-38	-42	1904	33	32	33	34	-5		1904	5.00267	4.84049	4.99709	5.08095	-0.748381
1905	-37	-36	-37	-38	-42	1905	33	32	33	34	-5		1905	5.00267	4.84049	4.99709	5.08095	-0.748381
1906	-37	-36	-37	-38	-42	1906	33	32	33	34	-5		1906	5.00267	4.84049	4.99709	5.08095	-0.748381
1907	-37	-36	-37	-38	-42	1907	33	32	33	34	-5		1907	5.00267	4.84049	4.99709	5.08095	-0.748381
1908	-37	-36	-37	-38	-42	1908	33	32	33	34	-5		1908	5.00267	4.84049	4.99709	5.08095	-0.748381
1909	-37	-36	-37	-38	-42	1909	33	32	33	34	-5		1909	5.00267	4.84049	4.99709	5.08095	-0.748381
1910	-37	-36	-37	-38	-42	1910	33	32	33	34	-5		1910	5.00267	4.84049	4.99709	5.08095	-0.748381
1911	-37	-36	-37	-38	-42	1911	33	32	33	34	-5		1911	5.00267	4.84049	4.99709	5.08095	-0.748381
1912	-37	-36	-37	-38	-42	1912	33	32	33	34	-5		1912	5.00267	4.84049	4.99709	5.08095	-0.748381
1913	-37	-36	-37	-38	-42	1913	33	32	33	34	-5		1913	5.00267	4.84049	4.99709	5.08095	-0.748381
1914	-37	-36	-37	-38	-42	1914	33	32	33	34	-5		1914	5.00267	4.84049	4.99709	5.08095	-0.748381
1915	-37	-36	-37	-38	-42	1915	33	32	33	34	-5		1915	5.00267	4.84049	4.99709	5.08095	-0.748381
1916	-37	-36	-37	-38	-42	1916	33	32	33	34	-5		1916	5.00267	4.84049	4.99709	5.08095	-0.748381
1917	-37	-36	-37	-38	-42	1917	33	32	33	34	-5		1917	5.00267	4.84049	4.99709	5.08095	-0.748381
1918	-37	-36	-37	-38	-42	1918	33	32	33	34	-5		1918	5.00267	4.84049	4.99709	5.08095	-0.748381
1919	-37	-36	-37	-38	-42	1919	33	32	33	34	-5		1919	5.00267	4.84049	4.99709	5.08095	-0.748381
1920	-37	-36	-37	-38	-42	1920	33	32	33	34	-5		1920	5.00267	4.84049	4.99709	5.08095	-0.748381
1921	-37	-36	-37	-38	-42	1921	33	32	33	34	-5		1921	5.00267	4.84049	4.99709	5.08095	-0.748381
1922	-37	-36	-37	-38	-41	1922	33	32	33	34	-5		1922	5.00267	4.84049	4.99709	5.08095	-0.748381
1923	-37	-36	-37	-38	-41	1923	33	32	33	34	-5		1923	5.00267	4.84049	4.99709	5.08095	-0.748381
1924	-37	-36	-37	-38	-41	1924	33	32	33	34	-5		1924	5.00267	4.84049	4.99709	5.08095	-0.748381
1925	-37	-36	-37	-38	-41	1925	33	32	33	34	-5		1925	5.00267	4.84049	4.99709	5.08095	-0.748381
1926	-37	-36	-37	-38	-41	1926	33	32	33	34	-5		1926	5.00267	4.84049	4.99709	5.08095	-0.748381
1927	-37	-36	-37	-38	-41	1927	33	32	33	34	-5		1927	5.00267	4.84049	4.99709	5.08095	-0.748381
1928	-37	-36	-37	-38	-41	1928	33	32	33	34	-5		1928	5.00267	4.84049	4.99709	5.08095	-0.748381
1929	-37	-36	-37	-38	-41	1929	33	32	33	34	-5		1929	5.00267	4.84049	4.99709	5.08095	-0.748381
1930	-37	-36	-37	-38	-42	1930	33	32	33	34	-5		1930	5.00267	4.84049	4.99709	5.08095	-0.748381
1931	-37	-36	-37	-38	-42	1931	33	32	33	34	-5		1931	5.00267	4.84049	4.99709	5.08095	-0.748381
1932	-37	-36	-37	-38	-42	1932	33	32	33	34	-5		1932	5.00267	4.84049	4.99709	5.08095	-0.748381
1933	-37	-36	-37	-38	-42	1933	33	32	33	34	-5		1933	5.00267	4.84049	4.99709	5.08095	-0.748381
1934	-37	-36	-38	-38	-42	1934	33	32	33	34	-5		1934	5.00267	4.84049	4.99709	5.08095	-0.748381
1935	-37	-36	-38	-38	-42	1935	33	32	33	34	-4		1935	5.00267	4.84049	4.99709	5.08095	-0.598705
1936	-37	-36	-38	-38	-42	1936	33	32	33	34	-4		1936	5.00267	4.84049	4.99709	5.08095	-0.598705
1937	-37	-36	-38	-38	-42	1937	33	32	33	34	-4		1937	5.00267	4.84049	4.99709	5.08095	-0.598705
1938	-37	-36	-38	-38	-41	1938	33	32	33	34	-4		1938	5.00267	4.84049	4.99709	5.08095	-0.598705
1939	-37	-36	-38	-38	-41	1939	33	32	33	34	-4		1939	5.00267	4.84049	4.99709	5.08095	-0.598705
1940	-37	-36	-38	-38	-41	1940	33	32	33	34	-4		1940	5.00267	4.84049	4.99709	5.08095	-0.598705
1941	-37	-36	-38	-38	-42	1941	33	32	33	34	-4		1941	5.00267	4.84049	4.99709	5.08095	-0.598705
1942	-37	-36	-38	-38	-42	1942	33	32	33	34	-4		1942	5.00267	4.84049	4.99709	5.08095	-0.598705
1943	-37	-36	-38	-38	-42	1943	33	32	33	34	-4		1943	5.00267	4.84049	4.99709	5.08095	-0.598705
1944	-37	-36	-38	-38	-42	1944	33	32	33	34	-4		1944	5.00267	4.84049	4.99709	5.08095	-0.598705
1945	-37	-36	-38	-38	-42	1945	33	32	33	34	-4		1945	5.00267	4.84049	4.99709	5.08095	-0.598705
1946	-37	-36	-38	-38	-42	1946	33	32	33	34	-4		1946	5.00267	4.84049	4.99709	5.08095	-0.598705
1947	-37	-36	-38	-38	-42	1947	33	32	33	34	-4		1947	5.00267	4.84049	4.99709	5.08095	-0.598705
1948	-37	-36	-38	-38	-42	1948	33	32	33	34	-4		1948	5.00267	4.84049	4.99709	5.08095	-0.598705
1949	-37	-36	-38	-38	-42	1949	33	32	33	34	-4		1949	5.00267	4.84049	4.99709	5.08095	-0.598705
1950	-37	-36	-38	-39	-42	1950	33	32	33	34	-4		1950	5.00267	4.84049	4.99709	5.08095	-0.598705
1951	-37	-36	-38	-39	-42	1951	33	32	33	34	-4		1951	5.00267	4.84049	4.99709	5.08095	-0.598705
1952	-37	-36	-38	-39	-42	1952	33	32	33	34	-4		1952	5.00267	4.84049	4.99709	5.08095	-0.598705
1953	-37	-36	-38	-39	-42	1953	33	32	33	34	-4		1953	5.00267	4.84049	4.99709	5.08095	-0.598705
1954	-37	-36	-38	-39	-42	1954	33	32	33	34	-4		1954	5.00267	4.84049	4.99709	5.08095	-0.598705
1955	-37	-36	-38	-39	-42	1955	33	32	33	34	-4		1955	5.00267	4.84049	4.99709	5.08095	-0.598705
1956	-37	-36	-38	-39	-42	1956	33	32	33	34	-4		1956	5.00267	4.84049	4.99709	5.08095	-0.598705
1957	-37	-36	-38	-39	-42	1957	33	32	33	34	37		1957	5.00267	4.84049	4.99709	5.08095	5.53802
1958	-37	-36	-38	-39	-42	1958	33	32	33	34	37		1958	5.00267	4.84049	4.99709	5.08095	5.53802
1959	-37	-36	-38	-39	-42	1959	33	32	33	34	37		1959	5.00267	4.84049	4.99709	5.08095	5.53802
1960	-37	-36	-38	-39	-42	1960	33	32	33	34	37		1960	5.00267	4.84049	4.99709	5.08095	5.53802
1961	-37	-36	-38	-39	-42	1961	33	32	33	34	37		1961	5.00267	4.84049	4.99709	5.08095	5.53802
1962	-37	-36	-38	-39	-42	1962	33	32	33	34	37		1962	5.00267	4.84049	4.99709	5.08095	5.53802
1963	-37	-36	-38	-39	-42	1963	33	32	33	34	37		1963	5.00267	4.84049	4.99709	5.08095	5.53802
1964	-37	-36	-38	-39	-42	1964	33	32	33	34	37		1964	5.00267	4.84049	4.99709	5.08095	5.53802
1965	-37	-36	-38	-39	-42	1965	33	32	33	34	37		1965	5.00267	4.84049	4.99709	5.08095	5.53802
1966	-37	-36	-38	-39	-43	1966	33	32	33	34	37		1966	5.00267	4.84049	4.99709	5.08095	5.53802
1967	-37	-36	-38	-39	-43	1967	33	32	33	34	37		1967	5.00267	4.84049	4.99709	5.08095	5.53802
1968	-37	-36	-38	-39	-43	1968	33	32	33	34	37		1968	5.00267	4.84049	4.99709	5.08095	5.53802
1969	-37	-36	-38	-39	-43	1969	33	32	33	34	37		1969	5.00267	4.84049	4.99709	5.08095	5.53802
1970	-37	-36	-38	-39	-43	1970	33	32	33	34	37		1970	5.00267	4.84049	4.99709	5.08095	5.53802
1971	-37	-36	-38	-39	-43	1971	33	32	33	34	37		1971	5.00267	4.84049	4.99709	5.08095	5.53802
1972	-37	-36	-38	-39	-43	1972	33	32	33	34	37		1972	5.00267	4.84049	4.99709	5.08095	5.53802
1973	-37	-37	-38	-39	-43	1973	33	32	33	34	37		1973	5.00267	4.84049	4.99709	5.08095	5.53802
[truncated: 80 more rows]

## Sheet: KIN_50_shift_07122024
	KIN_C0198_raw	KIN_C0199_raw	KIN_C0200_raw	KIN_C0201_raw	KIN_C0202_raw		KIN_C0198_raw	KIN_C0199_raw	KIN_C0200_raw	KIN_C0201_raw	KIN_C0202_raw
import
	round digits	round digits	round digits	round digits	round digits
	0	0	0	0	0
	CSMA3	CSMA3	CSMA3	CSMA3	CSMA3
t <ms>	x <px>	x <px>	x <px>	x <px>	x <px>
max x	298	300	301	303	301
average x first 50	298	299	300.4	301.9	299.2		298	298.967	300.433	301.833	299.433
average x first 100	298	298.8	300.5	301.9	299.4
average x first 150	298	299.1	300.4	301.7	299.7
min x	-76	-75	-73	-73	-75
	AUSREISSER ?					a	initial height	51
span x	374	375	374	376	376		343.45	344.842	344.883	345.408	345.108
							0.148493	0.147894	0.147876	0.147651	0.14778	factor*px=mm
asymptotic x (last 100)	-45.3	-46.1	-44.3	-43.2	-46		-45.45	-45.875	-44.45	-43.575	-45.675	0.147939
asymptotic x (last 200)	-45.5	-45.8	-44.5	-43.6	-45.6
asymptotic x (last 300)	-45.5	-45.8	-44.5	-43.7	-45.6
asymptotic x (last 400)	-45.5	-45.8	-44.5	-43.8	-45.5
min x (last 100)	-46	-47	-45	-44	-46		-46	-47	-46.5	-44	-46
min x (last 200)	-46	-47	-47	-44	-46
min x (last 300)	-46	-47	-47	-44	-46
min x (last 400)	-46	-47	-47	-44	-46
							-6.83069	-6.95102	-6.87624	-6.49666	-6.79787	deep mm
Shift right/left (index)	175	300	169	167	189	default:	391	454	133	170	587
right … <, left … >	B	C	D	E	F
Shift up/down (height)	40	38	38	37	38		46	46	46	44	47
up…+, down -	shift up/down:	all:	8											KIN_C0198_raw	KIN_C0199_raw	KIN_C0200_raw	KIN_C0201_raw	KIN_C0202_raw		KIN_C0198_raw	KIN_C0199_raw	KIN_C0200_raw	KIN_C0201_raw	KIN_C0202_raw		KIN_C0198_raw	KIN_C0199_raw	KIN_C0200_raw	KIN_C0201_raw	KIN_C0202_raw	mean	std error
1	298	299	300	302	299	1	345	346	346	346	347		1	51.2302	51.1713	51.1651	51.0874	51.2795							T0 (ms)	0.109	0.1075	0.1085	0.108167	0.108857	0.108405	0.000240276
2	298	299	300	302	299	2	345	346	347	346	347		2	51.2302	51.1713	51.313	51.0874	51.2795							T1 (ms)	0.063	0.062925	0.06345	0.0632	0.063075	0.06313	8.228e-05
3	298	299	300	302	299	3	345	346	347	346	347		3	51.2302	51.1713	51.313	51.0874	51.2795							tp0 (ms)	7	7	7	7.33333	7.14286	7.09524	0.0587087
4	298	299	300	302	299	4	345	346	347	346	347		4	51.2302	51.1713	51.313	51.0874	51.2795							d0 (ms)	15.5	15.9	15.1	15.4333	15.7429	15.5352	0.122836
5	298	299	300	302	299	5	345	346	347	347	347		5	51.2302	51.1713	51.313	51.235	51.2795							D (mm)	-4.15781	-4.28892	-3.99265	-4.13424	-4.28561	-4.17185	0.049141
6	298	299	301	302	299	6	345	346	347	346	347		6	51.2302	51.1713	51.313	51.0874	51.2795							Hmax (mm)	19.7496	19.6699	19.9633	19.7853	19.8025	19.7941	0.0429763
7	298	299	301	302	299	7	345	346	347	346	347		7	51.2302	51.1713	51.313	51.0874	51.2795
8	298	299	301	302	299	8	345	346	347	346	347		8	51.2302	51.1713	51.313	51.0874	51.2795							Shift right/left:
9	298	299	301	302	299	9	345	345	346	346	346		9	51.2302	51.0234	51.1651	51.0874	51.1318							T0 (KRT)						0.102466	3.67e-05
10	298	299	301	302	299	10	345	345	346	346	346		10	51.2302	51.0234	51.1651	51.0874	51.1318							T0 (KIN) old						0.108405	0.000240276
11	298	299	301	302	299	11	345	345	346	346	346		11	51.2302	51.0234	51.1651	51.0874	51.1318							T0 (KIN) new						0.102405
12	298	299	301	302	299	12	345	345	346	346	346		12	51.2302	51.0234	51.1651	51.0874	51.1318							round diff (ms)						6
13	298	299	301	302	299	13	345	345	346	346	346		13	51.2302	51.0234	51.1651	51.0874	51.1318											No contradiction to the data series
14	298	299	300	302	299	14	345	345	346	346	346		14	51.2302	51.0234	51.1651	51.0874	51.1318
15	298	299	300	302	299	15	345	345	346	346	346		15	51.2302	51.0234	51.1651	51.0874	51.1318
16	298	299	300	302	299	16	345	344	346	346	346		16	51.2302	50.8755	51.1651	51.0874	51.1318
17	298	299	300	302	299	17	344	344	346	346	346		17	51.0817	50.8755	51.1651	51.0874	51.1318
18	298	299	300	302	299	18	344	344	346	345	346		18	51.0817	50.8755	51.1651	50.9397	51.1318
19	298	299	300	302	299	19	344	344	346	345	346		19	51.0817	50.8755	51.1651	50.9397	51.1318
20	298	299	300	302	299	20	344	344	345	345	345		20	51.0817	50.8755	51.0173	50.9397	50.984
21	298	299	300	302	299	21	344	343	345	345	345		21	51.0817	50.7276	51.0173	50.9397	50.984
22	298	299	300	302	299	22	343	343	345	344	345		22	50.9332	50.7276	51.0173	50.7921	50.984
23	298	299	300	302	299	23	343	342	344	344	344		23	50.9332	50.5797	50.8694	50.7921	50.8362
24	298	299	300	302	299	24	342	342	344	343	344		24	50.7847	50.5797	50.8694	50.6444	50.8362
25	298	299	300	302	299	25	342	341	343	342	343		25	50.7847	50.4318	50.7215	50.4968	50.6884
26	298	299	300	302	299	26	341	340	342	341	342		26	50.6362	50.2839	50.5736	50.3491	50.5407
27	298	299	300	302	299	27	340	339	341	340	342		27	50.4877	50.1361	50.4257	50.2015	50.5407
28	298	299	300	302	299	28	339	338	340	339	340		28	50.3392	49.9882	50.2779	50.0538	50.2451
29	298	299	300	302	299	29	338	336	339	338	339		29	50.1907	49.6924	50.13	49.9061	50.0973
30	298	299	300	302	299	30	337	335	338	336	338		30	50.0422	49.5445	49.9821	49.6108	49.9495
31	298	299	300	302	299	31	335	333	336	335	336		31	49.7452	49.2487	49.6864	49.4632	49.654
32	298	299	300	302	299	32	333	331	334	333	335		32	49.4482	48.9529	49.3906	49.1679	49.5062
33	298	299	300	302	299	33	332	330	332	331	333		33	49.2998	48.805	49.0949	48.8726	49.2106
34	298	299	300	302	299	34	330	327	330	329	331		34	49.0028	48.3613	48.7991	48.5773	48.9151
35	298	299	300	302	299	35	328	325	328	327	329		35	48.7058	48.0655	48.5034	48.282	48.6195
36	298	299	300	302	299	36	325	323	326	325	326		36	48.2603	47.7697	48.2076	47.9867	48.1762
37	298	299	300	302	299	37	323	320	323	322	324		37	47.9633	47.3261	47.764	47.5437	47.8806
38	298	299	301	302	299	38	321	317	321	320	322		38	47.6663	46.8824	47.4682	47.2484	47.5851
39	298	299	301	302	299	39	318	315	318	317	319		39	47.2208	46.5866	47.0246	46.8055	47.1417
40	298	299	301	302	300	40	315	312	315	314	316		40	46.7754	46.1429	46.581	46.3625	46.6984
41	298	299	301	302	300	41	313	309	312	311	314		41	46.4784	45.6992	46.1373	45.9196	46.4028
42	298	299	301	302	300	42	310	306	310	308	311		42	46.0329	45.2556	45.8416	45.4766	45.9595
43	298	299	301	302	300	43	307	303	307	305	308		43	45.5874	44.8119	45.398	45.0337	45.5161
44	298	299	301	302	300	44	304	300	304	302	305		44	45.1419	44.3682	44.9543	44.5907	45.0728
45	298	299	301	302	300	45	301	297	300	299	302		45	44.6965	43.9245	44.3628	44.1477	44.6295
46	298	299	301	301	300	46	298	294	297	296	299		46	44.251	43.4808	43.9192	43.7048	44.1861
47	298	299	301	301	300	47	295	290	294	293	296		47	43.8055	42.8892	43.4756	43.2618	43.7428
48	298	299	301	301	300	48	292	287	291	290	293		48	43.36	42.4456	43.0319	42.8189	43.2994
49	298	299	301	301	300	49	288	284	287	287	289		49	42.7661	42.0019	42.4404	42.3759	42.7083
50	298	299	301	301	300	50	285	281	284	283	286		50	42.3206	41.5582	41.9968	41.7853	42.265
51	298	299	301	301	300	51	282	277	281	280	283		51	41.8751	40.9666	41.5532	41.3424	41.8217
52	298	299	301	301	300	52	278	274	278	277	280		52	41.2811	40.5229	41.1096	40.8994	41.3783
53	298	298	301	301	300	53	275	271	274	273	276		53	40.8356	40.0793	40.518	40.3088	40.7872
54	298	298	301	301	300	54	272	267	271	270	273		54	40.3902	39.4877	40.0744	39.8659	40.3439
55	298	298	301	301	300	55	268	264	268	267	270		55	39.7962	39.044	39.6308	39.4229	39.9005
56	298	298	301	301	300	56	265	261	264	263	266		56	39.3507	38.6003	39.0393	38.8323	39.3094
57	298	298	301	301	300	57	262	257	261	260	263		57	38.9052	38.0087	38.5957	38.3893	38.8661
58	298	298	301	301	300	58	258	254	258	256	260		58	38.3113	37.5651	38.152	37.7987	38.4227
59	298	298	301	301	300	59	255	250	254	253	256		59	37.8658	36.9735	37.5605	37.3558	37.8316
60	298	298	301	301	300	60	252	247	251	250	253		60	37.4203	36.5298	37.1169	36.9128	37.3883
61	298	298	301	301	300	61	248	244	248	246	249		61	36.8263	36.0861	36.6733	36.3222	36.7971
62	298	298	301	301	300	62	245	240	244	243	246		62	36.3808	35.4946	36.0818	35.8793	36.3538
63	298	298	301	301	300	63	241	237	241	239	243		63	35.7869	35.0509	35.6381	35.2887	35.9105
64	298	298	301	301	300	64	238	233	237	236	239		64	35.3414	34.4593	35.0466	34.8457	35.3193
65	298	298	301	301	300	65	234	230	234	233	236		65	34.7474	34.0156	34.603	34.4028	34.876
66	298	298	301	301	300	66	231	226	230	229	232		66	34.3019	33.424	34.0115	33.8122	34.2849
67	298	298	301	301	300	67	227	223	227	225	229		67	33.708	32.9804	33.5679	33.2215	33.8415
68	298	298	301	302	300	68	224	219	223	222	225		68	33.2625	32.3888	32.9764	32.7786	33.2504
69	298	298	301	302	300	69	220	215	219	218	221		69	32.6685	31.7972	32.3849	32.188	32.6593
70	298	299	301	302	300	70	216	211	216	214	218		70	32.0745	31.2056	31.9412	31.5974	32.216
71	298	299	301	302	300	71	212	208	212	210	214		71	31.4806	30.7619	31.3497	31.0068	31.6249
72	298	299	301	302	299	72	208	204	208	206	210		72	30.8866	30.1704	30.7582	30.4162	31.0337
73	298	299	301	302	299	73	205	200	204	202	206		73	30.4411	29.5788	30.1667	29.8256	30.4426
74	298	299	301	302	299	74	200	195	200	198	202		74	29.6986	28.8393	29.5752	29.235	29.8515
75	298	299	301	302	299	75	196	191	196	194	197		75	29.1047	28.2477	28.9837	28.6444	29.1126
76	298	299	301	302	299	76	192	187	192	190	193		76	28.5107	27.6562	28.3922	28.0538	28.5215
77	298	299	301	302	299	77	188	183	187	186	189		77	27.9167	27.0646	27.6528	27.4631	27.9304
78	298	299	301	302	299	78	184	178	183	181	184		78	27.3228	26.3251	27.0613	26.7249	27.1915
79	298	299	301	302	299	79	179	174	179	177	180		79	26.5803	25.7335	26.4698	26.1343	26.6003
80	298	299	301	302	299	80	175	169	174	172	175		80	25.9863	24.9941	25.7304	25.396	25.8614
81	298	299	301	302	299	81	170	164	169	167	171		81	25.2438	24.2546	24.9911	24.6578	25.2703
82	298	299	301	303	299	82	165	159	165	163	166		82	24.5014	23.5151	24.3996	24.0672	24.5314
83	298	299	301	303	299	83	160	154	160	158	161		83	23.7589	22.7757	23.6602	23.3289	23.7925
84	298	299	300	303	299	84	155	149	154	153	156		84	23.0165	22.0362	22.7729	22.5907	23.0536
85	298	299	300	303	299	85	150	144	149	147	151		85	22.274	21.2967	22.0335	21.7047	22.3147
86	298	299	300	303	299	86	145	139	144	142	146		86	21.5315	20.5573	21.2942	20.9665	21.5758
87	298	299	300	303	299	87	140	133	138	137	141		87	20.7891	19.6699	20.4069	20.2282	20.8369
88	298	299	300	303	299	88	134	127	133	131	135		88	19.8981	18.7825	19.6675	19.3423	19.9503
89	298	299	300	303	299	89	129	122	127	125	130		89	19.1556	18.0431	18.7803	18.4564	19.2114
90	298	299	300	303	299	90	123	116	121	119	124		90	18.2647	17.1557	17.893	17.5705	18.3247
91	298	299	300	302	300	91	117	110	115	113	118		91	17.3737	16.2683	17.0058	16.6846	17.438
92	298	299	300	302	300	92	111	104	109	107	112		92	16.4827	15.381	16.1185	15.7987	16.5513
93	298	299	300	302	300	93	105	98	103	101	106		93	15.5918	14.4936	15.2312	14.9128	15.6646
94	298	299	300	302	300	94	99	91	97	95	100		94	14.7008	13.4584	14.344	14.0269	14.778
95	298	299	300	302	300	95	93	85	91	89	94		95	13.8099	12.571	13.4567	13.141	13.8913
96	298	299	300	302	300	96	87	79	84	83	87		96	12.9189	11.6836	12.4216	12.2551	12.8568
97	298	299	300	302	300	97	80	72	78	76	81		97	11.8795	10.6484	11.5343	11.2215	11.9702
98	298	299	300	302	300	98	74	66	71	70	75		98	10.9885	9.761	10.4992	10.3356	11.0835
99	298	299	300	302	300	99	67	59	65	63	68		99	9.94905	8.72574	9.61195	9.30203	10.049
100	298	299	300	302	300	100	61	52	58	56	61		100	9.05809	7.69049	8.57681	8.26847	9.01456
101	298	299	300	301	300	101	54	45	51	50	55		101	8.01863	6.65523	7.54168	7.38257	8.12788
102	298	299	300	301	300	102	47	38	44	43	48		102	6.97918	5.61997	6.50655	6.34901	7.09342
103	298	299	300	301	300	103	40	31	37	36	41		103	5.93973	4.58471	5.47142	5.31545	6.05897
104	298	299	300	301	300	104	34	24	30	29	34		104	5.04877	3.54946	4.43628	4.28189	5.02451
105	298	299	300	301	300	105	27	17	23	22	27		105	4.00932	2.5142	3.40115	3.24833	3.99005
106	298	299	300	301	300	106	20	10	17	15	20		106	2.96986	1.47894	2.51389	2.21477	2.95559
107	298	299	300	301	300	107	13	3	10	8	13		107	1.93041	0.443682	1.47876	1.18121	1.92114			107.5
108	298	299	300	301	300	108	6	-3	3	1	6		108	0.890959	-0.443682	0.443628	0.147651	0.886678				108.5	108.167	108.857
109	298	299	300	301	300	109	0	-10	-3	-5	-1		109	0	-1.47894	-0.443628	-0.738257	-0.14778		109
110	298	299	300	301	300	110	-7	-15	-9	-11	-7		110	-1.03945	-2.21841	-1.33088	-1.62416	-1.03446
111	298	299	300	301	300	111	-13	-20	-15	-16	-13		111	-1.93041	-2.95788	-2.21814	-2.36242	-1.92114
112	298	299	300	301	300	112	-18	-24	-19	-21	-18		112	-2.67288	-3.54946	-2.80965	-3.10068	-2.66003
113	298	299	300	301	300	113	-22	-27	-23	-24	-22		113	-3.26685	-3.99314	-3.40115	-3.54363	-3.25115
114	298	299	300	301	300	114	-25	-29	-25	-27	-26		114	-3.71233	-4.28892	-3.6969	-3.98659	-3.84227			114.5
115	298	299	300	301	300	115	-27	-29	-27	-28	-28		115	-4.00932	-4.28892	-3.99265	-4.13424	-4.13783				115.5	115.5
116	298	299	300	301	300	116	-28	-28	-27	-28	-29		116	-4.15781	-4.14103	-3.99265	-4.13424	-4.28561		116				116
117	298	299	300	302	300	117	-27	-26	-26	-26	-28		117	-4.00932	-3.84524	-3.84478	-3.83893	-4.13783
118	298	300	300	302	300	118	-26	-23	-23	-24	-27		118	-3.86082	-3.40156	-3.40115	-3.54363	-3.99005
119	298	300	300	302	300	119	-23	-20	-20	-20	-24		119	-3.41534	-2.95788	-2.95752	-2.95303	-3.54671
120	298	300	300	302	300	120	-20	-16	-17	-16	-21		120	-2.96986	-2.3663	-2.51389	-2.36242	-3.10337
121	298	300	300	302	300	121	-16	-11	-13	-12	-17		121	-2.37589	-1.62683	-1.92239	-1.77182	-2.51225
122	298	300	300	302	300	122	-12	-7	-8	-8	-13		122	-1.78192	-1.03526	-1.18301	-1.18121	-1.92114
123	298	300	300	302	300	123	-7	-2	-3	-3	-8		123	-1.03945	-0.295788	-0.443628	-0.442954	-1.18224			123.4	123.6	123.6
124	298	300	300	302	300	124	-2	3	2	2	-3		124	-0.296986	0.443682	0.295752	0.295303	-0.443339		124.5				124.6
125	298	300	300	302	300	125	2	8	6	7	2		125	0.296986	1.18315	0.887257	1.03356	0.295559
126	298	300	300	302	300	126	7	12	11	11	6		126	1.03945	1.77473	1.62664	1.62416	0.886678
127	298	300	300	302	300	127	12	17	15	16	11		127	1.78192	2.5142	2.21814	2.36242	1.62558
128	298	300	300	302	300	128	16	21	20	20	15		128	2.37589	3.10577	2.95752	2.95303	2.2167
129	298	300	300	302	300	129	20	25	24	24	20		129	2.96986	3.69735	3.54903	3.54363	2.95559
130	298	300	300	302	300	130	25	29	28	28	24		130	3.71233	4.28892	4.14053	4.13424	3.54671
131	298	300	300	302	300	131	29	33	32	32	28		131	4.3063	4.8805	4.73203	4.72484	4.13783
132	298	300	300	302	300	132	32	37	36	36	32		132	4.75178	5.47208	5.32354	5.31545	4.72895
133	298	300	300	302	300	133	36	40	39	40	35		133	5.34576	5.91576	5.76717	5.90605	5.17229
134	298	300	300	302	300	134	40	44	43	43	39		134	5.93973	6.50733	6.35867	6.34901	5.76341
135	298	300	300	302	300	135	43	47	46	46	42		135	6.38521	6.95102	6.8023	6.79196	6.20675
136	298	300	300	302	300	136	47	50	49	49	46		136	6.97918	7.3947	7.24593	7.23492	6.79787
137	298	300	300	302	300	137	50	53	52	52	49		137	7.42466	7.83838	7.68956	7.67787	7.2412
138	298	300	300	302	300	138	53	56	55	55	52		138	7.87014	8.28206	8.13319	8.12082	7.68454
139	298	300	300	302	300	139	56	59	58	58	55		139	8.31562	8.72574	8.57681	8.56378	8.12788
140	298	300	300	302	300	140	59	62	61	61	58		140	8.7611	9.16943	9.02044	9.00673	8.57122
141	298	300	300	301	300	141	62	64	64	64	61		141	9.20658	9.46521	9.46407	9.44969	9.01456
142	298	300	300	301	300	142	64	67	66	66	63		142	9.50357	9.9089	9.75982	9.74499	9.31012
143	298	300	300	301	300	143	67	69	69	69	66		143	9.94905	10.2047	10.2035	10.1879	9.75346
144	298	300	300	301	301	144	69	72	71	71	68		144	10.246	10.6484	10.4992	10.4832	10.049
145	298	300	300	301	301	145	72	74	74	74	71		145	10.6915	10.9442	10.9428	10.9262	10.4924
146	298	300	300	301	301	146	74	77	76	76	74		146	10.9885	11.3878	11.2386	11.2215	10.9357
147	298	300	300	301	301	147	76	79	78	78	76		147	11.2855	11.6836	11.5343	11.5168	11.2313
148	298	300	300	301	301	148	79	81	81	81	78		148	11.731	11.9794	11.978	11.9598	11.5268
149	298	300	300	301	301	149	81	83	83	83	81		149	12.028	12.2752	12.2737	12.2551	11.9702
150	298	300	300	301	301	150	83	86	85	85	83		150	12.3249	12.7189	12.5695	12.5504	12.2657
151	298	300	300	301	301	151	85	88	88	88	85		151	12.6219	13.0147	13.0131	12.9933	12.5613
152	298	300	300	301	301	152	87	90	90	90	87		152	12.9189	13.3105	13.3088	13.2886	12.8568
153	298	300	300	301	301	153	90	92	92	92	90		153	13.3644	13.6062	13.6046	13.5839	13.3002
154	298	300	300	301	301	154	92	95	94	94	92		154	13.6614	14.0499	13.9004	13.8792	13.5957
155	298	300	300	301	301	155	94	97	97	97	94		155	13.9584	14.3457	14.344	14.3222	13.8913
156	297	300	300	301	301	156	96	99	99	99	96		156	14.2554	14.6415	14.6397	14.6175	14.1868
157	297	300	300	301	301	157	98	101	101	101	99		157	14.5523	14.9373	14.9355	14.9128	14.6302
158	297	300	300	301	301	158	101	103	103	103	101		158	14.9978	15.2331	15.2312	15.2081	14.9257
159	297	300	300	301	301	159	103	106	106	105	103		159	15.2948	15.6768	15.6749	15.5034	15.2213
160	297	300	300	301	301	160	105	108	108	108	105		160	15.5918	15.9725	15.9706	15.9463	15.5169
161	297	300	300	301	301	161	107	110	110	110	108		161	15.8888	16.2683	16.2664	16.2416	15.9602
162	297	300	300	301	301	162	109	112	112	112	110		162	16.1858	16.5641	16.5621	16.5369	16.2558
163	297	300	300	301	301	163	111	114	114	114	112		163	16.4827	16.8599	16.8579	16.8323	16.5513
164	297	300	300	301	301	164	113	116	116	116	114		164	16.7797	17.1557	17.1536	17.1276	16.8469
165	297	300	300	301	301	165	115	117	118	117	116		165	17.0767	17.3036	17.4494	17.2752	17.1424
166	297	300	300	301	301	166	117	119	120	119	117		166	17.3737	17.5994	17.7451	17.5705	17.2902
167	297	300	300	301	301	167	118	121	122	121	119		167	17.5222	17.8952	18.0409	17.8658	17.5858
168	297	300	301	301	301	168	120	122	123	123	121		168	17.8192	18.0431	18.1888	18.1611	17.8813
169	297	300	301	302	301	169	122	124	125	124	122		169	18.1162	18.3389	18.4845	18.3088	18.0291
170	297	300	301	301	301	170	123	125	126	125	124		170	18.2647	18.4867	18.6324	18.4564	18.3247
171	297	300	301	301	301	171	125	127	127	127	125		171	18.5617	18.7825	18.7803	18.7517	18.4725
172	297	300	301	301	301	172	126	128	129	128	126		172	18.7101	18.9304	19.076	18.8994	18.6202
173	297	300	301	301	301	173	127	129	130	129	128		173	18.8586	19.0783	19.2239	19.047	18.9158
174	297	300	301	301	301	174	128	130	131	130	129		174	19.0071	19.2262	19.3718	19.1947	19.0636
175	297	300	300	301	301	175	129	130	132	131	130		175	19.1556	19.2262	19.5196	19.3423	19.2114
176	297	300	300	301	301	176	130	131	133	132	130		176	19.3041	19.3741	19.6675	19.49	19.2114
177	297	300	300	301	301	177	131	132	133	132	131		177	19.4526	19.522	19.6675	19.49	19.3591
178	297	300	300	301	301	178	131	132	134	133	132		178	19.4526	19.522	19.8154	19.6376	19.5069
179	297	300	300	301	301	179	132	133	134	134	132		179	19.6011	19.6699	19.8154	19.7853	19.5069
180	297	300	300	301	301	180	132	133	134	134	133		180	19.6011	19.6699	19.8154	19.7853	19.6547
181	297	300	300	301	301	181	133	133	135	134	133		181	19.7496	19.6699	19.9633	19.7853	19.6547
182	297	300	300	300	301	182	133	133	135	134	133		182	19.7496	19.6699	19.9633	19.7853	19.6547
183	297	300	300	300	301	183	133	133	135	134	134		183	19.7496	19.6699	19.9633	19.7853	19.8025
184	297	300	300	300	301	184	133	133	135	134	134		184	19.7496	19.6699	19.9633	19.7853	19.8025
185	297	300	300	300	301	185	133	133	135	134	134		185	19.7496	19.6699	19.9633	19.7853	19.8025
186	297	300	299	299	301	186	133	133	134	134	134		186	19.7496	19.6699	19.8154	19.7853	19.8025
187	297	300	299	299	301	187	133	132	134	134	133		187	19.7496	19.522	19.8154	19.7853	19.6547
188	297	300	299	298	301	188	132	132	134	134	133		188	19.6011	19.522	19.8154	19.7853	19.6547
189	296	300	298	297	301	189	132	132	134	133	133		189	19.6011	19.522	19.8154	19.6376	19.6547
190	296	300	298	296	301	190	131	131	133	133	132		190	19.4526	19.3741	19.6675	19.6376	19.5069
191	296	300	297	295	301	191	131	130	133	132	132		191	19.4526	19.2262	19.6675	19.49	19.5069
192	296	300	296	294	301	192	130	130	132	132	131		192	19.3041	19.2262	19.5196	19.49	19.3591
193	296	300	295	293	301	193	130	129	131	131	131		193	19.3041	19.0783	19.3718	19.3423	19.3591
194	295	300	294	291	301	194	129	128	131	130	130		194	19.1556	18.9304	19.3718	19.1947	19.2114
195	295	300	293	290	300	195	128	128	130	130	129		195	19.0071	18.9304	19.2239	19.1947	19.0636
196	294	300	292	288	300	196	127	127	129	129	129		196	18.8586	18.7825	19.076	19.047	19.0636
197	294	300	290	286	300	197	126	126	128	128	128		197	18.7101	18.6346	18.9281	18.8994	18.9158
198	293	300	288	284	300	198	126	125	127	127	127		198	18.7101	18.4867	18.7803	18.7517	18.768
199	292	300	286	282	300	199	125	124	126	126	126		199	18.5617	18.3389	18.6324	18.6041	18.6202
200	291	300	284	280	300	200	124	123	125	125	125		200	18.4132	18.191	18.4845	18.4564	18.4725
201	290	300	282	277	300	201	122	121	124	124	124		201	18.1162	17.8952	18.3366	18.3088	18.3247
202	289	300	280	275	300	202	121	120	123	123	123		202	17.9677	17.7473	18.1888	18.1611	18.1769
203	287	300	277	272	300	203	120	119	122	121	121		203	17.8192	17.5994	18.0409	17.8658	17.8813
204	285	300	275	269	300	204	119	118	121	120	120		204	17.6707	17.4515	17.893	17.7182	17.7336
205	284	300	272	266	300	205	118	117	119	119	119		205	17.5222	17.3036	17.5973	17.5705	17.5858
206	282	300	269	263	299	206	117	115	118	117	118		206	17.3737	17.0078	17.4494	17.2752	17.438
207	280	300	266	260	299	207	115	114	117	116	116		207	17.0767	16.8599	17.3015	17.1276	17.1424
208	277	300	264	257	299	208	114	113	115	115	115		208	16.9282	16.712	17.0058	16.9799	16.9947
209	275	300	261	254	298	209	113	111	114	113	114		209	16.7797	16.4162	16.8579	16.6846	16.8469
210	273	300	258	251	298	210	111	110	113	112	112		210	16.4827	16.2683	16.71	16.5369	16.5513
211	270	300	254	248	297	211	110	108	111	110	111		211	16.3343	15.9725	16.4142	16.2416	16.4035
212	267	300	251	245	296	212	108	107	110	109	110		212	16.0373	15.8247	16.2664	16.094	16.2558
213	265	300	248	242	296	213	107	105	108	107	108		213	15.8888	15.5289	15.9706	15.7987	15.9602
214	262	300	245	238	294	214	105	104	107	105	106		214	15.5918	15.381	15.8227	15.5034	15.6646
215	259	300	241	235	293	215	103	102	105	104	105		215	15.2948	15.0852	15.527	15.3557	15.5169
216	256	300	238	232	292	216	102	100	104	102	103		216	15.1463	14.7894	15.3791	15.0604	15.2213
217	253	300	235	228	290	217	100	99	102	100	101		217	14.8493	14.6415	15.0834	14.7651	14.9257
218	250	300	232	225	289	218	98	97	100	98	100		218	14.5523	14.3457	14.7876	14.4698	14.778
219	247	300	228	222	287	219	96	95	98	96	98		219	14.2554	14.0499	14.4919	14.1745	14.4824
220	244	300	225	218	285	220	94	93	96	94	96		220	13.9584	13.7541	14.1961	13.8792	14.1868
221	240	300	222	215	283	221	92	91	95	92	94		221	13.6614	13.4584	14.0482	13.5839	13.8913
222	237	300	218	211	280	222	90	89	92	90	92		222	13.3644	13.1626	13.6046	13.2886	13.5957
223	234	300	215	208	278	223	88	86	90	88	90		223	13.0674	12.7189	13.3088	12.9933	13.3002
224	230	300	212	205	276	224	86	84	88	86	88		224	12.7704	12.4231	13.0131	12.698	13.0046
225	227	300	208	201	273	225	84	82	86	83	85		225	12.4734	12.1273	12.7173	12.2551	12.5613
226	224	300	205	198	270	226	82	79	84	81	83		226	12.1764	11.6836	12.4216	11.9598	12.2657
227	220	300	202	194	268	227	79	77	81	79	81		227	11.731	11.3878	11.978	11.6645	11.9702
228	217	300	198	191	265	228	77	74	79	76	78		228	11.434	10.9442	11.6822	11.2215	11.5268
229	214	300	195	188	262	229	74	72	76	74	76		229	10.9885	10.6484	11.2386	10.9262	11.2313
230	210	300	191	184	259	230	72	69	74	71	73		230	10.6915	10.2047	10.9428	10.4832	10.7879
231	207	300	188	180	256	231	69	67	71	68	70		231	10.246	9.9089	10.4992	10.0403	10.3446
232	204	300	184	177	253	232	66	64	68	65	68		232	9.80055	9.46521	10.0556	9.59734	10.049
233	200	300	181	173	250	233	64	61	65	63	65		233	9.50357	9.02153	9.61195	9.30203	9.60568
234	197	300	177	169	247	234	61	58	62	60	62		234	9.05809	8.57785	9.16832	8.85908	9.16234
235	193	300	173	165	243	235	58	55	59	57	59		235	8.61261	8.13417	8.72469	8.41613	8.719
236	190	300	170	161	240	236	55	52	56	54	56		236	8.16713	7.69049	8.28106	7.97317	8.27566
237	186	300	166	157	237	237	52	48	53	50	53		237	7.72165	7.09891	7.83743	7.38257	7.83232
238	183	300	162	153	234	238	48	45	50	47	50		238	7.12768	6.65523	7.3938	6.93961	7.38898
239	179	300	158	149	230	239	45	42	46	44	46		239	6.6822	6.21155	6.8023	6.49666	6.79787
240	176	300	154	145	227	240	42	38	43	40	43		240	6.23672	5.61997	6.35867	5.90605	6.35453
241	172	300	150	141	224	241	38	34	39	37	40		241	5.64274	5.02839	5.76717	5.4631	5.91119
242	168	300	146	136	220	242	35	30	35	33	36		242	5.19726	4.43682	5.17566	4.87249	5.32007
243	164	300	141	132	217	243	31	26	31	29	32		243	4.60329	3.84524	4.58416	4.28189	4.72895
244	160	300	137	127	214	244	27	22	27	25	29		244	4.00932	3.25367	3.99265	3.69128	4.28561
245	157	300	133	122	210	245	23	18	23	21	25		245	3.41534	2.66209	3.40115	3.10068	3.69449
246	152	300	128	118	207	246	19	14	19	17	21		246	2.82137	2.07052	2.80965	2.51007	3.10337
247	148	300	123	113	203	247	15	10	15	13	16		247	2.2274	1.47894	2.21814	1.91947	2.36447
248	144	300	119	108	200	248	10	5	10	9	12		248	1.48493	0.73947	1.47876	1.32886	1.77336
249	140	300	114	102	197	249	6	1	6	5	8		249	0.890959	0.147894	0.887257	0.738257	1.18224			249.25
250	136	300	108	97	193	250	2	-3	2	0	3		250	0.296986	-0.443682	0.295752	0	0.443339		250.5		250.5	250	250.75
251	131	300	103	92	190	251	-2	-7	-2	-4	-1		251	-0.296986	-1.03526	-0.295752	-0.590605	-0.14778
252	127	300	98	86	186	252	-6	-11	-6	-7	-5		252	-0.890959	-1.62683	-0.887257	-1.03356	-0.738898
253	122	300	92	80	183	253	-9	-14	-10	-10	-8		253	-1.33644	-2.07052	-1.47876	-1.47651	-1.18224
254	117	300	87	74	179	254	-12	-16	-12	-13	-12		254	-1.78192	-2.3663	-1.77451	-1.91947	-1.77336
255	112	300	81	68	175	255	-14	-18	-15	-15	-14		255	-2.07891	-2.66209	-2.21814	-2.21477	-2.06892
256	107	300	75	62	172	256	-16	-18	-16	-16	-16		256	-2.37589	-2.66209	-2.36602	-2.36242	-2.36447
257	102	300	69	56	168	257	-17	-19	-17	-17	-17		257	-2.52438	-2.80999	-2.51389	-2.51007	-2.51225
258	97	300	63	50	164	258	-17	-18	-17	-17	-18		258	-2.52438	-2.66209	-2.51389	-2.51007	-2.66003
259	92	300	57	44	160	259	-16	-17	-16	-16	-18		259	-2.37589	-2.5142	-2.36602	-2.36242	-2.66003
260	86	300	51	38	156	260	-15	-15	-15	-14	-17		260	-2.2274	-2.21841	-2.21814	-2.06712	-2.51225
261	81	300	45	31	151	261	-13	-13	-13	-12	-15		261	-1.93041	-1.92262	-1.92239	-1.77182	-2.2167
262	75	300	38	25	147	262	-11	-10	-11	-10	-13		262	-1.63343	-1.47894	-1.62664	-1.47651	-1.92114
263	69	300	32	18	143	263	-9	-8	-8	-7	-11		263	-1.33644	-1.18315	-1.18301	-1.03356	-1.62558
264	63	300	25	11	138	264	-6	-5	-5	-4	-8		264	-0.890959	-0.73947	-0.73938	-0.590605	-1.18224
265	57	300	19	5	134	265	-3	-2	-2	-1	-6		265	-0.44548	-0.295788	-0.295752	-0.147651	-0.886678
266	51	300	12	-2	129	266	0	1	0	2	-3		266	0	0.147894	0	0.295303	-0.443339
267	45	300	5	-9	125	267	3	3	3	4	0		267	0.44548	0.443682	0.443628	0.590605	0
268	39	300	-2	-16	120	268	5	6	6	7	3		268	0.742466	0.887364	0.887257	1.03356	0.443339
269	32	300	-9	-23	115	269	8	9	9	10	6		269	1.18795	1.33105	1.33088	1.47651	0.886678
270	26	300	-16	-30	110	270	11	11	11	12	9		270	1.63343	1.62683	1.62664	1.77182	1.33002
271	19	300	-23	-37	105	271	13	14	14	15	11		271	1.93041	2.07052	2.07027	2.21477	1.62558
272	13	300	-29	-44	100	272	16	16	16	17	14		272	2.37589	2.3663	2.36602	2.51007	2.06892
273	6	300	-36	-50	95	273	18	18	19	20	16		273	2.67288	2.66209	2.80965	2.95303	2.36447
274	-1	300	-43	-56	89	274	21	21	21	22	18		274	3.11836	3.10577	3.1054	3.24833	2.66003
275	-8	300	-49	-61	84	275	23	23	24	24	21		275	3.41534	3.40156	3.54903	3.54363	3.10337
276	-14	300	-55	-66	78	276	25	25	26	26	23		276	3.71233	3.69735	3.84478	3.83893	3.39893
277	-21	300	-61	-69	72	277	27	27	28	28	25		277	4.00932	3.99314	4.14053	4.13424	3.69449
278	-28	300	-65	-72	66	278	29	29	30	30	27		278	4.3063	4.28892	4.43628	4.42954	3.99005
279	-35	300	-69	-73	60	279	31	31	32	32	29		279	4.60329	4.58471	4.73203	4.72484	4.28561
280	-42	300	-71	-73	54	280	33	33	34	34	31		280	4.90028	4.8805	5.02779	5.02015	4.58117
281	-48	300	-73	-71	48	281	35	35	36	36	33		281	5.19726	5.17629	5.32354	5.31545	4.87673
282	-55	300	-73	-69	41	282	37	36	38	37	35		282	5.49425	5.32418	5.61929	5.4631	5.17229
283	-61	300	-72	-65	35	283	38	38	39	39	36		283	5.64274	5.61997	5.76717	5.7584	5.32007
284	-66	300	-69	-61	29	284	40	40	41	41	38		284	5.93973	5.91576	6.06292	6.0537	5.61563
285	-70	300	-66	-57	22	285	42	41	43	42	40		285	6.23672	6.06365	6.35867	6.20136	5.91119
286	-73	300	-63	-53	15	286	43	43	44	44	41		286	6.38521	6.35944	6.50655	6.49666	6.05897
287	-75	300	-59	-48	9	287	45	44	46	45	43		287	6.6822	6.50733	6.8023	6.64431	6.35453
288	-76	300	-54	-43	2	288	46	45	47	46	44		288	6.83069	6.65523	6.95018	6.79196	6.50231
289	-75	300	-49	-38	-5	289	47	47	49	48	46		289	6.97918	6.95102	7.24593	7.08726	6.79787
290	-74	300	-44	-34	-12	290	49	48	50	49	47		290	7.27617	7.09891	7.3938	7.23492	6.94565
291	-71	300	-40	-29	-19	291	50	49	51	50	48		291	7.42466	7.2468	7.54168	7.38257	7.09342
292	-68	300	-35	-25	-26	292	51	50	52	51	50		292	7.57315	7.3947	7.68956	7.53022	7.38898
293	-64	300	-31	-21	-33	293	52	51	53	52	51		293	7.72165	7.54259	7.83743	7.67787	7.53676
294	-60	300	-26	-17	-40	294	53	52	54	53	52		294	7.87014	7.69049	7.98531	7.82552	7.68454
295	-55	300	-22	-13	-47	295	54	53	55	54	53		295	8.01863	7.83838	8.13319	7.97317	7.83232
296	-50	300	-18	-9	-53	296	55	54	56	55	54		296	8.16713	7.98627	8.28106	8.12082	7.9801
297	-46	300	-14	-5	-59	297	55	54	57	55	54		297	8.16713	7.98627	8.42894	8.12082	7.9801
298	-41	300	-10	-2	-64	298	56	55	57	56	55		298	8.31562	8.13417	8.42894	8.26847	8.12788
299	-36	300	-7	1	-68	299	57	56	58	56	56		299	8.46411	8.28206	8.57681	8.26847	8.27566
300	-32	300	-3	4	-72	300	57	56	59	57	56		300	8.46411	8.28206	8.72469	8.41613	8.27566
301	-28	300	0	7	-74	301	58	57	59	57	57		301	8.61261	8.42996	8.72469	8.41613	8.42344
302	-23	300	3	10	-75	302	58	57	60	58	57		302	8.61261	8.42996	8.87257	8.56378	8.42344
303	-19	300	6	13	-74	303	59	57	60	58	57		303	8.7611	8.42996	8.87257	8.56378	8.42344
304	-16	300	9	16	-73	304	59	57	60	58	58		304	8.7611	8.42996	8.87257	8.56378	8.57122
305	-12	300	12	19	-70	305	59	58	60	58	58		305	8.7611	8.57785	8.87257	8.56378	8.57122
306	-8	299	15	21	-67	306	59	58	60	58	58		306	8.7611	8.57785	8.87257	8.56378	8.57122
307	-5	299	18	24	-63	307	59	58	61	58	58		307	8.7611	8.57785	9.02044	8.56378	8.57122
308	-1	299	20	26	-59	308	59	58	60	58	58		308	8.7611	8.57785	8.87257	8.56378	8.57122
309	2	299	23	29	-54	309	59	58	60	58	58		309	8.7611	8.57785	8.87257	8.56378	8.57122
310	5	299	25	31	-49	310	59	58	60	58	58		310	8.7611	8.57785	8.87257	8.56378	8.57122
311	8	299	28	33	-44	311	59	57	60	58	58		311	8.7611	8.42996	8.87257	8.56378	8.57122
312	11	299	30	36	-40	312	59	57	60	58	58		312	8.7611	8.42996	8.87257	8.56378	8.57122
313	14	298	32	38	-35	313	59	57	59	57	57		313	8.7611	8.42996	8.72469	8.41613	8.42344
314	16	298	35	40	-31	314	58	56	59	57	57		314	8.61261	8.28206	8.72469	8.41613	8.42344
315	19	298	37	43	-26	315	58	56	58	57	57		315	8.61261	8.28206	8.57681	8.41613	8.42344
316	21	298	39	45	-22	316	57	55	58	56	56		316	8.46411	8.13417	8.57681	8.26847	8.27566
317	24	298	42	47	-18	317	57	55	57	56	56		317	8.46411	8.13417	8.42894	8.26847	8.27566
318	26	297	44	49	-14	318	56	54	57	55	55		318	8.31562	7.98627	8.42894	8.12082	8.12788
319	28	297	46	52	-11	319	55	53	56	54	54		319	8.16713	7.83838	8.28106	7.97317	7.9801
320	31	296	48	54	-7	320	55	53	55	53	54		320	8.16713	7.83838	8.13319	7.82552	7.9801
321	33	296	51	56	-4	321	54	52	54	52	53		321	8.01863	7.69049	7.98531	7.67787	7.83232
322	35	295	53	58	0	322	53	51	53	51	52		322	7.87014	7.54259	7.83743	7.53022	7.68454
323	37	294	55	60	3	323	52	50	52	50	51		323	7.72165	7.3947	7.68956	7.38257	7.53676
324	39	293	57	63	6	324	51	49	51	49	50		324	7.57315	7.2468	7.54168	7.23492	7.38898
325	42	292	60	65	9	325	50	48	50	48	49		325	7.42466	7.09891	7.3938	7.08726	7.2412
326	44	290	62	67	12	326	49	46	49	47	47		326	7.27617	6.80312	7.24593	6.93961	6.94565
327	46	289	64	69	15	327	47	45	47	45	46		327	6.97918	6.65523	6.95018	6.64431	6.79787
328	48	287	66	71	17	328	46	44	46	44	45		328	6.83069	6.50733	6.8023	6.49666	6.65009
329	50	285	68	72	20	329	45	42	45	43	43		329	6.6822	6.21155	6.65442	6.34901	6.35453
330	53	284	70	74	22	330	43	41	43	41	42		330	6.38521	6.06365	6.35867	6.0537	6.20675
331	55	281	72	76	25	331	42	39	42	39	41		331	6.23672	5.76786	6.2108	5.7584	6.05897
332	57	279	74	78	28	332	40	38	40	38	39		332	5.93973	5.61997	5.91504	5.61075	5.76341
333	59	277	76	79	30	333	39	36	38	36	37		333	5.79124	5.32418	5.61929	5.31545	5.46785
334	61	274	77	80	32	334	37	34	37	34	36		334	5.49425	5.02839	5.47142	5.02015	5.32007
335	63	271	79	82	35	335	35	33	35	32	34		335	5.19726	4.8805	5.17566	4.72484	5.02451
336	65	269	80	83	37	336	34	31	33	30	32		336	5.04877	4.58471	4.87991	4.42954	4.72895
337	67	266	81	84	39	337	32	29	31	28	30		337	4.75178	4.28892	4.58416	4.13424	4.43339
338	69	263	83	85	41	338	30	27	29	26	28		338	4.4548	3.99314	4.28841	3.83893	4.13783
339	70	260	84	86	44	339	28	25	27	24	26		339	4.15781	3.69735	3.99265	3.54363	3.84227
340	72	257	85	87	46	340	26	23	25	22	24		340	3.86082	3.40156	3.6969	3.24833	3.54671
341	74	254	86	87	48	341	24	20	23	20	22		341	3.56384	2.95788	3.40115	2.95303	3.25115
342	75	251	87	88	50	342	21	18	21	18	20		342	3.11836	2.66209	3.1054	2.65772	2.95559
343	77	248	87	89	53	343	19	16	18	15	17		343	2.82137	2.3663	2.66177	2.21477	2.51225
344	78	244	88	89	55	344	17	13	16	13	15		344	2.52438	1.92262	2.36602	1.91947	2.2167
345	79	241	88	89	57	345	14	11	13	10	12		345	2.07891	1.62683	1.92239	1.47651	1.77336
346	80	238	88	89	59	346	12	8	11	8	10		346	1.78192	1.18315	1.62664	1.18121	1.4778
347	81	235	89	89	62	347	9	5	8	5	7		347	1.33644	0.73947	1.18301	0.738257	1.03446
348	82	231	89	89	64	348	6	3	5	2	5		348	0.890959	0.443682	0.73938	0.295303	0.738898
349	83	228	89	89	66	349	4	0	3	0	2		349	0.593973	0	0.443628	0	0.295559
350	83	225	89	89	68	350	1	-3	0	-3	0		350	0.148493	-0.443682	0	-0.442954	0
351	84	221	89	89	70	351	-2	-5	-2	-5	-3		351	-0.296986	-0.73947	-0.295752	-0.738257	-0.443339
352	84	218	88	89	71	352	-4	-7	-5	-7	-5		352	-0.593973	-1.03526	-0.73938	-1.03356	-0.738898
353	85	215	88	88	73	353	-6	-9	-7	-8	-7		353	-0.890959	-1.33105	-1.03513	-1.18121	-1.03446
354	85	211	88	88	75	354	-8	-10	-8	-10	-9		354	-1.18795	-1.47894	-1.18301	-1.47651	-1.33002
355	85	208	88	87	76	355	-9	-11	-9	-10	-10		355	-1.33644	-1.62683	-1.33088	-1.47651	-1.4778
356	85	204	87	87	78	356	-10	-12	-10	-11	-11		356	-1.48493	-1.77473	-1.47876	-1.62416	-1.62558
357	85	201	87	86	79	357	-11	-12	-10	-10	-11		357	-1.63343	-1.77473	-1.47876	-1.47651	-1.62558
358	85	198	86	85	80	358	-11	-12	-10	-10	-11		358	-1.63343	-1.77473	-1.47876	-1.47651	-1.62558
359	85	194	85	85	82	359	-10	-11	-9	-9	-11		359	-1.48493	-1.62683	-1.33088	-1.32886	-1.62558
360	84	191	85	84	83	360	-10	-9	-8	-7	-10		360	-1.48493	-1.33105	-1.18301	-1.03356	-1.4778
361	84	187	84	83	84	361	-8	-8	-7	-6	-9		361	-1.18795	-1.18315	-1.03513	-0.885908	-1.33002
362	83	184	83	82	84	362	-7	-6	-5	-4	-7		362	-1.03945	-0.887364	-0.73938	-0.590605	-1.03446
363	83	180	82	81	85	363	-5	-4	-3	-2	-5		363	-0.742466	-0.591576	-0.443628	-0.295303	-0.738898
364	82	177	81	80	86	364	-3	-2	-1	0	-3		364	-0.44548	-0.295788	-0.147876	0	-0.443339
365	82	173	80	79	86	365	-1	0	1	2	-1		365	-0.148493	0	0.147876	0.295303	-0.14778
366	81	169	79	78	87	366	1	2	3	4	1		366	0.148493	0.295788	0.443628	0.590605	0.14778
367	80	165	78	76	87	367	3	4	5	6	3		367	0.44548	0.591576	0.73938	0.885908	0.443339
368	79	162	77	75	87	368	4	6	7	8	5		368	0.593973	0.887364	1.03513	1.18121	0.738898
369	78	158	76	74	88	369	6	8	9	10	7		369	0.890959	1.18315	1.33088	1.47651	1.03446
370	78	154	75	72	88	370	8	9	11	12	9		370	1.18795	1.33105	1.62664	1.77182	1.33002
371	77	149	73	71	88	371	10	11	12	13	10		371	1.48493	1.62683	1.77451	1.91947	1.4778
372	76	145	72	70	88	372	11	12	14	15	12		372	1.63343	1.77473	2.07027	2.21477	1.77336
373	74	141	71	68	87	373	13	14	15	16	13		373	1.93041	2.07052	2.21814	2.36242	1.92114
374	73	137	69	67	87	374	15	15	16	17	15		374	2.2274	2.21841	2.36602	2.51007	2.2167
375	72	132	68	65	87	375	16	16	17	18	16		375	2.37589	2.3663	2.51389	2.65772	2.36447
376	71	128	67	64	86	376	17	18	19	19	17		376	2.52438	2.66209	2.80965	2.80538	2.51225
377	70	123	65	62	86	377	18	19	20	20	18		377	2.67288	2.80999	2.95752	2.95303	2.66003
378	69	118	64	60	85	378	19	19	21	21	19		378	2.82137	2.80999	3.1054	3.10068	2.80781
379	67	113	62	59	85	379	20	20	21	22	20		379	2.96986	2.95788	3.1054	3.24833	2.95559
380	66	108	61	57	84	380	21	21	22	23	21		380	3.11836	3.10577	3.25327	3.39598	3.10337
381	65	103	59	55	83	381	22	22	23	23	22		381	3.26685	3.25367	3.40115	3.39598	3.25115
382	63	98	58	53	83	382	23	22	24	24	22		382	3.41534	3.25367	3.54903	3.54363	3.25115
383	62	93	56	51	82	383	24	23	25	25	23		383	3.56384	3.40156	3.6969	3.69128	3.39893
384	60	87	54	49	81	384	24	23	25	25	23		384	3.56384	3.40156	3.6969	3.69128	3.39893
385	59	81	52	47	80	385	25	24	25	25	24		385	3.71233	3.54946	3.6969	3.69128	3.54671
386	57	76	50	45	79	386	25	24	26	26	24		386	3.71233	3.54946	3.84478	3.83893	3.54671
387	55	70	49	43	78	387	26	25	26	26	25		387	3.86082	3.69735	3.84478	3.83893	3.69449
388	54	64	46	41	77	388	26	25	26	26	25		388	3.86082	3.69735	3.84478	3.83893	3.69449
389	52	58	44	38	75	389	27	25	27	26	25		389	4.00932	3.69735	3.99265	3.83893	3.69449
390	50	52	42	36	74	390	27	25	27	26	25		390	4.00932	3.69735	3.99265	3.83893	3.69449
391	48	45	40	34	73	391	27	25	27	26	25		391	4.00932	3.69735	3.99265	3.83893	3.69449
392	46	39	38	31	72	392	27	25	27	26	25		392	4.00932	3.69735	3.99265	3.83893	3.69449
393	44	33	35	29	70	393	27	25	27	26	25		393	4.00932	3.69735	3.99265	3.83893	3.69449
394	42	26	33	26	69	394	27	25	27	26	25		394	4.00932	3.69735	3.99265	3.83893	3.69449
395	40	20	30	23	68	395	27	25	26	25	25		395	4.00932	3.69735	3.84478	3.69128	3.69449
396	38	13	28	20	66	396	27	24	26	25	25		396	4.00932	3.54946	3.84478	3.69128	3.69449
397	36	6	25	18	65	397	26	24	26	24	24		397	3.86082	3.54946	3.84478	3.54363	3.54671
398	34	-1	22	15	64	398	26	23	26	24	24		398	3.86082	3.40156	3.84478	3.54363	3.54671
399	31	-8	19	12	62	399	26	23	25	24	23		399	3.86082	3.40156	3.6969	3.54363	3.39893
400	29	-15	16	9	60	400	25	23	25	23	23		400	3.71233	3.40156	3.6969	3.39598	3.39893
401	26	-22	13	5	59	401	25	22	24	22	22		401	3.71233	3.25367	3.54903	3.24833	3.25115
402	24	-29	10	2	57	402	24	21	23	22	22		402	3.56384	3.10577	3.40115	3.24833	3.25115
403	21	-36	7	-1	55	403	24	21	23	21	21		403	3.56384	3.10577	3.40115	3.10068	3.10337
404	18	-43	4	-5	54	404	23	20	22	20	21		404	3.41534	2.95788	3.25327	2.95303	3.10337
405	16	-49	0	-8	52	405	22	19	21	20	20		405	3.26685	2.80999	3.1054	2.95303	2.95559
406	13	-56	-3	-12	50	406	21	18	21	19	19		406	3.11836	2.66209	3.1054	2.80538	2.80781
407	10	-61	-7	-16	48	407	20	18	20	18	19		407	2.96986	2.66209	2.95752	2.65772	2.80781
408	7	-66	-11	-20	46	408	19	17	19	17	18		408	2.82137	2.5142	2.80965	2.51007	2.66003
409	4	-70	-15	-24	44	409	18	16	18	16	17		409	2.67288	2.3663	2.66177	2.36242	2.51225
410	0	-73	-19	-28	42	410	17	15	17	15	16		410	2.52438	2.21841	2.51389	2.21477	2.36447
411	-3	-75	-23	-32	39	411	16	14	16	14	15		411	2.37589	2.07052	2.36602	2.06712	2.2167
412	-6	-75	-27	-36	37	412	15	13	15	13	14		412	2.2274	1.92262	2.21814	1.91947	2.06892
413	-10	-74	-31	-40	35	413	14	12	14	12	13		413	2.07891	1.77473	2.07027	1.77182	1.92114
414	-13	-72	-36	-45	32	414	13	11	13	11	12		414	1.93041	1.62683	1.92239	1.62416	1.77336
415	-17	-69	-40	-49	30	415	12	9	12	10	11		415	1.78192	1.33105	1.77451	1.47651	1.62558
416	-21	-66	-44	-52	27	416	10	8	11	9	10		416	1.48493	1.18315	1.62664	1.32886	1.4778
417	-25	-62	-48	-55	24	417	9	7	9	7	8		417	1.33644	1.03526	1.33088	1.03356	1.18224
418	-29	-57	-52	-58	22	418	8	5	8	6	7		418	1.18795	0.73947	1.18301	0.885908	1.03446
419	-33	-53	-56	-60	19	419	6	4	6	4	6		419	0.890959	0.591576	0.887257	0.590605	0.886678
420	-38	-48	-58	-61	16	420	4	2	5	3	4		420	0.593973	0.295788	0.73938	0.442954	0.591119
421	-42	-43	-61	-62	13	421	3	1	3	1	3		421	0.44548	0.147894	0.443628	0.147651	0.443339
422	-46	-38	-62	-62	10	422	1	-1	2	0	1		422	0.148493	-0.147894	0.295752	0	0.14778
423	-50	-34	-63	-61	7	423	0	-3	0	-2	0		423	0	-0.443682	0	-0.295303	0
424	-54	-29	-63	-59	4	424	-2	-4	-1	-3	-2		424	-0.296986	-0.591576	-0.147876	-0.442954	-0.295559
425	-57	-25	-62	-57	0	425	-3	-5	-3	-4	-3		425	-0.44548	-0.73947	-0.443628	-0.590605	-0.443339
426	-60	-21	-61	-55	-3	426	-5	-6	-4	-5	-4		426	-0.742466	-0.887364	-0.591504	-0.738257	-0.591119
427	-62	-17	-59	-52	-6	427	-6	-7	-5	-6	-5		427	-0.890959	-1.03526	-0.73938	-0.885908	-0.738898
428	-64	-13	-57	-49	-10	428	-7	-8	-5	-6	-6		428	-1.03945	-1.18315	-0.73938	-0.885908	-0.886678
429	-65	-9	-54	-46	-14	429	-8	-8	-6	-7	-7		429	-1.18795	-1.18315	-0.887257	-1.03356	-1.03446
430	-65	-6	-51	-43	-17	430	-8	-8	-6	-7	-7		430	-1.18795	-1.18315	-0.887257	-1.03356	-1.03446
431	-64	-2	-48	-41	-21	431	-8	-8	-6	-6	-7		431	-1.18795	-1.18315	-0.887257	-0.885908	-1.03446
432	-63	1	-46	-38	-25	432	-8	-8	-5	-5	-7		432	-1.18795	-1.18315	-0.73938	-0.738257	-1.03446
433	-61	4	-43	-35	-30	433	-7	-7	-5	-5	-6		433	-1.03945	-1.03526	-0.73938	-0.738257	-0.886678
434	-59	7	-40	-33	-34	434	-7	-6	-4	-3	-5		434	-1.03945	-0.887364	-0.591504	-0.442954	-0.738898
435	-57	10	-37	-30	-38	435	-6	-5	-3	-2	-4		435	-0.890959	-0.73947	-0.443628	-0.295303	-0.591119
436	-54	13	-35	-28	-43	436	-5	-3	-2	-1	-3		436	-0.742466	-0.443682	-0.295752	-0.147651	-0.443339
437	-51	16	-32	-25	-47	437	-3	-2	0	0	-2		437	-0.44548	-0.295788	0	0	-0.295559
438	-48	18	-30	-23	-51	438	-2	-1	1	2	-1		438	-0.296986	-0.147894	0.147876	0.295303	-0.14778
439	-45	21	-27	-21	-54	439	-1	1	3	3	0		439	-0.148493	0.147894	0.443628	0.442954	0
440	-43	23	-25	-19	-58	440	1	2	4	5	2		440	0.148493	0.295788	0.591504	0.738257	0.295559
441	-40	26	-22	-17	-60	441	2	4	5	6	3		441	0.296986	0.591576	0.73938	0.885908	0.443339
442	-37	28	-20	-15	-62	442	4	5	7	7	4		442	0.593973	0.73947	1.03513	1.03356	0.591119
443	-35	31	-18	-13	-63	443	5	6	8	8	6		443	0.742466	0.887364	1.18301	1.18121	0.886678
444	-32	33	-16	-11	-64	444	6	7	9	9	7		444	0.890959	1.03526	1.33088	1.32886	1.03446
445	-30	35	-14	-9	-64	445	8	8	10	10	8		445	1.18795	1.18315	1.47876	1.47651	1.18224
446	-27	37	-12	-8	-63	446	9	9	11	11	9		446	1.33644	1.33105	1.62664	1.62416	1.33002
447	-25	40	-10	-6	-61	447	10	10	12	12	10		447	1.48493	1.47894	1.77451	1.77182	1.4778
448	-23	42	-8	-4	-59	448	11	11	12	12	10		448	1.63343	1.62683	1.77451	1.77182	1.4778
449	-21	44	-7	-3	-57	449	12	11	13	13	11		449	1.78192	1.62683	1.92239	1.91947	1.62558
450	-19	46	-5	-1	-54	450	12	12	13	13	12		450	1.78192	1.77473	1.92239	1.91947	1.77336
451	-17	49	-3	0	-52	451	13	12	14	13	12		451	1.93041	1.77473	2.07027	1.91947	1.77336
452	-15	51	-2	1	-49	452	14	13	14	13	12		452	2.07891	1.92262	2.07027	1.91947	1.77336
453	-13	53	0	3	-46	453	14	13	14	13	13		453	2.07891	1.92262	2.07027	1.91947	1.92114
454	-11	55	1	4	-43	454	15	13	14	14	13		454	2.2274	1.92262	2.07027	2.06712	1.92114
455	-10	57	3	5	-40	455	15	13	14	14	13		455	2.2274	1.92262	2.07027	2.06712	1.92114
456	-8	60	4	6	-37	456	15	13	14	13	13		456	2.2274	1.92262	2.07027	1.91947	1.92114
457	-6	62	5	7	-35	457	15	13	14	13	13		457	2.2274	1.92262	2.07027	1.91947	1.92114
458	-5	64	6	8	-32	458	15	13	14	13	13		458	2.2274	1.92262	2.07027	1.91947	1.92114
459	-3	66	7	9	-30	459	15	13	14	13	12		459	2.2274	1.92262	2.07027	1.91947	1.77336
460	-2	68	8	10	-28	460	15	12	14	13	12		460	2.2274	1.77473	2.07027	1.91947	1.77336
461	-1	70	9	10	-25	461	15	12	13	12	12		461	2.2274	1.77473	1.92239	1.77182	1.77336
462	1	71	10	11	-23	462	14	12	13	12	11		462	2.07891	1.77473	1.92239	1.77182	1.62558
463	2	73	11	11	-21	463	14	11	13	11	11		463	2.07891	1.62683	1.92239	1.62416	1.62558
464	3	75	11	12	-19	464	14	11	12	11	10		464	2.07891	1.62683	1.77451	1.62416	1.4778
465	4	76	12	12	-17	465	13	10	11	10	10		465	1.93041	1.47894	1.62664	1.47651	1.4778
466	5	78	13	13	-15	466	12	9	11	9	9		466	1.78192	1.33105	1.62664	1.32886	1.33002
467	6	79	13	13	-13	467	12	8	10	8	8		467	1.78192	1.18315	1.47876	1.18121	1.18224
468	7	81	14	13	-11	468	11	8	9	7	7		468	1.63343	1.18315	1.33088	1.03356	1.03446
469	7	82	14	13	-10	469	10	7	8	6	7		469	1.48493	1.03526	1.18301	0.885908	1.03446
470	8	83	14	13	-8	470	9	6	7	5	6		470	1.33644	0.887364	1.03513	0.738257	0.886678
471	9	84	14	13	-6	471	8	5	6	4	5		471	1.18795	0.73947	0.887257	0.590605	0.738898
472	9	84	14	13	-5	472	7	3	5	3	4		472	1.03945	0.443682	0.73938	0.442954	0.591119
473	10	85	15	13	-3	473	6	2	4	2	3		473	0.890959	0.295788	0.591504	0.295303	0.443339
474	10	86	14	13	-2	474	5	1	3	1	1		474	0.742466	0.147894	0.443628	0.147651	0.14778
475	11	86	14	13	0	475	4	0	2	-1	0		475	0.593973	0	0.295752	-0.147651	0
476	11	87	14	13	1	476	3	-1	0	-2	-1		476	0.44548	-0.147894	0	-0.295303	-0.14778
477	11	87	14	12	2	477	1	-2	-1	-3	-2		477	0.148493	-0.295788	-0.147876	-0.442954	-0.295559
478	11	87	14	12	4	478	0	-4	-2	-4	-3		478	0	-0.591576	-0.295752	-0.590605	-0.443339
479	11	87	13	12	5	479	-1	-5	-3	-4	-4		479	-0.148493	-0.73947	-0.443628	-0.590605	-0.591119
480	11	87	13	11	6	480	-2	-5	-4	-5	-5		480	-0.296986	-0.73947	-0.591504	-0.738257	-0.738898
481	11	87	12	11	7	481	-3	-6	-4	-6	-6		481	-0.44548	-0.887364	-0.591504	-0.885908	-0.886678
482	11	87	12	10	8	482	-4	-7	-5	-6	-6		482	-0.593973	-1.03526	-0.73938	-0.885908	-0.886678
483	11	87	11	9	8	483	-4	-7	-5	-6	-7		483	-0.593973	-1.03526	-0.73938	-0.885908	-1.03446
484	11	86	11	8	9	484	-5	-7	-6	-7	-7		484	-0.742466	-1.03526	-0.887257	-1.03356	-1.03446
485	11	86	10	7	10	485	-5	-7	-6	-7	-7		485	-0.742466	-1.03526	-0.887257	-1.03356	-1.03446
486	10	86	9	6	10	486	-6	-7	-6	-6	-7		486	-0.890959	-1.03526	-0.887257	-0.885908	-1.03446
487	10	85	8	5	11	487	-6	-7	-6	-6	-7		487	-0.890959	-1.03526	-0.887257	-0.885908	-1.03446
488	9	84	7	4	11	488	-5	-7	-5	-6	-7		488	-0.742466	-1.03526	-0.73938	-0.885908	-1.03446
489	9	84	6	3	11	489	-5	-6	-5	-5	-7		489	-0.742466	-0.887364	-0.73938	-0.738257	-1.03446
490	8	83	5	2	12	490	-5	-6	-4	-4	-6		490	-0.742466	-0.887364	-0.591504	-0.590605	-0.886678
491	7	82	4	0	12	491	-4	-5	-3	-3	-5		491	-0.593973	-0.73947	-0.443628	-0.442954	-0.738898
492	7	82	3	-1	12	492	-4	-4	-3	-3	-4		492	-0.593973	-0.591576	-0.443628	-0.442954	-0.591119
493	6	81	1	-2	12	493	-3	-3	-2	-2	-4		493	-0.44548	-0.443682	-0.295752	-0.295303	-0.591119
494	5	80	0	-4	12	494	-2	-2	-1	-1	-3		494	-0.296986	-0.295788	-0.147876	-0.147651	-0.443339
495	4	79	-1	-6	12	495	-1	-1	0	0	-2		495	-0.148493	-0.147894	0	0	-0.295559
496	3	78	-3	-7	12	496	-1	-1	1	1	-1		496	-0.148493	-0.147894	0.147876	0.147651	-0.14778
497	2	77	-4	-9	12	497	0	0	2	2	0		497	0	0	0.295752	0.295303	0
498	1	75	-6	-11	12	498	1	1	2	3	1		498	0.148493	0.147894	0.295752	0.442954	0.14778
499	-1	74	-8	-13	11	499	2	2	3	3	1		499	0.296986	0.295788	0.443628	0.442954	0.14778
500	-2	73	-9	-15	11	500	3	2	4	4	2		500	0.44548	0.295788	0.591504	0.590605	0.295559
501	-3	72	-11	-17	11	501	3	3	4	5	3		501	0.44548	0.443682	0.591504	0.738257	0.443339
502	-5	71	-13	-19	10	502	4	3	5	5	4		502	0.593973	0.443682	0.73938	0.738257	0.591119
503	-6	69	-15	-21	10	503	4	4	6	6	4		503	0.593973	0.591576	0.887257	0.885908	0.591119
504	-8	68	-17	-23	9	504	5	4	6	6	5		504	0.742466	0.591576	0.887257	0.885908	0.738898
505	-9	67	-19	-25	8	505	5	5	6	6	5		505	0.742466	0.73947	0.887257	0.885908	0.738898
506	-11	65	-21	-27	8	506	6	5	7	6	5		506	0.890959	0.73947	1.03513	0.885908	0.738898
507	-13	64	-23	-30	7	507	6	5	7	7	6		507	0.890959	0.73947	1.03513	1.03356	0.886678
508	-14	62	-25	-32	6	508	6	5	7	7	6		508	0.890959	0.73947	1.03513	1.03356	0.886678
509	-16	61	-28	-35	5	509	6	5	7	7	6		509	0.890959	0.73947	1.03513	1.03356	0.886678
510	-18	59	-30	-37	4	510	6	5	7	7	6		510	0.890959	0.73947	1.03513	1.03356	0.886678
511	-20	58	-33	-40	3	511	6	5	7	7	6		511	0.890959	0.73947	1.03513	1.03356	0.886678
512	-22	56	-35	-43	1	512	6	5	7	6	6		512	0.890959	0.73947	1.03513	0.885908	0.886678
513	-24	54	-38	-45	0	513	6	5	7	6	6		513	0.890959	0.73947	1.03513	0.885908	0.886678
514	-27	53	-41	-48	-1	514	6	4	7	6	6		514	0.890959	0.591576	1.03513	0.885908	0.886678
515	-29	51	-43	-50	-3	515	5	4	6	6	5		515	0.742466	0.591576	0.887257	0.885908	0.738898
516	-31	49	-46	-52	-4	516	5	4	6	5	5		516	0.742466	0.591576	0.887257	0.738257	0.738898
517	-34	47	-48	-53	-5	517	5	3	6	5	5		517	0.742466	0.443682	0.887257	0.738257	0.738898
518	-36	45	-51	-55	-7	518	4	3	5	5	4		518	0.593973	0.443682	0.73938	0.738257	0.591119
519	-39	43	-53	-55	-9	519	4	2	5	4	4		519	0.593973	0.295788	0.73938	0.590605	0.591119
520	-42	40	-54	-56	-10	520	3	2	4	4	3		520	0.44548	0.295788	0.591504	0.590605	0.443339
521	-44	38	-55	-55	-12	521	3	1	4	3	3		521	0.44548	0.147894	0.591504	0.442954	0.443339
522	-47	36	-56	-55	-14	522	2	1	3	3	2		522	0.296986	0.147894	0.443628	0.442954	0.295559
523	-50	33	-56	-54	-16	523	1	0	3	2	2		523	0.148493	0	0.443628	0.295303	0.295559
524	-52	31	-56	-52	-18	524	1	0	2	2	1		524	0.148493	0	0.295752	0.295303	0.14778
525	-54	28	-55	-51	-20	525	0	0	2	2	1		525	0	0	0.295752	0.295303	0.14778
526	-56	26	-54	-49	-22	526	0	-1	2	1	0		526	0	-0.147894	0.295752	0.147651	0
527	-57	23	-53	-47	-24	527	0	-1	1	1	0		527	0	-0.147894	0.147876	0.147651	0
528	-58	21	-51	-45	-26	528	-1	-1	1	1	0		528	-0.148493	-0.147894	0.147876	0.147651	0
529	-59	18	-49	-43	-29	529	-1	-1	1	1	0		529	-0.148493	-0.147894	0.147876	0.147651	0
530	-59	15	-47	-41	-31	530	-1	-1	1	1	0		530	-0.148493	-0.147894	0.147876	0.147651	0
531	-58	12	-45	-39	-34	531	-1	-1	1	1	0		531	-0.148493	-0.147894	0.147876	0.147651	0
532	-58	9	-43	-37	-36	532	-1	-1	1	1	0		532	-0.148493	-0.147894	0.147876	0.147651	0
533	-56	6	-41	-35	-39	533	-1	-1	1	2	0		533	-0.148493	-0.147894	0.147876	0.295303	0
534	-55	2	-39	-33	-41	534	-1	0	2	2	0		534	-0.148493	0	0.295752	0.295303	0
535	-53	-1	-37	-32	-44	535	0	0	2	2	1		535	0	0	0.295752	0.295303	0.14778
536	-51	-4	-35	-30	-46	536	0	0	2	3	1		536	0	0	0.295752	0.442954	0.14778
537	-49	-8	-34	-29	-49	537	0	1	3	3	1		537	0	0.147894	0.443628	0.442954	0.14778
538	-47	-12	-32	-28	-51	538	0	1	3	3	2		538	0	0.147894	0.443628	0.442954	0.295559
539	-45	-16	-31	-27	-53	539	1	2	4	4	2		539	0.148493	0.295788	0.591504	0.590605	0.295559
540	-44	-20	-30	-26	-55	540	1	2	4	4	2		540	0.148493	0.295788	0.591504	0.590605	0.295559
541	-42	-24	-29	-25	-56	541	2	3	4	4	3		541	0.296986	0.443682	0.591504	0.590605	0.443339
542	-40	-28	-27	-24	-57	542	2	3	4	4	3		542	0.296986	0.443682	0.591504	0.590605	0.443339
543	-38	-32	-26	-23	-57	543	3	3	5	4	3		543	0.44548	0.443682	0.73938	0.590605	0.443339
544	-37	-36	-25	-22	-57	544	3	3	5	4	3		544	0.44548	0.443682	0.73938	0.590605	0.443339
545	-35	-41	-25	-22	-57	545	3	3	5	5	4		545	0.44548	0.443682	0.73938	0.738257	0.591119
546	-33	-45	-24	-21	-56	546	4	4	5	5	4		546	0.593973	0.591576	0.73938	0.738257	0.591119
547	-32	-49	-23	-20	-55	547	4	4	5	5	4		547	0.593973	0.591576	0.73938	0.738257	0.591119
548	-31	-53	-22	-20	-53	548	4	4	5	5	4		548	0.593973	0.591576	0.73938	0.738257	0.591119
549	-30	-57	-21	-20	-51	549	4	4	5	5	4		549	0.593973	0.591576	0.73938	0.738257	0.591119
550	-29	-60	-21	-19	-49	550	4	4	5	5	4		550	0.593973	0.591576	0.73938	0.738257	0.591119
551	-28	-62	-21	-19	-47	551	4	4	5	4	4		551	0.593973	0.591576	0.73938	0.590605	0.591119
552	-27	-64	-20	-19	-45	552	4	4	5	4	4		552	0.593973	0.591576	0.73938	0.590605	0.591119
553	-26	-64	-20	-19	-43	553	4	3	5	4	3		553	0.593973	0.443682	0.73938	0.590605	0.443339
554	-25	-65	-20	-19	-41	554	4	3	4	4	3		554	0.593973	0.443682	0.591504	0.590605	0.443339
555	-24	-64	-19	-19	-39	555	4	3	4	3	3		555	0.593973	0.443682	0.591504	0.442954	0.443339
556	-24	-63	-19	-19	-37	556	4	3	4	3	3		556	0.593973	0.443682	0.591504	0.442954	0.443339
557	-23	-61	-19	-19	-36	557	4	3	3	3	2		557	0.593973	0.443682	0.443628	0.442954	0.295559
558	-23	-59	-19	-19	-34	558	4	2	3	2	2		558	0.593973	0.295788	0.443628	0.295303	0.295559
559	-22	-56	-19	-20	-33	559	3	2	3	2	1		559	0.44548	0.295788	0.443628	0.295303	0.14778
560	-22	-54	-19	-20	-31	560	3	1	2	2	1		560	0.44548	0.147894	0.295752	0.295303	0.14778
561	-21	-51	-20	-21	-30	561	3	1	2	2	1		561	0.44548	0.147894	0.295752	0.295303	0.14778
562	-21	-48	-20	-21	-29	562	3	1	2	1	0		562	0.44548	0.147894	0.295752	0.147651	0
563	-21	-45	-20	-21	-28	563	2	0	1	1	0		563	0.296986	0	0.147876	0.147651	0
564	-21	-43	-20	-22	-27	564	2	0	1	1	0		564	0.296986	0	0.147876	0.147651	0
565	-21	-40	-21	-23	-26	565	2	0	1	1	0		565	0.296986	0	0.147876	0.147651	0
566	-21	-37	-21	-23	-25	566	2	0	1	0	-1		566	0.296986	0	0.147876	0	-0.14778
567	-21	-35	-22	-24	-24	567	1	0	1	0	-1		567	0.148493	0	0.147876	0	-0.14778
568	-21	-32	-23	-25	-24	568	1	0	0	0	-1		568	0.148493	0	0	0	-0.14778
569	-22	-30	-23	-25	-23	569	1	-1	0	0	-1		569	0.148493	-0.147894	0	0	-0.14778
570	-22	-28	-24	-26	-23	570	1	-1	0	0	-1		570	0.148493	-0.147894	0	0	-0.14778
571	-22	-25	-25	-27	-22	571	1	-1	0	0	-1		571	0.148493	-0.147894	0	0	-0.14778
572	-23	-23	-25	-28	-22	572	1	-1	0	0	-1		572	0.148493	-0.147894	0	0	-0.14778
573	-23	-21	-26	-29	-21	573	1	-1	0	0	-1		573	0.148493	-0.147894	0	0	-0.14778
574	-24	-19	-27	-30	-21	574	1	-1	0	0	-1		574	0.148493	-0.147894	0	0	-0.14778
575	-24	-17	-28	-31	-21	575	2	0	0	0	-1		575	0.296986	0	0	0	-0.14778
576	-25	-15	-29	-32	-21	576	2	0	0	0	-1		576	0.296986	0	0	0	-0.14778
577	-26	-13	-30	-33	-21	577	2	0	1	0	-1		577	0.296986	0	0.147876	0	-0.14778
578	-27	-11	-31	-34	-21	578	2	0	1	1	-1		578	0.296986	0	0.147876	0.147651	-0.14778
579	-28	-10	-32	-35	-21	579	3	0	1	1	-1		579	0.44548	0	0.147876	0.147651	-0.14778
580	-29	-8	-33	-36	-21	580	3	0	1	1	-1		580	0.44548	0	0.147876	0.147651	-0.14778
581	-30	-6	-34	-38	-21	581	3	0	1	1	-1		581	0.44548	0	0.147876	0.147651	-0.14778
582	-31	-5	-35	-39	-21	582	3	0	1	1	0		582	0.44548	0	0.147876	0.147651	0
583	-32	-3	-37	-41	-22	583	3	0	1	1	0		583	0.44548	0	0.147876	0.147651	0
584	-33	-2	-38	-42	-22	584	4	0	1	1	0		584	0.593973	0	0.147876	0.147651	0
585	-34	-1	-40	-44	-23	585	4	0	1	1	0		585	0.593973	0	0.147876	0.147651	0
586	-35	1	-41	-45	-23	586	4	0	1	1	0		586	0.593973	0	0.147876	0.147651	0
587	-36	2	-43	-47	-24	587	4	0	1	0	0		587	0.593973	0	0.147876	0	0
588	-38	3	-44	-48	-24	588	4	0	1	0	0		588	0.593973	0	0.147876	0	0
589	-39	4	-46	-49	-25	589	4	0	1	0	-1		589	0.593973	0	0.147876	0	-0.14778
590	-40	5	-47	-50	-25	590	4	0	0	0	-1		590	0.593973	0	0	0	-0.14778
591	-42	6	-49	-51	-26	591	4	0	0	0	-1		591	0.593973	0	0	0	-0.14778
592	-44	7	-50	-51	-27	592	4	0	0	0	-1		592	0.593973	0	0	0	-0.14778
593	-45	8	-51	-52	-27	593	4	-1	0	-1	-1		593	0.593973	-0.147894	0	-0.147651	-0.14778
594	-47	8	-51	-52	-28	594	3	-1	0	-1	-2		594	0.44548	-0.147894	0	-0.147651	-0.295559
595	-48	9	-52	-51	-29	595	3	-1	-1	-1	-2		595	0.44548	-0.147894	-0.147876	-0.147651	-0.295559
596	-50	10	-52	-50	-30	596	3	-1	-1	-1	-2		596	0.44548	-0.147894	-0.147876	-0.147651	-0.295559
597	-51	10	-52	-50	-31	597	3	-1	-1	-1	-2		597	0.44548	-0.147894	-0.147876	-0.147651	-0.295559
598	-53	11	-51	-48	-32	598	3	-2	-1	-1	-2		598	0.44548	-0.295788	-0.147876	-0.147651	-0.295559
599	-54	11	-51	-47	-33	599	3	-2	-1	-1	-2		599	0.44548	-0.295788	-0.147876	-0.147651	-0.295559
600	-55	11	-50	-46	-34	600	3	-2	-1	-1	-2		600	0.44548	-0.295788	-0.147876	-0.147651	-0.295559
601	-56	11	-49	-45	-35	601	2	-2	-1	-1	-2		601	0.296986	-0.295788	-0.147876	-0.147651	-0.295559
602	-56	12	-48	-43	-36	602	2	-2	-1	-1	-2		602	0.296986	-0.295788	-0.147876	-0.147651	-0.295559
603	-56	12	-46	-42	-38	603	2	-2	-2	-1	-2		603	0.296986	-0.295788	-0.295752	-0.147651	-0.295559
604	-56	12	-45	-40	-39	604	2	-2	-2	-1	-2		604	0.296986	-0.295788	-0.295752	-0.147651	-0.295559
605	-55	12	-43	-39	-40	605	2	-2	-2	-1	-2		605	0.296986	-0.295788	-0.295752	-0.147651	-0.295559
606	-55	12	-42	-38	-42	606	2	-2	-2	-1	-2		606	0.296986	-0.295788	-0.295752	-0.147651	-0.295559
607	-54	12	-41	-37	-43	607	2	-2	-2	-1	-2		607	0.296986	-0.295788	-0.295752	-0.147651	-0.295559
608	-53	11	-39	-36	-45	608	2	-2	-2	-1	-2		608	0.296986	-0.295788	-0.295752	-0.147651	-0.295559
609	-51	11	-38	-35	-46	609	2	-2	-2	-1	-2		609	0.296986	-0.295788	-0.295752	-0.147651	-0.295559
610	-50	11	-37	-34	-48	610	2	-2	-1	-1	-2		610	0.296986	-0.295788	-0.147876	-0.147651	-0.295559
611	-49	10	-36	-33	-49	611	2	-2	-1	-1	-2		611	0.296986	-0.295788	-0.147876	-0.147651	-0.295559
612	-47	10	-35	-33	-50	612	2	-2	-1	-1	-2		612	0.296986	-0.295788	-0.147876	-0.147651	-0.295559
613	-46	9	-34	-32	-51	613	2	-2	-1	-1	-2		613	0.296986	-0.295788	-0.147876	-0.147651	-0.295559
614	-44	9	-34	-32	-52	614	2	-2	-1	-1	-2		614	0.296986	-0.295788	-0.147876	-0.147651	-0.295559
615	-43	8	-33	-32	-53	615	2	-2	-1	-1	-2		615	0.296986	-0.295788	-0.147876	-0.147651	-0.295559
616	-42	7	-33	-32	-53	616	3	-2	-1	-1	-2		616	0.44548	-0.295788	-0.147876	-0.147651	-0.295559
617	-40	7	-32	-32	-53	617	3	-2	-1	-1	-2		617	0.44548	-0.295788	-0.147876	-0.147651	-0.295559
618	-39	6	-32	-31	-53	618	3	-2	-1	-1	-2		618	0.44548	-0.295788	-0.147876	-0.147651	-0.295559
619	-38	5	-32	-31	-52	619	3	-2	0	0	-2		619	0.44548	-0.295788	0	0	-0.295559
620	-37	4	-32	-32	-51	620	3	-2	0	0	-1		620	0.44548	-0.295788	0	0	-0.14778
621	-36	3	-32	-32	-50	621	3	-2	0	0	-1		621	0.44548	-0.295788	0	0	-0.14778
622	-36	2	-32	-32	-49	622	3	-2	0	0	-1		622	0.44548	-0.295788	0	0	-0.14778
623	-35	0	-32	-32	-48	623	3	-2	0	0	-1		623	0.44548	-0.295788	0	0	-0.14778
624	-34	-1	-32	-32	-47	624	3	-2	0	0	-1		624	0.44548	-0.295788	0	0	-0.14778
625	-34	-2	-32	-33	-46	625	3	-2	0	0	-1		625	0.44548	-0.295788	0	0	-0.14778
626	-33	-4	-32	-33	-44	626	3	-2	0	0	-1		626	0.44548	-0.295788	0	0	-0.14778
627	-33	-5	-33	-34	-43	627	3	-2	0	0	-1		627	0.44548	-0.295788	0	0	-0.14778
628	-33	-7	-33	-34	-42	628	3	-2	0	0	-1		628	0.44548	-0.295788	0	0	-0.14778
629	-33	-8	-33	-35	-40	629	2	-2	0	0	-1		629	0.296986	-0.295788	0	0	-0.14778
630	-33	-10	-34	-36	-39	630	2	-2	0	0	-1		630	0.296986	-0.295788	0	0	-0.14778
631	-33	-12	-35	-37	-38	631	2	-2	0	0	-1		631	0.296986	-0.295788	0	0	-0.14778
632	-33	-13	-35	-38	-37	632	2	-2	0	0	-1		632	0.296986	-0.295788	0	0	-0.14778
633	-33	-15	-36	-39	-36	633	2	-2	0	0	-1		633	0.296986	-0.295788	0	0	-0.14778
634	-34	-17	-37	-40	-36	634	2	-2	0	0	-1		634	0.296986	-0.295788	0	0	-0.14778
635	-34	-19	-38	-41	-35	635	2	-2	0	0	-1		635	0.296986	-0.295788	0	0	-0.14778
636	-34	-21	-39	-42	-34	636	2	-2	0	0	-1		636	0.296986	-0.295788	0	0	-0.14778
637	-35	-23	-40	-43	-34	637	2	-2	0	0	-1		637	0.296986	-0.295788	0	0	-0.14778
638	-36	-26	-41	-44	-34	638	2	-2	0	0	-1		638	0.296986	-0.295788	0	0	-0.14778
639	-36	-28	-42	-46	-33	639	2	-2	1	1	0		639	0.296986	-0.295788	0.147876	0.147651	0
640	-37	-30	-43	-47	-33	640	2	-2	1	1	0		640	0.296986	-0.295788	0.147876	0.147651	0
641	-38	-33	-44	-48	-33	641	1	-2	1	1	0		641	0.148493	-0.295788	0.147876	0.147651	0
642	-39	-35	-46	-49	-33	642	1	-2	1	1	0		642	0.148493	-0.295788	0.147876	0.147651	0
643	-40	-38	-47	-49	-33	643	1	-2	1	1	0		643	0.148493	-0.295788	0.147876	0.147651	0
644	-41	-41	-48	-50	-33	644	1	-2	1	1	0		644	0.148493	-0.295788	0.147876	0.147651	0
645	-42	-43	-49	-51	-34	645	1	-2	1	1	0		645	0.148493	-0.295788	0.147876	0.147651	0
646	-43	-46	-50	-51	-34	646	1	-2	1	1	0		646	0.148493	-0.295788	0.147876	0.147651	0
647	-44	-49	-50	-51	-34	647	1	-1	1	1	0		647	0.148493	-0.147894	0.147876	0.147651	0
648	-45	-51	-51	-52	-35	648	1	-1	1	1	0		648	0.148493	-0.147894	0.147876	0.147651	0
649	-47	-53	-51	-52	-35	649	1	-1	1	2	0		649	0.148493	-0.147894	0.147876	0.295303	0
650	-48	-55	-52	-51	-36	650	1	-1	1	2	0		650	0.148493	-0.147894	0.147876	0.295303	0
651	-49	-56	-52	-51	-36	651	1	-1	1	2	0		651	0.148493	-0.147894	0.147876	0.295303	0
652	-50	-57	-52	-51	-37	652	1	-1	2	2	0		652	0.148493	-0.147894	0.295752	0.295303	0
653	-51	-58	-52	-50	-38	653	2	-1	2	2	1		653	0.296986	-0.147894	0.295752	0.295303	0.14778
654	-52	-58	-51	-49	-39	654	2	-1	2	2	1		654	0.296986	-0.147894	0.295752	0.295303	0.14778
655	-52	-58	-51	-48	-39	655	2	-1	2	2	1		655	0.296986	-0.147894	0.295752	0.295303	0.14778
656	-53	-57	-50	-48	-40	656	2	-1	2	2	1		656	0.296986	-0.147894	0.295752	0.295303	0.14778
657	-53	-55	-49	-47	-41	657	2	0	2	2	1		657	0.296986	0	0.295752	0.295303	0.14778
658	-54	-54	-49	-46	-42	658	2	0	2	2	1		658	0.296986	0	0.295752	0.295303	0.14778
659	-54	-52	-48	-45	-43	659	2	0	2	2	1		659	0.296986	0	0.295752	0.295303	0.14778
660	-53	-50	-47	-44	-45	660	1	0	2	2	1		660	0.148493	0	0.295752	0.295303	0.14778
661	-53	-48	-46	-43	-46	661	1	0	2	2	1		661	0.148493	0	0.295752	0.295303	0.14778
662	-53	-46	-45	-42	-47	662	1	0	2	2	1		662	0.148493	0	0.295752	0.295303	0.14778
663	-52	-44	-44	-42	-48	663	1	0	2	2	1		663	0.148493	0	0.295752	0.295303	0.14778
664	-52	-42	-44	-41	-49	664	1	0	2	2	1		664	0.148493	0	0.295752	0.295303	0.14778
665	-51	-40	-43	-40	-50	665	1	0	2	2	1		665	0.148493	0	0.295752	0.295303	0.14778
666	-50	-38	-42	-40	-51	666	1	0	2	2	1		666	0.148493	0	0.295752	0.295303	0.14778
667	-49	-37	-42	-39	-52	667	1	0	2	2	2		667	0.148493	0	0.295752	0.295303	0.295559
668	-49	-35	-41	-39	-52	668	1	0	2	2	2		668	0.148493	0	0.295752	0.295303	0.295559
669	-48	-34	-40	-39	-53	669	1	0	2	2	2		669	0.148493	0	0.295752	0.295303	0.295559
670	-47	-32	-40	-39	-53	670	1	0	2	3	2		670	0.148493	0	0.295752	0.442954	0.295559
671	-46	-31	-40	-38	-53	671	1	0	3	3	2		671	0.148493	0	0.443628	0.442954	0.295559
672	-45	-30	-39	-38	-53	672	1	0	3	3	2		672	0.148493	0	0.443628	0.442954	0.295559
673	-45	-28	-39	-38	-53	673	1	0	3	3	2		673	0.148493	0	0.443628	0.442954	0.295559
674	-44	-27	-39	-38	-53	674	1	0	3	3	2		674	0.148493	0	0.443628	0.442954	0.295559
675	-44	-27	-39	-38	-53	675	1	0	3	3	2		675	0.148493	0	0.443628	0.442954	0.295559
676	-43	-26	-39	-39	-52	676	1	1	3	3	2		676	0.148493	0.147894	0.443628	0.442954	0.295559
677	-43	-25	-39	-39	-51	677	1	1	3	3	2		677	0.148493	0.147894	0.443628	0.442954	0.295559
678	-42	-24	-39	-39	-50	678	1	1	3	3	2		678	0.148493	0.147894	0.443628	0.442954	0.295559
679	-42	-24	-39	-39	-50	679	1	1	3	3	2		679	0.148493	0.147894	0.443628	0.442954	0.295559
680	-42	-23	-39	-40	-49	680	1	1	3	3	2		680	0.148493	0.147894	0.443628	0.442954	0.295559
681	-42	-23	-40	-40	-48	681	1	1	3	3	2		681	0.148493	0.147894	0.443628	0.442954	0.295559
682	-42	-22	-40	-40	-47	682	1	1	3	3	2		682	0.148493	0.147894	0.443628	0.442954	0.295559
683	-42	-22	-40	-41	-46	683	1	1	3	3	2		683	0.148493	0.147894	0.443628	0.442954	0.295559
684	-42	-21	-41	-41	-45	684	1	1	3	4	2		684	0.148493	0.147894	0.443628	0.590605	0.295559
685	-42	-21	-41	-42	-45	685	1	1	3	4	3		685	0.148493	0.147894	0.443628	0.590605	0.443339
686	-42	-21	-42	-42	-44	686	1	1	3	4	3		686	0.148493	0.147894	0.443628	0.590605	0.443339
687	-43	-21	-42	-43	-43	687	1	1	3	4	3		687	0.148493	0.147894	0.443628	0.590605	0.443339
688	-43	-21	-43	-43	-42	688	1	1	3	4	3		688	0.148493	0.147894	0.443628	0.590605	0.443339
689	-43	-21	-43	-43	-42	689	1	1	3	4	3		689	0.148493	0.147894	0.443628	0.590605	0.443339
690	-44	-21	-44	-44	-41	690	1	2	3	4	3		690	0.148493	0.295788	0.443628	0.590605	0.443339
691	-44	-21	-44	-44	-41	691	1	2	3	4	3		691	0.148493	0.295788	0.443628	0.590605	0.443339
692	-45	-21	-44	-44	-41	692	1	2	3	4	3		692	0.148493	0.295788	0.443628	0.590605	0.443339
693	-45	-22	-45	-44	-40	693	1	2	3	4	3		693	0.148493	0.295788	0.443628	0.590605	0.443339
694	-46	-22	-45	-44	-40	694	1	2	3	4	2		694	0.148493	0.295788	0.443628	0.590605	0.295559
695	-47	-23	-45	-44	-40	695	1	2	3	4	2		695	0.148493	0.295788	0.443628	0.590605	0.295559
696	-47	-23	-45	-44	-40	696	1	2	3	3	2		696	0.148493	0.295788	0.443628	0.442954	0.295559
697	-48	-23	-45	-43	-40	697	1	2	3	3	2		697	0.148493	0.295788	0.443628	0.442954	0.295559
698	-48	-24	-45	-43	-40	698	1	2	3	3	2		698	0.148493	0.295788	0.443628	0.442954	0.295559
699	-48	-25	-45	-43	-40	699	1	2	3	3	2		699	0.148493	0.295788	0.443628	0.442954	0.295559
700	-49	-25	-44	-42	-40	700	1	2	3	3	2		700	0.148493	0.295788	0.443628	0.442954	0.295559
701	-49	-26	-44	-42	-41	701	1	2	3	3	2		701	0.148493	0.295788	0.443628	0.442954	0.295559
702	-49	-27	-44	-42	-41	702	1	2	3	3	2		702	0.148493	0.295788	0.443628	0.442954	0.295559
703	-49	-28	-43	-41	-41	703	1	2	3	3	2		703	0.148493	0.295788	0.443628	0.442954	0.295559
704	-49	-28	-43	-41	-42	704	1	2	3	3	2		704	0.148493	0.295788	0.443628	0.442954	0.295559
705	-49	-29	-42	-41	-42	705	1	2	3	3	2		705	0.148493	0.295788	0.443628	0.442954	0.295559
706	-49	-30	-42	-41	-43	706	1	2	3	3	2		706	0.148493	0.295788	0.443628	0.442954	0.295559
707	-48	-31	-42	-41	-43	707	1	2	3	3	2		707	0.148493	0.295788	0.443628	0.442954	0.295559
708	-48	-32	-42	-41	-44	708	1	2	3	3	2		708	0.148493	0.295788	0.443628	0.442954	0.295559
709	-48	-33	-41	-40	-44	709	1	2	3	3	2		709	0.148493	0.295788	0.443628	0.442954	0.295559
710	-48	-34	-41	-40	-45	710	1	2	3	3	2		710	0.148493	0.295788	0.443628	0.442954	0.295559
711	-47	-35	-41	-40	-45	711	1	2	3	3	2		711	0.148493	0.295788	0.443628	0.442954	0.295559
712	-47	-37	-41	-40	-46	712	1	2	3	3	2		712	0.148493	0.295788	0.443628	0.442954	0.295559
713	-46	-38	-41	-40	-46	713	1	2	3	3	2		713	0.148493	0.295788	0.443628	0.442954	0.295559
714	-46	-39	-41	-40	-46	714	1	2	3	3	2		714	0.148493	0.295788	0.443628	0.442954	0.295559
715	-45	-41	-41	-41	-46	715	1	2	3	3	1		715	0.148493	0.295788	0.443628	0.442954	0.14778
716	-45	-42	-41	-41	-46	716	1	2	3	3	1		716	0.148493	0.295788	0.443628	0.442954	0.14778
717	-45	-44	-41	-41	-46	717	1	2	3	3	1		717	0.148493	0.295788	0.443628	0.442954	0.14778
718	-44	-45	-41	-41	-46	718	1	2	3	3	1		718	0.148493	0.295788	0.443628	0.442954	0.14778
719	-44	-47	-41	-42	-46	719	1	2	2	3	1		719	0.148493	0.295788	0.295752	0.442954	0.14778
720	-44	-49	-42	-42	-46	720	1	2	2	2	1		720	0.148493	0.295788	0.295752	0.295303	0.14778
721	-44	-50	-42	-42	-45	721	1	2	2	2	1		721	0.148493	0.295788	0.295752	0.295303	0.14778
722	-44	-51	-42	-43	-45	722	1	2	2	2	1		722	0.148493	0.295788	0.295752	0.295303	0.14778
723	-44	-52	-43	-43	-45	723	1	2	2	2	1		723	0.148493	0.295788	0.295752	0.295303	0.14778
724	-44	-53	-43	-43	-44	724	1	2	2	2	1		724	0.148493	0.295788	0.295752	0.295303	0.14778
725	-44	-54	-43	-43	-44	725	1	2	2	2	1		725	0.148493	0.295788	0.295752	0.295303	0.14778
726	-44	-54	-44	-44	-44	726	1	2	2	2	0		726	0.148493	0.295788	0.295752	0.295303	0
727	-44	-54	-44	-44	-43	727	1	2	2	2	0		727	0.148493	0.295788	0.295752	0.295303	0
728	-44	-54	-44	-44	-43	728	1	2	2	2	0		728	0.148493	0.295788	0.295752	0.295303	0
729	-44	-54	-45	-44	-43	729	1	1	2	2	0		729	0.148493	0.147894	0.295752	0.295303	0
730	-44	-53	-45	-45	-43	730	1	1	2	2	0		730	0.148493	0.147894	0.295752	0.295303	0
731	-45	-52	-45	-45	-42	731	1	1	2	2	1		731	0.148493	0.147894	0.295752	0.295303	0.14778
732	-45	-51	-45	-45	-42	732	1	1	2	2	1		732	0.148493	0.147894	0.295752	0.295303	0.14778
733	-45	-49	-45	-45	-42	733	1	1	2	2	1		733	0.148493	0.147894	0.295752	0.295303	0.14778
734	-45	-48	-46	-45	-42	734	1	1	2	2	0		734	0.148493	0.147894	0.295752	0.295303	0
735	-46	-47	-46	-45	-42	735	1	1	1	2	0		735	0.148493	0.147894	0.147876	0.295303	0
736	-46	-45	-46	-45	-42	736	1	1	1	2	0		736	0.148493	0.147894	0.147876	0.295303	0
737	-46	-44	-46	-45	-42	737	1	1	1	2	0		737	0.148493	0.147894	0.147876	0.295303	0
738	-46	-42	-46	-45	-42	738	1	1	1	2	0		738	0.148493	0.147894	0.147876	0.295303	0
739	-47	-41	-46	-45	-43	739	1	1	1	2	0		739	0.148493	0.147894	0.147876	0.295303	0
740	-47	-40	-46	-45	-43	740	1	1	1	2	0		740	0.148493	0.147894	0.147876	0.295303	0
741	-47	-39	-46	-45	-43	741	1	1	1	2	0		741	0.148493	0.147894	0.147876	0.295303	0
742	-47	-38	-46	-44	-43	742	1	1	1	2	0		742	0.148493	0.147894	0.147876	0.295303	0
743	-47	-37	-45	-44	-44	743	1	1	1	2	0		743	0.148493	0.147894	0.147876	0.295303	0
744	-47	-36	-45	-44	-44	744	2	1	1	2	0		744	0.296986	0.147894	0.147876	0.295303	0
745	-47	-35	-45	-44	-45	745	2	1	1	2	0		745	0.296986	0.147894	0.147876	0.295303	0
746	-47	-35	-45	-44	-45	746	2	0	1	2	-1		746	0.296986	0	0.147876	0.295303	-0.14778
747	-46	-34	-45	-44	-45	747	2	0	1	1	-1		747	0.296986	0	0.147876	0.147651	-0.14778
748	-46	-34	-45	-44	-46	748	2	0	1	1	-1		748	0.296986	0	0.147876	0.147651	-0.14778
749	-46	-33	-45	-44	-46	749	2	0	1	1	-1		749	0.296986	0	0.147876	0.147651	-0.14778
750	-46	-33	-45	-44	-46	750	2	0	1	1	-1		750	0.296986	0	0.147876	0.147651	-0.14778
751	-45	-33	-45	-45	-46	751	2	0	1	1	-1		751	0.296986	0	0.147876	0.147651	-0.14778
752	-45	-33	-45	-45	-47	752	2	0	1	1	0		752	0.296986	0	0.147876	0.147651	0
753	-45	-33	-45	-45	-47	753	2	0	1	1	0		753	0.296986	0	0.147876	0.147651	0
754	-45	-33	-45	-45	-47	754	2	0	1	1	0		754	0.296986	0	0.147876	0.147651	0
755	-45	-33	-45	-45	-47	755	2	0	1	1	0		755	0.296986	0	0.147876	0.147651	0
756	-44	-33	-46	-45	-47	756	2	0	1	1	0		756	0.296986	0	0.147876	0.147651	0
757	-44	-34	-46	-46	-47	757	2	0	1	1	0		757	0.296986	0	0.147876	0.147651	0
758	-44	-34	-46	-46	-47	758	2	0	1	1	0		758	0.296986	0	0.147876	0.147651	0
759	-44	-34	-46	-46	-47	759	2	0	1	1	0		759	0.296986	0	0.147876	0.147651	0
760	-44	-35	-46	-46	-47	760	2	0	1	1	0		760	0.296986	0	0.147876	0.147651	0
761	-44	-35	-47	-46	-47	761	2	0	1	1	0		761	0.296986	0	0.147876	0.147651	0
762	-44	-36	-47	-46	-47	762	2	0	0	1	0		762	0.296986	0	0	0.147651	0
763	-44	-37	-47	-46	-47	763	2	0	0	1	0		763	0.296986	0	0	0.147651	0
764	-44	-38	-47	-46	-47	764	2	0	0	1	0		764	0.296986	0	0	0.147651	0
765	-44	-38	-47	-46	-47	765	2	0	0	1	0		765	0.296986	0	0	0.147651	0
766	-45	-39	-47	-46	-47	766	2	0	0	1	0		766	0.296986	0	0	0.147651	0
767	-45	-40	-47	-46	-47	767	2	0	0	1	0		767	0.296986	0	0	0.147651	0
768	-45	-41	-47	-46	-46	768	2	0	0	1	0		768	0.296986	0	0	0.147651	0
769	-45	-43	-48	-46	-46	769	2	-1	0	1	0		769	0.296986	-0.147894	0	0.147651	0
770	-45	-44	-48	-46	-46	770	2	-1	0	1	0		770	0.296986	-0.147894	0	0.147651	0
771	-45	-45	-48	-46	-46	771	2	-1	0	1	0		771	0.296986	-0.147894	0	0.147651	0
772	-45	-46	-48	-46	-46	772	2	-1	0	1	-1		772	0.296986	-0.147894	0	0.147651	-0.14778
773	-46	-47	-48	-46	-46	773	2	-1	0	1	-1		773	0.296986	-0.147894	0	0.147651	-0.14778
774	-46	-48	-48	-46	-46	774	2	-1	0	1	-1		774	0.296986	-0.147894	0	0.147651	-0.14778
775	-46	-50	-48	-46	-47	775	1	-1	0	1	-1		775	0.148493	-0.147894	0	0.147651	-0.14778
776	-46	-51	-47	-46	-47	776	1	-1	0	1	-1		776	0.148493	-0.147894	0	0.147651	-0.14778
777	-46	-51	-47	-46	-47	777	1	-1	0	1	-1		777	0.148493	-0.147894	0	0.147651	-0.14778
778	-46	-52	-47	-46	-47	778	1	-1	0	0	-1		778	0.148493	-0.147894	0	0	-0.14778
779	-46	-53	-47	-46	-47	779	1	-1	0	0	-1		779	0.148493	-0.147894	0	0	-0.14778
780	-46	-53	-47	-46	-48	780	1	-1	0	0	-1		780	0.148493	-0.147894	0	0	-0.14778
781	-46	-53	-47	-46	-48	781	1	-1	0	0	-1		781	0.148493	-0.147894	0	0	-0.14778
782	-46	-53	-47	-46	-48	782	1	-1	0	0	-1		782	0.148493	-0.147894	0	0	-0.14778
783	-46	-53	-47	-45	-48	783	1	-1	0	0	-1		783	0.148493	-0.147894	0	0	-0.14778
784	-46	-53	-47	-45	-48	784	1	-1	0	0	-1		784	0.148493	-0.147894	0	0	-0.14778
785	-46	-53	-46	-45	-48	785	1	-1	0	0	-1		785	0.148493	-0.147894	0	0	-0.14778
786	-46	-52	-46	-45	-48	786	1	-1	0	0	-1		786	0.148493	-0.147894	0	0	-0.14778
787	-46	-52	-46	-45	-48	787	1	-1	0	0	-1		787	0.148493	-0.147894	0	0	-0.14778
788	-45	-51	-46	-45	-48	788	1	-1	0	0	-1		788	0.148493	-0.147894	0	0	-0.14778
789	-45	-50	-46	-45	-48	789	1	-1	-1	0	-1		789	0.148493	-0.147894	-0.147876	0	-0.14778
790	-45	-49	-46	-45	-48	790	1	-1	-1	0	-1		790	0.148493	-0.147894	-0.147876	0	-0.14778
791	-45	-48	-46	-45	-48	791	1	-1	-1	0	-1		791	0.148493	-0.147894	-0.147876	0	-0.14778
792	-45	-47	-46	-45	-48	792	1	-2	-1	0	-1		792	0.148493	-0.295788	-0.147876	0	-0.14778
793	-45	-47	-46	-45	-48	793	1	-2	-1	0	-1		793	0.148493	-0.295788	-0.147876	0	-0.14778
794	-45	-46	-46	-45	-48	794	1	-2	-1	0	-1		794	0.148493	-0.295788	-0.147876	0	-0.14778
795	-45	-45	-46	-45	-48	795	1	-2	-1	0	-1		795	0.148493	-0.295788	-0.147876	0	-0.14778
796	-45	-44	-46	-45	-48	796	2	-2	-1	0	-1		796	0.296986	-0.295788	-0.147876	0	-0.14778
797	-45	-44	-46	-45	-48	797	2	-2	-1	0	-1		797	0.296986	-0.295788	-0.147876	0	-0.14778
798	-45	-43	-46	-45	-48	798	2	-2	-1	0	-1		798	0.296986	-0.295788	-0.147876	0	-0.14778
799	-45	-43	-46	-45	-48	799	2	-2	-1	0	-1		799	0.296986	-0.295788	-0.147876	0	-0.14778
800	-45	-42	-46	-45	-48	800	2	-2	-1	0	-1		800	0.296986	-0.295788	-0.147876	0	-0.14778
801	-46	-42	-46	-45	-48	801	2	-2	-1	0	-1		801	0.296986	-0.295788	-0.147876	0	-0.14778
802	-46	-41	-46	-45	-48	802	2	-2	-1	0	-1		802	0.296986	-0.295788	-0.147876	0	-0.14778
803	-46	-41	-46	-44	-48	803	2	-2	-1	0	-1		803	0.296986	-0.295788	-0.147876	0	-0.14778
804	-46	-41	-46	-44	-48	804	2	-2	-1	0	-1		804	0.296986	-0.295788	-0.147876	0	-0.14778
805	-46	-41	-45	-44	-48	805	2	-2	-1	0	-1		805	0.296986	-0.295788	-0.147876	0	-0.14778
806	-46	-41	-45	-44	-47	806	2	-2	-1	0	-1		806	0.296986	-0.295788	-0.147876	0	-0.14778
807	-46	-41	-45	-44	-47	807	2	-2	-1	0	-1		807	0.296986	-0.295788	-0.147876	0	-0.14778
808	-46	-41	-45	-44	-47	808	2	-2	-1	0	-1		808	0.296986	-0.295788	-0.147876	0	-0.14778
809	-46	-41	-45	-44	-47	809	2	-2	-1	0	-1		809	0.296986	-0.295788	-0.147876	0	-0.14778
810	-46	-41	-45	-44	-47	810	3	-2	-1	0	-1		810	0.44548	-0.295788	-0.147876	0	-0.14778
811	-46	-42	-45	-44	-47	811	3	-2	-1	0	-1		811	0.44548	-0.295788	-0.147876	0	-0.14778
812	-46	-42	-45	-44	-47	812	3	-2	-1	0	-1		812	0.44548	-0.295788	-0.147876	0	-0.14778
813	-47	-42	-45	-43	-47	813	3	-2	-1	0	-1		813	0.44548	-0.295788	-0.147876	0	-0.14778
814	-47	-43	-45	-43	-47	814	3	-2	0	0	-1		814	0.44548	-0.295788	0	0	-0.14778
815	-47	-43	-45	-43	-47	815	3	-2	0	0	-1		815	0.44548	-0.295788	0	0	-0.14778
816	-47	-44	-45	-43	-47	816	3	-2	0	0	-1		816	0.44548	-0.295788	0	0	-0.14778
817	-47	-44	-45	-43	-47	817	3	-2	0	0	-1		817	0.44548	-0.295788	0	0	-0.14778
818	-47	-45	-44	-43	-47	818	3	-2	0	0	0		818	0.44548	-0.295788	0	0	0
819	-47	-45	-44	-43	-47	819	3	-2	0	0	0		819	0.44548	-0.295788	0	0	0
820	-47	-46	-44	-43	-47	820	3	-2	0	0	0		820	0.44548	-0.295788	0	0	0
821	-47	-46	-44	-43	-47	821	3	-2	0	0	0		821	0.44548	-0.295788	0	0	0
822	-47	-46	-44	-43	-47	822	3	-2	0	0	-1		822	0.44548	-0.295788	0	0	-0.14778
823	-47	-47	-44	-43	-47	823	3	-2	0	0	-1		823	0.44548	-0.295788	0	0	-0.14778
824	-47	-47	-44	-43	-47	824	3	-2	0	0	-1		824	0.44548	-0.295788	0	0	-0.14778
825	-46	-47	-44	-43	-46	825	3	-2	0	0	-1		825	0.44548	-0.295788	0	0	-0.14778
826	-46	-47	-44	-43	-46	826	3	-2	0	0	-1		826	0.44548	-0.295788	0	0	-0.14778
827	-46	-47	-44	-43	-46	827	3	-2	0	0	-1		827	0.44548	-0.295788	0	0	-0.14778
828	-46	-47	-44	-43	-46	828	3	-2	0	0	-1		828	0.44548	-0.295788	0	0	-0.14778
829	-46	-47	-44	-43	-46	829	3	-1	0	0	-1		829	0.44548	-0.147894	0	0	-0.14778
830	-46	-47	-44	-43	-46	830	3	-1	0	0	-1		830	0.44548	-0.147894	0	0	-0.14778
831	-46	-46	-44	-43	-46	831	3	-1	0	0	-1		831	0.44548	-0.147894	0	0	-0.14778
832	-47	-46	-44	-43	-46	832	3	-1	1	0	-1		832	0.44548	-0.147894	0.147876	0	-0.14778
833	-47	-46	-44	-43	-46	833	3	-1	1	0	-1		833	0.44548	-0.147894	0.147876	0	-0.14778
834	-47	-45	-44	-42	-46	834	3	-1	1	0	-1		834	0.44548	-0.147894	0.147876	0	-0.14778
835	-47	-45	-44	-42	-46	835	3	-1	1	0	-1		835	0.44548	-0.147894	0.147876	0	-0.14778
836	-47	-44	-44	-42	-46	836	3	-1	1	0	-1		836	0.44548	-0.147894	0.147876	0	-0.14778
837	-47	-44	-43	-42	-46	837	3	-1	1	0	-1		837	0.44548	-0.147894	0.147876	0	-0.14778
838	-47	-43	-43	-42	-46	838	3	-1	1	0	-1		838	0.44548	-0.147894	0.147876	0	-0.14778
839	-47	-43	-43	-42	-45	839	3	-1	1	0	-1		839	0.44548	-0.147894	0.147876	0	-0.14778
840	-47	-43	-43	-42	-45	840	3	-1	1	0	-1		840	0.44548	-0.147894	0.147876	0	-0.14778
841	-47	-43	-43	-42	-45	841	3	-1	1	0	-1		841	0.44548	-0.147894	0.147876	0	-0.14778
842	-47	-43	-43	-42	-45	842	3	-1	1	0	-1		842	0.44548	-0.147894	0.147876	0	-0.14778
843	-47	-42	-43	-42	-45	843	2	-1	1	1	-1		843	0.296986	-0.147894	0.147876	0.147651	-0.14778
844	-47	-42	-43	-42	-45	844	2	-1	1	1	-1		844	0.296986	-0.147894	0.147876	0.147651	-0.14778
845	-47	-42	-43	-42	-45	845	2	-1	1	1	-1		845	0.296986	-0.147894	0.147876	0.147651	-0.14778
846	-47	-42	-43	-42	-45	846	2	-1	1	1	-1		846	0.296986	-0.147894	0.147876	0.147651	-0.14778
847	-47	-42	-43	-42	-45	847	2	-1	1	1	-1		847	0.296986	-0.147894	0.147876	0.147651	-0.14778
848	-47	-42	-43	-41	-45	848	2	-1	1	1	-1		848	0.296986	-0.147894	0.147876	0.147651	-0.14778
849	-47	-42	-43	-41	-45	849	2	-1	1	1	-1		849	0.296986	-0.147894	0.147876	0.147651	-0.14778
850	-47	-43	-43	-41	-45	850	2	-1	1	1	-1		850	0.296986	-0.147894	0.147876	0.147651	-0.14778
851	-47	-43	-43	-41	-45	851	2	-1	1	1	0		851	0.296986	-0.147894	0.147876	0.147651	0
852	-47	-43	-43	-41	-45	852	2	-1	1	1	0		852	0.296986	-0.147894	0.147876	0.147651	0
853	-47	-43	-43	-41	-44	853	2	-1	1	1	0		853	0.296986	-0.147894	0.147876	0.147651	0
854	-47	-43	-43	-41	-44	854	2	-1	1	1	0		854	0.296986	-0.147894	0.147876	0.147651	0
855	-47	-44	-43	-41	-44	855	2	-1	1	1	0		855	0.296986	-0.147894	0.147876	0.147651	0
856	-47	-44	-43	-41	-44	856	2	0	1	1	0		856	0.296986	0	0.147876	0.147651	0
857	-47	-45	-43	-41	-44	857	2	0	1	1	0		857	0.296986	0	0.147876	0.147651	0
858	-47	-45	-43	-41	-44	858	2	0	1	1	0		858	0.296986	0	0.147876	0.147651	0
859	-47	-45	-43	-41	-44	859	2	0	1	1	0		859	0.296986	0	0.147876	0.147651	0
860	-47	-46	-43	-42	-44	860	2	0	2	1	0		860	0.296986	0	0.295752	0.147651	0
861	-47	-46	-43	-42	-44	861	2	0	2	1	0		861	0.296986	0	0.295752	0.147651	0
862	-47	-46	-43	-42	-44	862	2	0	2	1	0		862	0.296986	0	0.295752	0.147651	0
863	-47	-46	-43	-42	-44	863	2	0	2	1	0		863	0.296986	0	0.295752	0.147651	0
864	-47	-46	-43	-42	-44	864	2	0	2	1	0		864	0.296986	0	0.295752	0.147651	0
865	-47	-46	-43	-42	-44	865	2	0	2	1	0		865	0.296986	0	0.295752	0.147651	0
866	-47	-47	-43	-42	-44	866	2	0	2	1	0		866	0.296986	0	0.295752	0.147651	0
867	-47	-47	-43	-42	-44	867	2	0	2	1	0		867	0.296986	0	0.295752	0.147651	0
868	-47	-47	-43	-42	-44	868	2	1	1	1	0		868	0.296986	0.147894	0.147876	0.147651	0
869	-47	-47	-43	-42	-44	869	2	1	1	1	0		869	0.296986	0.147894	0.147876	0.147651	0
870	-47	-47	-43	-42	-44	870	2	1	1	1	0		870	0.296986	0.147894	0.147876	0.147651	0
871	-47	-47	-43	-42	-43	871	2	1	1	1	0		871	0.296986	0.147894	0.147876	0.147651	0
872	-47	-46	-43	-42	-43	872	2	1	1	1	0		872	0.296986	0.147894	0.147876	0.147651	0
873	-47	-46	-43	-42	-43	873	2	1	1	1	0		873	0.296986	0.147894	0.147876	0.147651	0
874	-47	-46	-43	-42	-43	874	2	1	1	1	0		874	0.296986	0.147894	0.147876	0.147651	0
875	-47	-46	-43	-42	-43	875	2	1	1	2	0		875	0.296986	0.147894	0.147876	0.295303	0
876	-47	-46	-43	-42	-43	876	2	1	1	2	0		876	0.296986	0.147894	0.147876	0.295303	0
877	-47	-46	-43	-42	-43	877	2	1	1	2	0		877	0.296986	0.147894	0.147876	0.295303	0
878	-47	-46	-43	-42	-43	878	2	1	1	2	0		878	0.296986	0.147894	0.147876	0.295303	0
879	-47	-46	-43	-42	-43	879	2	1	1	2	0		879	0.296986	0.147894	0.147876	0.295303	0
880	-47	-46	-43	-42	-44	880	2	1	1	2	0		880	0.296986	0.147894	0.147876	0.295303	0
881	-47	-46	-43	-42	-44	881	2	1	2	2	0		881	0.296986	0.147894	0.295752	0.295303	0
882	-47	-46	-43	-42	-44	882	2	1	2	2	0		882	0.296986	0.147894	0.295752	0.295303	0
883	-47	-46	-43	-42	-44	883	2	1	2	2	0		883	0.296986	0.147894	0.295752	0.295303	0
884	-47	-46	-43	-43	-44	884	2	1	2	2	0		884	0.296986	0.147894	0.295752	0.295303	0
885	-47	-46	-44	-43	-44	885	2	1	2	2	0		885	0.296986	0.147894	0.295752	0.295303	0
886	-47	-46	-44	-43	-44	886	2	1	2	2	0		886	0.296986	0.147894	0.295752	0.295303	0
887	-47	-46	-44	-43	-44	887	2	1	2	2	0		887	0.296986	0.147894	0.295752	0.295303	0
888	-47	-46	-44	-43	-44	888	2	1	2	2	0		888	0.296986	0.147894	0.295752	0.295303	0
889	-47	-46	-44	-43	-44	889	2	1	2	2	0		889	0.296986	0.147894	0.295752	0.295303	0
890	-47	-47	-44	-43	-44	890	2	1	2	2	0		890	0.296986	0.147894	0.295752	0.295303	0
891	-47	-47	-44	-43	-44	891	2	1	2	2	0		891	0.296986	0.147894	0.295752	0.295303	0
892	-47	-47	-44	-43	-44	892	2	1	2	2	0		892	0.296986	0.147894	0.295752	0.295303	0
893	-47	-47	-44	-43	-44	893	2	1	2	2	0		893	0.296986	0.147894	0.295752	0.295303	0
894	-47	-47	-44	-43	-44	894	1	1	2	2	0		894	0.148493	0.147894	0.295752	0.295303	0
895	-47	-48	-44	-43	-44	895	1	1	2	2	0		895	0.148493	0.147894	0.295752	0.295303	0
896	-47	-48	-44	-43	-44	896	1	1	2	2	0		896	0.148493	0.147894	0.295752	0.295303	0
897	-47	-48	-44	-43	-44	897	1	1	2	2	0		897	0.148493	0.147894	0.295752	0.295303	0
898	-47	-48	-44	-43	-44	898	1	1	2	2	0		898	0.148493	0.147894	0.295752	0.295303	0
899	-47	-48	-44	-43	-44	899	1	2	2	2	0		899	0.148493	0.295788	0.295752	0.295303	0
900	-47	-48	-44	-43	-44	900	1	2	2	2	0		900	0.148493	0.295788	0.295752	0.295303	0
901	-47	-48	-45	-43	-45	901	1	2	2	2	0		901	0.148493	0.295788	0.295752	0.295303	0
902	-47	-48	-45	-43	-45	902	1	2	2	2	0		902	0.148493	0.295788	0.295752	0.295303	0
903	-47	-48	-45	-43	-45	903	1	2	2	2	0		903	0.148493	0.295788	0.295752	0.295303	0
904	-47	-48	-45	-43	-45	904	1	2	2	2	0		904	0.148493	0.295788	0.295752	0.295303	0
905	-47	-48	-45	-43	-45	905	1	2	2	2	0		905	0.148493	0.295788	0.295752	0.295303	0
906	-47	-48	-45	-43	-45	906	1	2	2	2	0		906	0.148493	0.295788	0.295752	0.295303	0
907	-47	-48	-45	-43	-45	907	1	2	2	2	0		907	0.148493	0.295788	0.295752	0.295303	0
908	-47	-48	-45	-43	-45	908	1	2	2	2	0		908	0.148493	0.295788	0.295752	0.295303	0
909	-47	-48	-45	-43	-45	909	1	2	2	2	0		909	0.148493	0.295788	0.295752	0.295303	0
910	-47	-48	-45	-43	-45	910	1	2	2	2	0		910	0.148493	0.295788	0.295752	0.295303	0
911	-47	-48	-45	-44	-45	911	1	2	2	2	0		911	0.148493	0.295788	0.295752	0.295303	0
912	-47	-48	-45	-44	-46	912	1	2	2	2	0		912	0.148493	0.295788	0.295752	0.295303	0
913	-47	-48	-45	-44	-46	913	1	2	2	2	0		913	0.148493	0.295788	0.295752	0.295303	0
914	-47	-48	-45	-44	-46	914	1	2	2	2	0		914	0.148493	0.295788	0.295752	0.295303	0
915	-47	-48	-45	-44	-46	915	1	2	2	2	0		915	0.148493	0.295788	0.295752	0.295303	0
916	-46	-48	-45	-44	-46	916	1	2	2	2	0		916	0.148493	0.295788	0.295752	0.295303	0
917	-46	-48	-45	-44	-45	917	1	2	2	2	0		917	0.148493	0.295788	0.295752	0.295303	0
918	-46	-48	-45	-44	-45	918	1	2	2	2	0		918	0.148493	0.295788	0.295752	0.295303	0
919	-46	-48	-45	-44	-45	919	1	2	2	2	0		919	0.148493	0.295788	0.295752	0.295303	0
920	-46	-48	-45	-44	-46	920	1	2	2	2	1		920	0.148493	0.295788	0.295752	0.295303	0.14778
921	-46	-48	-45	-44	-46	921	1	1	2	2	1		921	0.148493	0.147894	0.295752	0.295303	0.14778
922	-46	-48	-45	-44	-46	922	1	1	2	2	1		922	0.148493	0.147894	0.295752	0.295303	0.14778
923	-46	-48	-45	-44	-46	923	1	2	2	2	1		923	0.148493	0.295788	0.295752	0.295303	0.14778
924	-46	-48	-45	-44	-46	924	1	2	2	2	1		924	0.148493	0.295788	0.295752	0.295303	0.14778
925	-46	-48	-45	-44	-46	925	1	2	2	2	1		925	0.148493	0.295788	0.295752	0.295303	0.14778
926	-46	-48	-45	-44	-46	926	1	2	2	2	1		926	0.148493	0.295788	0.295752	0.295303	0.14778
927	-46	-48	-45	-44	-46	927	1	2	2	2	1		927	0.148493	0.295788	0.295752	0.295303	0.14778
928	-46	-48	-46	-44	-46	928	1	2	2	2	1		928	0.148493	0.295788	0.295752	0.295303	0.14778
929	-46	-48	-46	-44	-46	929	1	2	2	2	1		929	0.148493	0.295788	0.295752	0.295303	0.14778
930	-46	-48	-46	-44	-46	930	1	1	2	2	1		930	0.148493	0.147894	0.295752	0.295303	0.14778
931	-46	-48	-46	-44	-46	931	1	1	2	2	1		931	0.148493	0.147894	0.295752	0.295303	0.14778
932	-46	-48	-46	-44	-47	932	1	1	2	2	1		932	0.148493	0.147894	0.295752	0.295303	0.14778
933	-46	-48	-46	-44	-47	933	1	1	2	3	1		933	0.148493	0.147894	0.295752	0.442954	0.14778
934	-46	-48	-46	-44	-47	934	1	1	2	3	1		934	0.148493	0.147894	0.295752	0.442954	0.14778
935	-46	-48	-46	-44	-47	935	1	1	2	3	1		935	0.148493	0.147894	0.295752	0.442954	0.14778
936	-46	-48	-46	-44	-47	936	1	1	2	3	1		936	0.148493	0.147894	0.295752	0.442954	0.14778
937	-46	-48	-46	-44	-47	937	1	1	2	3	1		937	0.148493	0.147894	0.295752	0.442954	0.14778
938	-46	-48	-46	-44	-46	938	1	1	2	2	1		938	0.148493	0.147894	0.295752	0.295303	0.14778
939	-46	-48	-46	-44	-46	939	1	1	2	2	1		939	0.148493	0.147894	0.295752	0.295303	0.14778
940	-46	-48	-46	-44	-46	940	1	1	2	2	1		940	0.148493	0.147894	0.295752	0.295303	0.14778
941	-46	-48	-46	-44	-46	941	1	1	2	2	1		941	0.148493	0.147894	0.295752	0.295303	0.14778
942	-46	-48	-46	-45	-46	942	1	1	2	2	1		942	0.148493	0.147894	0.295752	0.295303	0.14778
943	-46	-48	-46	-45	-46	943	1	1	2	2	1		943	0.148493	0.147894	0.295752	0.295303	0.14778
944	-46	-47	-46	-45	-46	944	1	1	2	3	1		944	0.148493	0.147894	0.295752	0.442954	0.14778
945	-46	-47	-46	-45	-46	945	1	1	2	3	1		945	0.148493	0.147894	0.295752	0.442954	0.14778
946	-46	-47	-46	-45	-46	946	1	1	2	3	1		946	0.148493	0.147894	0.295752	0.442954	0.14778
947	-47	-47	-46	-45	-46	947	1	1	2	3	1		947	0.148493	0.147894	0.295752	0.442954	0.14778
948	-47	-47	-46	-45	-46	948	1	1	2	3	1		948	0.148493	0.147894	0.295752	0.442954	0.14778
949	-47	-47	-46	-45	-46	949	1	1	2	3	1		949	0.148493	0.147894	0.295752	0.442954	0.14778
950	-47	-47	-46	-45	-46	950	1	1	2	3	1		950	0.148493	0.147894	0.295752	0.442954	0.14778
951	-47	-47	-46	-45	-46	951	1	1	2	3	1		951	0.148493	0.147894	0.295752	0.442954	0.14778
952	-47	-47	-46	-45	-46	952	1	1	2	2	1		952	0.148493	0.147894	0.295752	0.295303	0.14778
953	-47	-47	-46	-45	-46	953	1	1	2	2	1		953	0.148493	0.147894	0.295752	0.295303	0.14778
954	-47	-46	-46	-45	-46	954	1	1	2	2	1		954	0.148493	0.147894	0.295752	0.295303	0.14778
955	-47	-46	-47	-45	-46	955	1	1	2	2	1		955	0.148493	0.147894	0.295752	0.295303	0.14778
956	-47	-46	-47	-45	-46	956	1	1	2	2	1		956	0.148493	0.147894	0.295752	0.295303	0.14778
957	-47	-46	-47	-45	-46	957	1	1	2	2	1		957	0.148493	0.147894	0.295752	0.295303	0.14778
958	-47	-46	-47	-45	-47	958	1	1	2	2	1		958	0.148493	0.147894	0.295752	0.295303	0.14778
959	-47	-46	-47	-45	-47	959	1	1	2	2	1		959	0.148493	0.147894	0.295752	0.295303	0.14778
960	-47	-46	-47	-45	-47	960	1	1	1	2	1		960	0.148493	0.147894	0.147876	0.295303	0.14778
961	-47	-46	-47	-45	-47	961	1	1	1	2	1		961	0.148493	0.147894	0.147876	0.295303	0.14778
962	-47	-46	-47	-45	-47	962	1	1	1	2	1		962	0.148493	0.147894	0.147876	0.295303	0.14778
963	-47	-46	-47	-45	-47	963	1	1	1	2	1		963	0.148493	0.147894	0.147876	0.295303	0.14778
964	-47	-46	-47	-45	-47	964	1	1	1	2	1		964	0.148493	0.147894	0.147876	0.295303	0.14778
965	-47	-46	-47	-45	-47	965	1	1	1	2	1		965	0.148493	0.147894	0.147876	0.295303	0.14778
966	-47	-46	-47	-45	-47	966	1	1	1	2	1		966	0.148493	0.147894	0.147876	0.295303	0.14778
967	-47	-46	-47	-45	-47	967	1	0	1	2	1		967	0.148493	0	0.147876	0.295303	0.14778
968	-46	-46	-47	-45	-47	968	1	0	1	2	1		968	0.148493	0	0.147876	0.295303	0.14778
969	-46	-46	-47	-45	-47	969	1	0	2	2	1		969	0.148493	0	0.295752	0.295303	0.14778
970	-46	-46	-47	-45	-47	970	1	0	2	2	1		970	0.148493	0	0.295752	0.295303	0.14778
971	-46	-46	-47	-45	-47	971	1	0	2	2	1		971	0.148493	0	0.295752	0.295303	0.14778
972	-46	-46	-47	-45	-47	972	1	0	2	2	1		972	0.148493	0	0.295752	0.295303	0.14778
973	-46	-45	-47	-45	-47	973	1	0	2	2	1		973	0.148493	0	0.295752	0.295303	0.14778
974	-46	-45	-47	-45	-47	974	1	0	2	2	1		974	0.148493	0	0.295752	0.295303	0.14778
975	-46	-45	-47	-45	-47	975	1	0	2	2	1		975	0.148493	0	0.295752	0.295303	0.14778
976	-46	-45	-47	-45	-47	976	1	0	2	2	1		976	0.148493	0	0.295752	0.295303	0.14778
977	-46	-45	-47	-45	-47	977	1	0	2	1	1		977	0.148493	0	0.295752	0.147651	0.14778
978	-46	-45	-47	-45	-47	978	1	0	2	1	1		978	0.148493	0	0.295752	0.147651	0.14778
979	-46	-45	-47	-45	-47	979	1	0	2	1	1		979	0.148493	0	0.295752	0.147651	0.14778
980	-46	-45	-46	-45	-47	980	1	0	2	1	1		980	0.148493	0	0.295752	0.147651	0.14778
981	-46	-45	-46	-45	-47	981	1	0	2	1	1		981	0.148493	0	0.295752	0.147651	0.14778
982	-45	-45	-46	-45	-47	982	1	0	2	1	1		982	0.148493	0	0.295752	0.147651	0.14778
983	-45	-45	-46	-45	-47	983	1	0	2	1	1		983	0.148493	0	0.295752	0.147651	0.14778
984	-45	-45	-46	-45	-47	984	1	0	2	1	0		984	0.148493	0	0.295752	0.147651	0
985	-45	-45	-46	-45	-47	985	1	0	2	1	0		985	0.148493	0	0.295752	0.147651	0
986	-45	-45	-46	-45	-47	986	1	0	2	1	0		986	0.148493	0	0.295752	0.147651	0
987	-45	-44	-46	-45	-47	987	1	0	2	1	0		987	0.148493	0	0.295752	0.147651	0
988	-45	-44	-46	-45	-47	988	2	0	2	1	0		988	0.296986	0	0.295752	0.147651	0
989	-45	-44	-46	-45	-47	989	2	0	2	1	0		989	0.296986	0	0.295752	0.147651	0
990	-45	-44	-46	-45	-47	990	2	0	2	1	0		990	0.296986	0	0.295752	0.147651	0
991	-45	-44	-46	-45	-47	991	2	0	2	1	0		991	0.296986	0	0.295752	0.147651	0
992	-45	-44	-46	-45	-47	992	2	0	2	1	0		992	0.296986	0	0.295752	0.147651	0
993	-45	-44	-46	-45	-47	993	2	0	2	1	0		993	0.296986	0	0.295752	0.147651	0
994	-45	-44	-46	-45	-47	994	2	0	2	1	0		994	0.296986	0	0.295752	0.147651	0
995	-45	-44	-46	-45	-47	995	2	0	1	1	0		995	0.296986	0	0.147876	0.147651	0
996	-45	-44	-46	-45	-47	996	2	0	1	1	0		996	0.296986	0	0.147876	0.147651	0
997	-45	-44	-46	-45	-47	997	2	0	1	1	0		997	0.296986	0	0.147876	0.147651	0
998	-45	-44	-45	-45	-47	998	2	0	1	1	0		998	0.296986	0	0.147876	0.147651	0
999	-45	-44	-45	-45	-47	999	2	0	1	1	0		999	0.296986	0	0.147876	0.147651	0
1000	-45	-44	-45	-45	-47	1000	2	-1	1	1	0		1000	0.296986	-0.147894	0.147876	0.147651	0
1001	-45	-44	-45	-45	-47	1001	2	-1	1	1	0		1001	0.296986	-0.147894	0.147876	0.147651	0
1002	-45	-44	-45	-45	-47	1002	2	-1	1	1	0		1002	0.296986	-0.147894	0.147876	0.147651	0
1003	-45	-44	-45	-45	-47	1003	2	-1	1	2	0		1003	0.296986	-0.147894	0.147876	0.295303	0
1004	-45	-44	-45	-45	-46	1004	2	-1	1	2	0		1004	0.296986	-0.147894	0.147876	0.295303	0
1005	-45	-44	-45	-45	-46	1005	2	-1	1	2	0		1005	0.296986	-0.147894	0.147876	0.295303	0
1006	-45	-44	-45	-45	-46	1006	2	-1	1	2	0		1006	0.296986	-0.147894	0.147876	0.295303	0
1007	-45	-44	-45	-44	-46	1007	2	-1	1	2	0		1007	0.296986	-0.147894	0.147876	0.295303	0
1008	-45	-44	-45	-44	-47	1008	2	-1	1	2	0		1008	0.296986	-0.147894	0.147876	0.295303	0
1009	-45	-44	-45	-44	-47	1009	2	-1	1	2	0		1009	0.296986	-0.147894	0.147876	0.295303	0
1010	-45	-44	-45	-44	-47	1010	2	-2	1	2	0		1010	0.296986	-0.295788	0.147876	0.295303	0
1011	-45	-44	-45	-44	-47	1011	2	-2	1	2	0		1011	0.296986	-0.295788	0.147876	0.295303	0
1012	-45	-44	-45	-44	-47	1012	2	-2	1	2	-1		1012	0.296986	-0.295788	0.147876	0.295303	-0.14778
1013	-45	-44	-45	-44	-47	1013	2	-2	1	2	-1		1013	0.296986	-0.295788	0.147876	0.295303	-0.14778
1014	-45	-44	-45	-44	-47	1014	2	-1	1	2	-1		1014	0.296986	-0.147894	0.147876	0.295303	-0.14778
1015	-46	-44	-45	-44	-47	1015	2	-1	1	2	0		1015	0.296986	-0.147894	0.147876	0.295303	0
1016	-46	-44	-45	-44	-47	1016	2	-1	1	2	0		1016	0.296986	-0.147894	0.147876	0.295303	0
1017	-46	-44	-45	-44	-47	1017	2	-1	1	2	0		1017	0.296986	-0.147894	0.147876	0.295303	0
1018	-46	-44	-45	-44	-47	1018	2	-1	1	2	0		1018	0.296986	-0.147894	0.147876	0.295303	0
1019	-46	-44	-45	-44	-47	1019	2	-1	1	2	0		1019	0.296986	-0.147894	0.147876	0.295303	0
1020	-46	-44	-45	-44	-47	1020	2	-1	1	2	0		1020	0.296986	-0.147894	0.147876	0.295303	0
1021	-46	-44	-45	-44	-47	1021	2	-1	1	1	0		1021	0.296986	-0.147894	0.147876	0.147651	0
1022	-46	-44	-45	-44	-47	1022	2	-1	1	1	0		1022	0.296986	-0.147894	0.147876	0.147651	0
1023	-46	-44	-45	-44	-47	1023	2	-1	1	1	0		1023	0.296986	-0.147894	0.147876	0.147651	0
1024	-46	-44	-45	-44	-47	1024	2	-1	1	1	0		1024	0.296986	-0.147894	0.147876	0.147651	0
1025	-46	-44	-45	-44	-47	1025	2	-1	1	1	0		1025	0.296986	-0.147894	0.147876	0.147651	0
1026	-46	-45	-44	-44	-47	1026	2	-1	1	1	0		1026	0.296986	-0.147894	0.147876	0.147651	0
1027	-46	-45	-44	-44	-47	1027	2	-1	0	1	0		1027	0.296986	-0.147894	0	0.147651	0
1028	-46	-45	-44	-44	-47	1028	2	-1	0	1	0		1028	0.296986	-0.147894	0	0.147651	0
1029	-46	-45	-44	-44	-47	1029	2	-1	0	1	0		1029	0.296986	-0.147894	0	0.147651	0
1030	-46	-45	-44	-44	-47	1030	2	-1	0	1	0		1030	0.296986	-0.147894	0	0.147651	0
1031	-46	-45	-44	-44	-47	1031	2	-1	0	1	0		1031	0.296986	-0.147894	0	0.147651	0
1032	-46	-45	-44	-44	-47	1032	2	-1	0	1	0		1032	0.296986	-0.147894	0	0.147651	0
1033	-46	-45	-44	-44	-47	1033	2	-1	0	1	0		1033	0.296986	-0.147894	0	0.147651	0
1034	-46	-45	-45	-44	-47	1034	2	-1	0	1	0		1034	0.296986	-0.147894	0	0.147651	0
1035	-46	-45	-45	-44	-47	1035	2	-1	0	1	0		1035	0.296986	-0.147894	0	0.147651	0
1036	-46	-45	-45	-44	-47	1036	2	-1	0	1	0		1036	0.296986	-0.147894	0	0.147651	0
1037	-46	-45	-45	-44	-46	1037	2	-1	0	1	0		1037	0.296986	-0.147894	0	0.147651	0
1038	-46	-45	-45	-44	-46	1038	2	-1	0	1	0		1038	0.296986	-0.147894	0	0.147651	0
1039	-46	-45	-45	-43	-46	1039	2	-1	0	1	0		1039	0.296986	-0.147894	0	0.147651	0
1040	-46	-45	-45	-43	-46	1040	2	-1	0	1	0		1040	0.296986	-0.147894	0	0.147651	0
1041	-46	-45	-45	-43	-46	1041	2	0	0	1	0		1041	0.296986	0	0	0.147651	0
1042	-46	-45	-45	-43	-46	1042	2	0	1	1	0		1042	0.296986	0	0.147876	0.147651	0
1043	-46	-46	-45	-43	-46	1043	2	0	1	1	0		1043	0.296986	0	0.147876	0.147651	0
1044	-46	-46	-45	-43	-46	1044	2	0	1	1	0		1044	0.296986	0	0.147876	0.147651	0
1045	-46	-46	-45	-43	-46	1045	2	0	1	1	0		1045	0.296986	0	0.147876	0.147651	0
1046	-46	-46	-45	-43	-46	1046	2	0	1	1	0		1046	0.296986	0	0.147876	0.147651	0
1047	-46	-46	-44	-43	-46	1047	2	0	1	0	0		1047	0.296986	0	0.147876	0	0
1048	-46	-46	-44	-43	-46	1048	2	0	1	0	0		1048	0.296986	0	0.147876	0	0
1049	-46	-46	-44	-43	-46	1049	2	0	1	0	0		1049	0.296986	0	0.147876	0	0
1050	-46	-46	-44	-43	-46	1050	2	0	1	0	0		1050	0.296986	0	0.147876	0	0
1051	-46	-46	-44	-43	-46	1051	2	0	1	0	0		1051	0.296986	0	0.147876	0	0
1052	-46	-46	-44	-43	-46	1052	2	0	1	0	0		1052	0.296986	0	0.147876	0	0
1053	-46	-46	-44	-43	-46	1053	2	0	1	0	0		1053	0.296986	0	0.147876	0	0
1054	-46	-46	-44	-43	-46	1054	2	0	1	0	0		1054	0.296986	0	0.147876	0	0
1055	-46	-46	-44	-43	-46	1055	2	0	1	0	0		1055	0.296986	0	0.147876	0	0
1056	-46	-46	-44	-43	-46	1056	2	0	2	0	0		1056	0.296986	0	0.295752	0	0
1057	-46	-46	-44	-43	-46	1057	2	0	2	0	0		1057	0.296986	0	0.295752	0	0
1058	-46	-46	-44	-43	-46	1058	2	0	2	0	0		1058	0.296986	0	0.295752	0	0
1059	-46	-46	-44	-43	-46	1059	2	0	2	0	0		1059	0.296986	0	0.295752	0	0
1060	-46	-46	-44	-43	-46	1060	2	0	2	0	0		1060	0.296986	0	0.295752	0	0
1061	-46	-46	-44	-43	-46	1061	2	0	2	0	0		1061	0.296986	0	0.295752	0	0
1062	-46	-46	-44	-43	-46	1062	1	0	2	0	0		1062	0.148493	0	0.295752	0	0
1063	-46	-46	-44	-43	-46	1063	1	0	2	0	0		1063	0.148493	0	0.295752	0	0
1064	-46	-46	-44	-43	-46	1064	1	0	2	0	0		1064	0.148493	0	0.295752	0	0
1065	-46	-46	-44	-43	-46	1065	1	0	2	0	0		1065	0.148493	0	0.295752	0	0
1066	-47	-47	-44	-43	-46	1066	1	0	2	0	0		1066	0.148493	0	0.295752	0	0
1067	-47	-47	-44	-43	-46	1067	1	0	2	0	0		1067	0.148493	0	0.295752	0	0
1068	-47	-47	-44	-43	-46	1068	1	0	2	0	0		1068	0.148493	0	0.295752	0	0
1069	-47	-47	-44	-43	-46	1069	1	0	2	0	0		1069	0.148493	0	0.295752	0	0
1070	-47	-47	-44	-43	-46	1070	1	0	2	0	0		1070	0.148493	0	0.295752	0	0
1071	-47	-47	-44	-43	-46	1071	1	0	2	0	0		1071	0.148493	0	0.295752	0	0
1072	-47	-47	-44	-43	-46	1072	1	0	2	0	0		1072	0.148493	0	0.295752	0	0
1073	-47	-47	-44	-43	-46	1073	1	0	2	0	0		1073	0.148493	0	0.295752	0	0
1074	-47	-47	-44	-43	-46	1074	1	0	2	0	0		1074	0.148493	0	0.295752	0	0
1075	-47	-47	-44	-43	-46	1075	1	0	2	0	0		1075	0.148493	0	0.295752	0	0
1076	-47	-47	-44	-43	-46	1076	1	0	2	0	0		1076	0.148493	0	0.295752	0	0
1077	-47	-47	-44	-43	-46	1077	1	0	2	0	0		1077	0.148493	0	0.295752	0	0
1078	-47	-47	-44	-43	-46	1078	1	0	2	1	0		1078	0.148493	0	0.295752	0.147651	0
1079	-47	-47	-44	-43	-46	1079	1	0	2	1	0		1079	0.148493	0	0.295752	0.147651	0
1080	-47	-47	-44	-43	-46	1080	1	0	2	1	0		1080	0.148493	0	0.295752	0.147651	0
1081	-47	-47	-44	-43	-46	1081	1	1	2	1	0		1081	0.148493	0.147894	0.295752	0.147651	0
1082	-47	-47	-44	-43	-46	1082	1	1	2	1	0		1082	0.148493	0.147894	0.295752	0.147651	0
1083	-47	-47	-44	-43	-46	1083	1	1	2	1	0		1083	0.148493	0.147894	0.295752	0.147651	0
1084	-47	-47	-44	-43	-46	1084	1	1	2	1	0		1084	0.148493	0.147894	0.295752	0.147651	0
1085	-47	-47	-44	-43	-46	1085	1	1	2	1	0		1085	0.148493	0.147894	0.295752	0.147651	0
1086	-47	-47	-44	-43	-46	1086	1	0	2	1	0		1086	0.148493	0	0.295752	0.147651	0
1087	-47	-47	-44	-43	-46	1087	1	0	2	1	0		1087	0.148493	0	0.295752	0.147651	0
1088	-47	-47	-44	-43	-46	1088	1	0	2	1	0		1088	0.148493	0	0.295752	0.147651	0
1089	-47	-48	-44	-43	-46	1089	1	0	2	1	0		1089	0.148493	0	0.295752	0.147651	0
1090	-47	-48	-44	-43	-46	1090	1	0	2	1	0		1090	0.148493	0	0.295752	0.147651	0
1091	-47	-48	-44	-43	-46	1091	1	0	2	1	0		1091	0.148493	0	0.295752	0.147651	0
1092	-47	-48	-44	-43	-46	1092	1	0	2	1	0		1092	0.148493	0	0.295752	0.147651	0
1093	-47	-48	-44	-43	-46	1093	1	0	2	1	0		1093	0.148493	0	0.295752	0.147651	0
1094	-47	-48	-44	-43	-46	1094	1	1	2	1	0		1094	0.148493	0.147894	0.295752	0.147651	0
1095	-47	-48	-44	-43	-46	1095	1	1	2	1	0		1095	0.148493	0.147894	0.295752	0.147651	0
1096	-47	-48	-44	-43	-46	1096	1	1	2	1	0		1096	0.148493	0.147894	0.295752	0.147651	0
1097	-47	-48	-44	-42	-46	1097	1	1	2	1	0		1097	0.148493	0.147894	0.295752	0.147651	0
1098	-47	-48	-44	-42	-46	1098	1	0	2	1	1		1098	0.148493	0	0.295752	0.147651	0.14778
1099	-47	-48	-44	-42	-46	1099	2	0	2	1	1		1099	0.296986	0	0.295752	0.147651	0.14778
1100	-47	-48	-44	-42	-46	1100	2	0	2	1	1		1100	0.296986	0	0.295752	0.147651	0.14778
1101	-47	-48	-44	-42	-46	1101	2	0	2	1	1		1101	0.296986	0	0.295752	0.147651	0.14778
1102	-47	-48	-44	-43	-46	1102	2	0	2	1	1		1102	0.296986	0	0.295752	0.147651	0.14778
1103	-47	-48	-44	-43	-46	1103	2	0	2	1	1		1103	0.296986	0	0.295752	0.147651	0.14778
1104	-47	-48	-44	-43	-46	1104	2	0	2	1	1		1104	0.296986	0	0.295752	0.147651	0.14778
1105	-47	-48	-44	-43	-46	1105	2	0	2	1	1		1105	0.296986	0	0.295752	0.147651	0.14778
1106	-47	-48	-44	-43	-45	1106	2	0	2	1	1		1106	0.296986	0	0.295752	0.147651	0.14778
1107	-47	-48	-44	-43	-45	1107	2	0	2	1	1		1107	0.296986	0	0.295752	0.147651	0.14778
1108	-47	-48	-44	-42	-45	1108	2	0	2	1	1		1108	0.296986	0	0.295752	0.147651	0.14778
1109	-47	-48	-44	-42	-45	1109	2	0	2	1	1		1109	0.296986	0	0.295752	0.147651	0.14778
1110	-47	-48	-44	-42	-45	1110	1	0	2	1	1		1110	0.148493	0	0.295752	0.147651	0.14778
1111	-47	-48	-44	-42	-45	1111	1	0	2	1	1		1111	0.148493	0	0.295752	0.147651	0.14778
1112	-47	-48	-44	-42	-45	1112	1	0	2	1	1		1112	0.148493	0	0.295752	0.147651	0.14778
1113	-47	-48	-44	-42	-45	1113	1	0	2	1	1		1113	0.148493	0	0.295752	0.147651	0.14778
1114	-47	-48	-44	-42	-45	1114	1	0	2	1	1		1114	0.148493	0	0.295752	0.147651	0.14778
1115	-47	-48	-44	-42	-45	1115	2	0	2	1	1		1115	0.296986	0	0.295752	0.147651	0.14778
1116	-47	-48	-44	-43	-45	1116	2	0	2	1	1		1116	0.296986	0	0.295752	0.147651	0.14778
1117	-47	-48	-44	-43	-45	1117	2	0	2	1	1		1117	0.296986	0	0.295752	0.147651	0.14778
1118	-47	-48	-44	-43	-45	1118	2	0	2	1	1		1118	0.296986	0	0.295752	0.147651	0.14778
1119	-47	-48	-44	-43	-45	1119	2	0	2	1	1		1119	0.296986	0	0.295752	0.147651	0.14778
1120	-47	-48	-44	-43	-45	1120	2	0	2	1	1		1120	0.296986	0	0.295752	0.147651	0.14778
1121	-47	-48	-44	-43	-45	1121	2	0	2	1	1		1121	0.296986	0	0.295752	0.147651	0.14778
1122	-47	-48	-44	-43	-45	1122	2	0	2	1	1		1122	0.296986	0	0.295752	0.147651	0.14778
1123	-47	-48	-44	-43	-45	1123	2	0	2	1	1		1123	0.296986	0	0.295752	0.147651	0.14778
1124	-47	-48	-44	-43	-45	1124	2	0	2	2	1		1124	0.296986	0	0.295752	0.295303	0.14778
1125	-47	-48	-44	-43	-45	1125	2	0	2	2	1		1125	0.296986	0	0.295752	0.295303	0.14778
1126	-47	-47	-45	-43	-45	1126	2	0	2	2	1		1126	0.296986	0	0.295752	0.295303	0.14778
1127	-47	-47	-45	-43	-45	1127	2	0	2	2	1		1127	0.296986	0	0.295752	0.295303	0.14778
1128	-47	-47	-45	-43	-45	1128	2	0	2	2	1		1128	0.296986	0	0.295752	0.295303	0.14778
1129	-47	-47	-45	-43	-45	1129	2	0	2	2	1		1129	0.296986	0	0.295752	0.295303	0.14778
1130	-47	-47	-45	-43	-45	1130	2	0	2	2	1		1130	0.296986	0	0.295752	0.295303	0.14778
1131	-47	-47	-45	-43	-45	1131	2	0	2	2	1		1131	0.296986	0	0.295752	0.295303	0.14778
1132	-47	-47	-45	-43	-45	1132	2	0	2	2	1		1132	0.296986	0	0.295752	0.295303	0.14778
1133	-47	-47	-45	-43	-45	1133	2	0	2	2	1		1133	0.296986	0	0.295752	0.295303	0.14778
1134	-47	-47	-45	-43	-45	1134	2	0	2	2	1		1134	0.296986	0	0.295752	0.295303	0.14778
1135	-47	-47	-44	-43	-45	1135	2	0	2	2	1		1135	0.296986	0	0.295752	0.295303	0.14778
1136	-47	-47	-44	-43	-45	1136	2	0	2	2	1		1136	0.296986	0	0.295752	0.295303	0.14778
1137	-47	-47	-44	-43	-45	1137	2	0	2	2	1		1137	0.296986	0	0.295752	0.295303	0.14778
1138	-47	-47	-44	-43	-45	1138	2	0	2	2	1		1138	0.296986	0	0.295752	0.295303	0.14778
1139	-47	-47	-44	-43	-45	1139	2	0	2	2	1		1139	0.296986	0	0.295752	0.295303	0.14778
1140	-47	-47	-44	-43	-45	1140	2	0	2	2	1		1140	0.296986	0	0.295752	0.295303	0.14778
1141	-47	-47	-44	-44	-45	1141	2	0	2	2	1		1141	0.296986	0	0.295752	0.295303	0.14778
1142	-47	-47	-44	-44	-45	1142	2	0	2	2	1		1142	0.296986	0	0.295752	0.295303	0.14778
1143	-47	-47	-44	-44	-45	1143	2	0	2	2	1		1143	0.296986	0	0.295752	0.295303	0.14778
1144	-47	-47	-44	-44	-45	1144	2	0	2	2	1		1144	0.296986	0	0.295752	0.295303	0.14778
1145	-47	-47	-44	-44	-45	1145	2	0	2	2	1		1145	0.296986	0	0.295752	0.295303	0.14778
1146	-47	-47	-44	-44	-45	1146	2	0	2	2	1		1146	0.296986	0	0.295752	0.295303	0.14778
1147	-47	-47	-44	-44	-45	1147	2	0	2	2	1		1147	0.296986	0	0.295752	0.295303	0.14778
1148	-47	-47	-44	-44	-45	1148	2	0	2	2	1		1148	0.296986	0	0.295752	0.295303	0.14778
1149	-47	-47	-44	-44	-45	1149	2	0	2	2	1		1149	0.296986	0	0.295752	0.295303	0.14778
1150	-47	-47	-44	-44	-45	1150	2	0	2	2	1		1150	0.296986	0	0.295752	0.295303	0.14778
1151	-47	-47	-44	-44	-45	1151	2	0	2	2	1		1151	0.296986	0	0.295752	0.295303	0.14778
1152	-47	-47	-44	-44	-45	1152	2	0	2	2	1		1152	0.296986	0	0.295752	0.295303	0.14778
1153	-47	-46	-44	-44	-45	1153	2	0	2	2	1		1153	0.296986	0	0.295752	0.295303	0.14778
1154	-47	-46	-44	-44	-45	1154	2	0	2	2	0		1154	0.296986	0	0.295752	0.295303	0
1155	-47	-46	-44	-44	-45	1155	2	0	2	2	0		1155	0.296986	0	0.295752	0.295303	0
1156	-47	-46	-44	-44	-45	1156	2	0	2	2	0		1156	0.296986	0	0.295752	0.295303	0
1157	-47	-46	-44	-44	-45	1157	2	0	2	2	0		1157	0.296986	0	0.295752	0.295303	0
1158	-47	-46	-44	-44	-45	1158	2	0	2	2	0		1158	0.296986	0	0.295752	0.295303	0
1159	-47	-46	-44	-44	-45	1159	2	0	2	2	0		1159	0.296986	0	0.295752	0.295303	0
1160	-46	-46	-44	-44	-45	1160	2	0	2	2	0		1160	0.296986	0	0.295752	0.295303	0
1161	-46	-46	-45	-44	-45	1161	2	0	2	2	0		1161	0.296986	0	0.295752	0.295303	0
1162	-46	-46	-45	-44	-45	1162	2	0	1	2	0		1162	0.296986	0	0.147876	0.295303	0
1163	-46	-46	-45	-44	-45	1163	2	0	1	2	0		1163	0.296986	0	0.147876	0.295303	0
1164	-46	-46	-45	-44	-45	1164	2	0	1	2	0		1164	0.296986	0	0.147876	0.295303	0
1165	-46	-45	-45	-44	-45	1165	2	0	1	2	0		1165	0.296986	0	0.147876	0.295303	0
1166	-46	-45	-45	-44	-45	1166	2	0	1	2	0		1166	0.296986	0	0.147876	0.295303	0
1167	-46	-45	-45	-43	-45	1167	2	0	1	2	0		1167	0.296986	0	0.147876	0.295303	0
1168	-46	-45	-45	-43	-45	1168	2	0	1	2	0		1168	0.296986	0	0.147876	0.295303	0
1169	-46	-45	-45	-43	-45	1169	2	0	1	2	0		1169	0.296986	0	0.147876	0.295303	0
1170	-46	-45	-45	-43	-46	1170	2	0	1	2	0		1170	0.296986	0	0.147876	0.295303	0
1171	-46	-45	-45	-43	-46	1171	2	0	1	2	0		1171	0.296986	0	0.147876	0.295303	0
1172	-46	-45	-45	-43	-46	1172	2	0	1	2	0		1172	0.296986	0	0.147876	0.295303	0
1173	-46	-45	-45	-43	-46	1173	2	0	1	2	0		1173	0.296986	0	0.147876	0.295303	0
1174	-46	-45	-45	-43	-46	1174	2	0	1	2	0		1174	0.296986	0	0.147876	0.295303	0
1175	-46	-45	-45	-43	-46	1175	2	0	1	2	0		1175	0.296986	0	0.147876	0.295303	0
1176	-46	-45	-45	-43	-46	1176	2	0	1	2	0		1176	0.296986	0	0.147876	0.295303	0
1177	-46	-45	-45	-43	-46	1177	2	0	1	2	0		1177	0.296986	0	0.147876	0.295303	0
1178	-46	-45	-45	-43	-46	1178	2	0	1	2	0		1178	0.296986	0	0.147876	0.295303	0
1179	-46	-45	-45	-43	-46	1179	2	0	1	2	0		1179	0.296986	0	0.147876	0.295303	0
1180	-46	-45	-45	-43	-46	1180	2	-1	1	2	0		1180	0.296986	-0.147894	0.147876	0.295303	0
1181	-46	-45	-45	-43	-46	1181	2	-1	1	2	0		1181	0.296986	-0.147894	0.147876	0.295303	0
1182	-46	-45	-45	-43	-46	1182	2	-1	1	2	0		1182	0.296986	-0.147894	0.147876	0.295303	0
1183	-46	-45	-45	-43	-46	1183	2	-1	1	2	0		1183	0.296986	-0.147894	0.147876	0.295303	0
1184	-46	-45	-45	-43	-46	1184	2	-1	1	2	0		1184	0.296986	-0.147894	0.147876	0.295303	0
1185	-46	-45	-45	-44	-46	1185	2	-1	1	2	0		1185	0.296986	-0.147894	0.147876	0.295303	0
1186	-46	-45	-45	-44	-46	1186	2	-1	1	2	0		1186	0.296986	-0.147894	0.147876	0.295303	0
1187	-46	-45	-45	-44	-46	1187	2	-1	1	2	0		1187	0.296986	-0.147894	0.147876	0.295303	0
1188	-46	-45	-45	-44	-46	1188	2	-1	1	2	0		1188	0.296986	-0.147894	0.147876	0.295303	0
1189	-46	-45	-45	-44	-46	1189	2	-1	1	2	0		1189	0.296986	-0.147894	0.147876	0.295303	0
1190	-46	-45	-45	-44	-46	1190	2	-1	1	2	0		1190	0.296986	-0.147894	0.147876	0.295303	0
1191	-46	-45	-45	-44	-46	1191	2	-1	1	2	0		1191	0.296986	-0.147894	0.147876	0.295303	0
1192	-46	-45	-45	-44	-46	1192	2	-1	1	2	0		1192	0.296986	-0.147894	0.147876	0.295303	0
1193	-46	-45	-46	-44	-46	1193	2	-1	1	2	0		1193	0.296986	-0.147894	0.147876	0.295303	0
1194	-46	-45	-46	-44	-46	1194	2	-1	1	2	0		1194	0.296986	-0.147894	0.147876	0.295303	0
1195	-46	-45	-46	-44	-46	1195	2	-1	1	2	0		1195	0.296986	-0.147894	0.147876	0.295303	0
1196	-46	-44	-46	-44	-46	1196	2	-1	1	2	0		1196	0.296986	-0.147894	0.147876	0.295303	0
1197	-46	-44	-46	-44	-46	1197	2	-1	1	2	0		1197	0.296986	-0.147894	0.147876	0.295303	0
1198	-46	-44	-46	-44	-47	1198	2	-1	1	2	0		1198	0.296986	-0.147894	0.147876	0.295303	0
1199	-46	-44	-46	-44	-47	1199	2	-1	1	2	0		1199	0.296986	-0.147894	0.147876	0.295303	0
1200	-46	-44	-46	-44	-47	1200	2	-1	1	2	0		1200	0.296986	-0.147894	0.147876	0.295303	0
1201	-46	-44	-46	-44	-46	1201	2	-1	1	2	0		1201	0.296986	-0.147894	0.147876	0.295303	0
1202	-46	-44	-46	-44	-46	1202	2	-1	1	2	0		1202	0.296986	-0.147894	0.147876	0.295303	0
1203	-46	-44	-46	-44	-46	1203	2	-1	1	2	0		1203	0.296986	-0.147894	0.147876	0.295303	0
1204	-46	-44	-46	-44	-46	1204	2	-1	1	2	0		1204	0.296986	-0.147894	0.147876	0.295303	0
1205	-46	-44	-46	-44	-46	1205	2	-1	1	2	0		1205	0.296986	-0.147894	0.147876	0.295303	0
1206	-46	-44	-46	-44	-46	1206	2	-1	1	2	0		1206	0.296986	-0.147894	0.147876	0.295303	0
1207	-46	-44	-46	-44	-46	1207	2	-1	1	2	0		1207	0.296986	-0.147894	0.147876	0.295303	0
1208	-46	-44	-45	-44	-46	1208	2	-1	1	2	0		1208	0.296986	-0.147894	0.147876	0.295303	0
1209	-46	-44	-45	-44	-46	1209	2	-1	1	2	0		1209	0.296986	-0.147894	0.147876	0.295303	0
1210	-46	-44	-45	-44	-46	1210	2	-1	1	2	0		1210	0.296986	-0.147894	0.147876	0.295303	0
1211	-46	-44	-45	-45	-46	1211	2	-1	1	2	0		1211	0.296986	-0.147894	0.147876	0.295303	0
1212	-46	-44	-45	-45	-46	1212	2	-1	1	2	0		1212	0.296986	-0.147894	0.147876	0.295303	0
1213	-46	-44	-45	-45	-46	1213	2	-1	1	2	0		1213	0.296986	-0.147894	0.147876	0.295303	0
1214	-46	-44	-45	-45	-46	1214	2	-1	1	2	0		1214	0.296986	-0.147894	0.147876	0.295303	0
1215	-46	-44	-45	-45	-46	1215	2	-1	1	2	0		1215	0.296986	-0.147894	0.147876	0.295303	0
1216	-46	-44	-45	-45	-46	1216	2	-1	1	2	0		1216	0.296986	-0.147894	0.147876	0.295303	0
1217	-46	-44	-45	-45	-46	1217	2	-1	1	2	0		1217	0.296986	-0.147894	0.147876	0.295303	0
1218	-46	-45	-45	-45	-46	1218	2	-1	1	2	0		1218	0.296986	-0.147894	0.147876	0.295303	0
1219	-46	-45	-45	-45	-46	1219	2	-1	1	2	0		1219	0.296986	-0.147894	0.147876	0.295303	0
1220	-46	-44	-45	-45	-46	1220	2	-1	1	2	0		1220	0.296986	-0.147894	0.147876	0.295303	0
1221	-46	-44	-45	-45	-46	1221	2	-1	1	2	0		1221	0.296986	-0.147894	0.147876	0.295303	0
1222	-46	-44	-44	-45	-46	1222	2	-1	1	2	0		1222	0.296986	-0.147894	0.147876	0.295303	0
1223	-46	-44	-44	-45	-46	1223	2	-1	1	2	0		1223	0.296986	-0.147894	0.147876	0.295303	0
1224	-46	-44	-44	-45	-46	1224	2	-1	1	2	0		1224	0.296986	-0.147894	0.147876	0.295303	0
1225	-46	-44	-44	-45	-46	1225	2	-1	1	2	0		1225	0.296986	-0.147894	0.147876	0.295303	0
1226	-46	-44	-44	-45	-46	1226	2	-1	1	2	0		1226	0.296986	-0.147894	0.147876	0.295303	0
1227	-46	-45	-44	-45	-46	1227	2	-1	1	2	0		1227	0.296986	-0.147894	0.147876	0.295303	0
1228	-46	-45	-44	-45	-46	1228	2	-1	1	2	0		1228	0.296986	-0.147894	0.147876	0.295303	0
1229	-46	-45	-44	-45	-46	1229	1	-1	1	2	0		1229	0.148493	-0.147894	0.147876	0.295303	0
1230	-46	-45	-44	-45	-46	1230	1	-1	1	2	0		1230	0.148493	-0.147894	0.147876	0.295303	0
1231	-46	-45	-44	-45	-46	1231	1	-1	1	2	0		1231	0.148493	-0.147894	0.147876	0.295303	0
1232	-46	-45	-44	-45	-46	1232	1	-1	1	2	0		1232	0.148493	-0.147894	0.147876	0.295303	0
1233	-46	-45	-44	-45	-46	1233	1	0	1	2	0		1233	0.148493	0	0.147876	0.295303	0
1234	-47	-45	-44	-45	-46	1234	1	0	1	2	0		1234	0.148493	0	0.147876	0.295303	0
1235	-47	-45	-44	-45	-46	1235	1	0	1	2	0		1235	0.148493	0	0.147876	0.295303	0
1236	-47	-45	-44	-45	-46	1236	1	0	1	2	0		1236	0.148493	0	0.147876	0.295303	0
1237	-47	-45	-44	-45	-46	1237	1	0	1	2	0		1237	0.148493	0	0.147876	0.295303	0
1238	-47	-45	-44	-45	-46	1238	1	0	1	2	0		1238	0.148493	0	0.147876	0.295303	0
1239	-47	-45	-44	-45	-46	1239	1	0	2	1	0		1239	0.148493	0	0.295752	0.147651	0
1240	-47	-45	-44	-45	-46	1240	1	0	2	1	0		1240	0.148493	0	0.295752	0.147651	0
1241	-47	-45	-44	-45	-46	1241	1	0	2	1	0		1241	0.148493	0	0.295752	0.147651	0
1242	-47	-45	-44	-44	-46	1242	1	0	2	1	0		1242	0.148493	0	0.295752	0.147651	0
1243	-47	-45	-44	-44	-46	1243	1	0	2	1	1		1243	0.148493	0	0.295752	0.147651	0.14778
1244	-47	-45	-44	-44	-46	1244	1	0	2	1	1		1244	0.148493	0	0.295752	0.147651	0.14778
1245	-47	-45	-44	-44	-46	1245	1	0	2	1	1		1245	0.148493	0	0.295752	0.147651	0.14778
1246	-47	-45	-44	-44	-46	1246	1	0	2	1	1		1246	0.148493	0	0.295752	0.147651	0.14778
1247	-47	-45	-44	-44	-46	1247	1	0	2	1	1		1247	0.148493	0	0.295752	0.147651	0.14778
1248	-47	-45	-44	-44	-46	1248	1	0	2	1	1		1248	0.148493	0	0.295752	0.147651	0.14778
1249	-47	-45	-44	-44	-46	1249	1	0	2	1	1		1249	0.148493	0	0.295752	0.147651	0.14778
1250	-47	-45	-44	-44	-46	1250	1	0	2	1	1		1250	0.148493	0	0.295752	0.147651	0.14778
1251	-47	-45	-44	-44	-46	1251	1	0	2	1	1		1251	0.148493	0	0.295752	0.147651	0.14778
1252	-47	-45	-44	-44	-46	1252	1	0	2	1	1		1252	0.148493	0	0.295752	0.147651	0.14778
1253	-47	-45	-44	-44	-46	1253	1	0	2	1	1		1253	0.148493	0	0.295752	0.147651	0.14778
1254	-47	-45	-44	-44	-46	1254	1	0	2	1	1		1254	0.148493	0	0.295752	0.147651	0.14778
1255	-47	-45	-44	-44	-46	1255	1	0	2	1	1		1255	0.148493	0	0.295752	0.147651	0.14778
1256	-47	-45	-44	-44	-46	1256	1	0	2	1	1		1256	0.148493	0	0.295752	0.147651	0.14778
1257	-47	-45	-44	-44	-46	1257	1	0	2	1	1		1257	0.148493	0	0.295752	0.147651	0.14778
1258	-47	-45	-44	-44	-46	1258	1	0	2	1	1		1258	0.148493	0	0.295752	0.147651	0.14778
1259	-47	-45	-44	-44	-46	1259	1	0	2	1	1		1259	0.148493	0	0.295752	0.147651	0.14778
1260	-47	-45	-44	-44	-46	1260	1	0	2	1	1		1260	0.148493	0	0.295752	0.147651	0.14778
1261	-47	-45	-44	-44	-46	1261	2	0	2	1	1		1261	0.296986	0	0.295752	0.147651	0.14778
1262	-47	-45	-44	-44	-46	1262	2	0	2	1	1		1262	0.296986	0	0.295752	0.147651	0.14778
1263	-47	-45	-44	-44	-46	1263	2	0	2	1	1		1263	0.296986	0	0.295752	0.147651	0.14778
1264	-47	-46	-44	-44	-46	1264	2	0	2	1	1		1264	0.296986	0	0.295752	0.147651	0.14778
1265	-47	-46	-44	-44	-46	1265	2	0	2	1	1		1265	0.296986	0	0.295752	0.147651	0.14778
1266	-47	-46	-44	-44	-46	1266	2	0	2	1	1		1266	0.296986	0	0.295752	0.147651	0.14778
1267	-47	-46	-44	-44	-46	1267	2	0	2	1	1		1267	0.296986	0	0.295752	0.147651	0.14778
1268	-47	-46	-44	-44	-46	1268	2	0	2	1	1		1268	0.296986	0	0.295752	0.147651	0.14778
1269	-47	-46	-44	-44	-46	1269	2	0	2	1	1		1269	0.296986	0	0.295752	0.147651	0.14778
1270	-47	-46	-44	-44	-46	1270	2	0	2	1	1		1270	0.296986	0	0.295752	0.147651	0.14778
1271	-46	-46	-44	-44	-46	1271	2	0	2	1	1		1271	0.296986	0	0.295752	0.147651	0.14778
1272	-46	-46	-44	-44	-46	1272	2	0	2	1	1		1272	0.296986	0	0.295752	0.147651	0.14778
1273	-46	-46	-44	-44	-46	1273	2	0	2	1	1		1273	0.296986	0	0.295752	0.147651	0.14778
1274	-46	-46	-44	-44	-46	1274	2	0	2	1	1		1274	0.296986	0	0.295752	0.147651	0.14778
1275	-46	-46	-44	-44	-46	1275	2	0	2	1	1		1275	0.296986	0	0.295752	0.147651	0.14778
1276	-46	-46	-44	-44	-46	1276	2	0	2	1	1		1276	0.296986	0	0.295752	0.147651	0.14778
1277	-46	-46	-44	-44	-46	1277	2	0	2	1	1		1277	0.296986	0	0.295752	0.147651	0.14778
1278	-46	-46	-44	-44	-46	1278	2	0	2	1	1		1278	0.296986	0	0.295752	0.147651	0.14778
1279	-46	-46	-44	-44	-46	1279	2	0	2	1	1		1279	0.296986	0	0.295752	0.147651	0.14778
1280	-46	-46	-44	-44	-46	1280	2	0	2	1	1		1280	0.296986	0	0.295752	0.147651	0.14778
1281	-46	-46	-44	-44	-46	1281	2	0	2	1	1		1281	0.296986	0	0.295752	0.147651	0.14778
1282	-47	-46	-44	-44	-46	1282	2	0	2	1	1		1282	0.296986	0	0.295752	0.147651	0.14778
1283	-47	-46	-44	-44	-46	1283	2	0	2	1	1		1283	0.296986	0	0.295752	0.147651	0.14778
1284	-47	-46	-44	-44	-45	1284	2	0	2	1	1		1284	0.296986	0	0.295752	0.147651	0.14778
1285	-47	-46	-44	-44	-45	1285	2	0	2	1	1		1285	0.296986	0	0.295752	0.147651	0.14778
1286	-47	-46	-44	-44	-45	1286	2	0	2	1	1		1286	0.296986	0	0.295752	0.147651	0.14778
1287	-46	-46	-44	-44	-45	1287	2	0	2	1	1		1287	0.296986	0	0.295752	0.147651	0.14778
1288	-46	-46	-44	-43	-45	1288	2	0	2	1	1		1288	0.296986	0	0.295752	0.147651	0.14778
1289	-46	-46	-44	-43	-45	1289	2	0	2	1	1		1289	0.296986	0	0.295752	0.147651	0.14778
1290	-46	-46	-44	-43	-45	1290	2	0	2	1	1		1290	0.296986	0	0.295752	0.147651	0.14778
1291	-46	-46	-44	-43	-45	1291	2	0	2	1	1		1291	0.296986	0	0.295752	0.147651	0.14778
1292	-46	-46	-44	-43	-45	1292	2	0	2	1	1		1292	0.296986	0	0.295752	0.147651	0.14778
1293	-46	-46	-44	-43	-45	1293	2	0	2	1	1		1293	0.296986	0	0.295752	0.147651	0.14778
1294	-46	-46	-44	-43	-45	1294	2	0	1	1	1		1294	0.296986	0	0.147876	0.147651	0.14778
1295	-46	-46	-44	-43	-45	1295	2	0	1	1	1		1295	0.296986	0	0.147876	0.147651	0.14778
1296	-46	-46	-44	-43	-45	1296	2	0	1	1	1		1296	0.296986	0	0.147876	0.147651	0.14778
1297	-46	-47	-44	-43	-45	1297	2	0	1	1	1		1297	0.296986	0	0.147876	0.147651	0.14778
1298	-46	-47	-44	-43	-45	1298	2	0	1	1	1		1298	0.296986	0	0.147876	0.147651	0.14778
1299	-46	-47	-44	-43	-45	1299	2	0	1	1	1		1299	0.296986	0	0.147876	0.147651	0.14778
1300	-46	-47	-44	-43	-45	1300	2	0	1	1	1		1300	0.296986	0	0.147876	0.147651	0.14778
1301	-46	-47	-44	-43	-45	1301	2	0	2	1	1		1301	0.296986	0	0.295752	0.147651	0.14778
1302	-46	-47	-44	-43	-45	1302	2	1	2	1	1		1302	0.296986	0.147894	0.295752	0.147651	0.14778
1303	-46	-47	-44	-43	-45	1303	2	1	2	1	1		1303	0.296986	0.147894	0.295752	0.147651	0.14778
1304	-46	-47	-44	-43	-45	1304	2	0	2	1	1		1304	0.296986	0	0.295752	0.147651	0.14778
1305	-46	-47	-44	-43	-45	1305	2	0	2	1	1		1305	0.296986	0	0.295752	0.147651	0.14778
1306	-46	-47	-44	-43	-45	1306	2	0	2	1	1		1306	0.296986	0	0.295752	0.147651	0.14778
1307	-46	-48	-44	-43	-45	1307	2	0	1	1	1		1307	0.296986	0	0.147876	0.147651	0.14778
1308	-46	-48	-44	-43	-45	1308	2	0	1	1	1		1308	0.296986	0	0.147876	0.147651	0.14778
1309	-46	-48	-44	-43	-45	1309	2	0	1	1	1		1309	0.296986	0	0.147876	0.147651	0.14778
1310	-46	-48	-44	-43	-45	1310	2	0	1	1	1		1310	0.296986	0	0.147876	0.147651	0.14778
1311	-46	-47	-44	-43	-45	1311	2	0	1	1	1		1311	0.296986	0	0.147876	0.147651	0.14778
1312	-46	-47	-44	-43	-45	1312	2	0	1	1	1		1312	0.296986	0	0.147876	0.147651	0.14778
1313	-46	-47	-44	-43	-45	1313	2	0	1	1	1		1313	0.296986	0	0.147876	0.147651	0.14778
1314	-46	-47	-44	-43	-45	1314	2	0	1	1	1		1314	0.296986	0	0.147876	0.147651	0.14778
1315	-46	-47	-44	-43	-45	1315	2	0	1	1	1		1315	0.296986	0	0.147876	0.147651	0.14778
1316	-46	-47	-44	-43	-45	1316	2	0	1	1	1		1316	0.296986	0	0.147876	0.147651	0.14778
1317	-46	-47	-44	-43	-45	1317	2	0	1	1	1		1317	0.296986	0	0.147876	0.147651	0.14778
1318	-46	-47	-44	-43	-45	1318	2	0	1	1	0		1318	0.296986	0	0.147876	0.147651	0
1319	-46	-47	-44	-43	-45	1319	2	0	1	1	0		1319	0.296986	0	0.147876	0.147651	0
1320	-46	-47	-44	-43	-45	1320	2	0	1	1	0		1320	0.296986	0	0.147876	0.147651	0
1321	-46	-47	-44	-43	-45	1321	2	0	1	1	0		1321	0.296986	0	0.147876	0.147651	0
1322	-46	-47	-44	-43	-45	1322	2	0	1	1	0		1322	0.296986	0	0.147876	0.147651	0
1323	-46	-47	-44	-43	-45	1323	2	0	1	1	0		1323	0.296986	0	0.147876	0.147651	0
1324	-46	-47	-44	-43	-45	1324	2	0	1	1	0		1324	0.296986	0	0.147876	0.147651	0
1325	-46	-47	-44	-43	-45	1325	2	0	1	2	0		1325	0.296986	0	0.147876	0.295303	0
1326	-46	-47	-44	-43	-45	1326	2	0	1	2	0		1326	0.296986	0	0.147876	0.295303	0
1327	-46	-47	-44	-43	-45	1327	2	0	1	2	0		1327	0.296986	0	0.147876	0.295303	0
1328	-46	-47	-45	-43	-45	1328	2	0	1	2	0		1328	0.296986	0	0.147876	0.295303	0
1329	-46	-47	-45	-43	-45	1329	2	0	1	2	0		1329	0.296986	0	0.147876	0.295303	0
1330	-46	-47	-45	-43	-45	1330	2	0	1	2	0		1330	0.296986	0	0.147876	0.295303	0
1331	-46	-47	-45	-43	-45	1331	2	0	1	2	0		1331	0.296986	0	0.147876	0.295303	0
1332	-46	-47	-45	-43	-45	1332	2	0	1	2	0		1332	0.296986	0	0.147876	0.295303	0
1333	-46	-47	-45	-43	-45	1333	2	0	1	2	0		1333	0.296986	0	0.147876	0.295303	0
1334	-46	-47	-45	-43	-45	1334	2	0	1	2	0		1334	0.296986	0	0.147876	0.295303	0
1335	-46	-47	-45	-43	-45	1335	2	0	1	2	0		1335	0.296986	0	0.147876	0.295303	0
1336	-46	-47	-45	-43	-45	1336	2	0	1	2	0		1336	0.296986	0	0.147876	0.295303	0
1337	-46	-47	-45	-43	-45	1337	2	0	1	2	0		1337	0.296986	0	0.147876	0.295303	0
1338	-46	-46	-45	-43	-45	1338	2	0	1	2	0		1338	0.296986	0	0.147876	0.295303	0
1339	-46	-46	-45	-43	-45	1339	2	0	1	2	0		1339	0.296986	0	0.147876	0.295303	0
1340	-46	-46	-45	-43	-46	1340	2	0	1	2	0		1340	0.296986	0	0.147876	0.295303	0
1341	-46	-46	-45	-43	-46	1341	2	-1	1	2	0		1341	0.296986	-0.147894	0.147876	0.295303	0
1342	-46	-46	-45	-43	-46	1342	2	-1	1	2	0		1342	0.296986	-0.147894	0.147876	0.295303	0
1343	-46	-46	-45	-43	-46	1343	2	-1	1	2	0		1343	0.296986	-0.147894	0.147876	0.295303	0
1344	-46	-46	-45	-43	-46	1344	2	-1	1	2	0		1344	0.296986	-0.147894	0.147876	0.295303	0
1345	-46	-46	-45	-43	-46	1345	2	-1	1	2	0		1345	0.296986	-0.147894	0.147876	0.295303	0
1346	-46	-46	-45	-43	-46	1346	2	-1	1	2	0		1346	0.296986	-0.147894	0.147876	0.295303	0
1347	-46	-46	-45	-43	-46	1347	2	-1	1	2	0		1347	0.296986	-0.147894	0.147876	0.295303	0
1348	-46	-46	-45	-43	-46	1348	2	-1	1	2	0		1348	0.296986	-0.147894	0.147876	0.295303	0
1349	-46	-46	-45	-43	-46	1349	2	-1	1	2	0		1349	0.296986	-0.147894	0.147876	0.295303	0
1350	-46	-46	-45	-43	-46	1350	2	-1	1	2	0		1350	0.296986	-0.147894	0.147876	0.295303	0
1351	-46	-46	-45	-43	-46	1351	2	-1	1	2	0		1351	0.296986	-0.147894	0.147876	0.295303	0
1352	-46	-46	-45	-43	-46	1352	2	-1	1	2	0		1352	0.296986	-0.147894	0.147876	0.295303	0
1353	-46	-46	-45	-43	-46	1353	2	-1	1	2	0		1353	0.296986	-0.147894	0.147876	0.295303	0
1354	-46	-46	-45	-43	-46	1354	2	-1	1	2	0		1354	0.296986	-0.147894	0.147876	0.295303	0
1355	-46	-46	-45	-43	-46	1355	2	-1	1	2	0		1355	0.296986	-0.147894	0.147876	0.295303	0
1356	-46	-46	-45	-43	-46	1356	2	-1	1	2	0		1356	0.296986	-0.147894	0.147876	0.295303	0
1357	-46	-46	-45	-43	-46	1357	2	-1	1	2	0		1357	0.296986	-0.147894	0.147876	0.295303	0
1358	-46	-46	-45	-43	-46	1358	2	-1	1	2	0		1358	0.296986	-0.147894	0.147876	0.295303	0
1359	-46	-46	-45	-43	-46	1359	2	-1	1	2	0		1359	0.296986	-0.147894	0.147876	0.295303	0
1360	-46	-46	-45	-43	-46	1360	2	-1	1	2	0		1360	0.296986	-0.147894	0.147876	0.295303	0
1361	-46	-46	-45	-43	-46	1361	2	-1	1	2	0		1361	0.296986	-0.147894	0.147876	0.295303	0
1362	-46	-46	-45	-43	-46	1362	2	-1	1	2	0		1362	0.296986	-0.147894	0.147876	0.295303	0
1363	-46	-46	-45	-43	-46	1363	2	-1	1	2	0		1363	0.296986	-0.147894	0.147876	0.295303	0
1364	-46	-46	-45	-43	-46	1364	2	-1	1	2	0		1364	0.296986	-0.147894	0.147876	0.295303	0
1365	-46	-46	-45	-43	-46	1365	2	-1	1	2	0		1365	0.296986	-0.147894	0.147876	0.295303	0
1366	-46	-46	-45	-43	-46	1366	2	-1	1	2	0		1366	0.296986	-0.147894	0.147876	0.295303	0
1367	-46	-46	-45	-43	-46	1367	2	-1	1	2	0		1367	0.296986	-0.147894	0.147876	0.295303	0
1368	-46	-46	-45	-43	-46	1368	2	-1	1	2	0		1368	0.296986	-0.147894	0.147876	0.295303	0
1369	-46	-46	-45	-43	-46	1369	2	-1	1	2	0		1369	0.296986	-0.147894	0.147876	0.295303	0
1370	-46	-46	-45	-43	-46	1370	2	-1	1	2	0		1370	0.296986	-0.147894	0.147876	0.295303	0
1371	-46	-46	-45	-43	-46	1371	2	-1	1	2	0		1371	0.296986	-0.147894	0.147876	0.295303	0
1372	-46	-46	-45	-43	-46	1372	2	-1	1	2	0		1372	0.296986	-0.147894	0.147876	0.295303	0
1373	-46	-46	-45	-43	-46	1373	2	-1	1	2	0		1373	0.296986	-0.147894	0.147876	0.295303	0
1374	-46	-46	-45	-43	-46	1374	2	0	1	2	0		1374	0.296986	0	0.147876	0.295303	0
1375	-46	-46	-45	-43	-46	1375	2	0	1	2	0		1375	0.296986	0	0.147876	0.295303	0
1376	-46	-46	-45	-43	-46	1376	2	0	1	2	0		1376	0.296986	0	0.147876	0.295303	0
1377	-46	-46	-45	-43	-46	1377	2	0	1	2	0		1377	0.296986	0	0.147876	0.295303	0
1378	-46	-45	-45	-43	-46	1378	2	0	1	2	0		1378	0.296986	0	0.147876	0.295303	0
1379	-46	-45	-45	-43	-46	1379	2	0	1	2	0		1379	0.296986	0	0.147876	0.295303	0
1380	-46	-45	-45	-43	-46	1380	2	0	1	2	0		1380	0.296986	0	0.147876	0.295303	0
1381	-46	-45	-45	-43	-46	1381	2	0	1	2	0		1381	0.296986	0	0.147876	0.295303	0
1382	-46	-45	-45	-43	-46	1382	2	0	1	2	0		1382	0.296986	0	0.147876	0.295303	0
1383	-46	-46	-45	-43	-46	1383	2	0	1	2	0		1383	0.296986	0	0.147876	0.295303	0
1384	-46	-46	-45	-43	-46	1384	2	0	2	2	0		1384	0.296986	0	0.295752	0.295303	0
1385	-46	-46	-45	-43	-46	1385	2	0	2	2	0		1385	0.296986	0	0.295752	0.295303	0
1386	-46	-46	-45	-43	-46	1386	2	0	2	2	0		1386	0.296986	0	0.295752	0.295303	0
1387	-46	-46	-45	-43	-46	1387	2	0	2	2	0		1387	0.296986	0	0.295752	0.295303	0
1388	-46	-46	-45	-43	-46	1388	2	0	2	2	0		1388	0.296986	0	0.295752	0.295303	0
1389	-46	-46	-45	-43	-46	1389	2	0	2	2	0		1389	0.296986	0	0.295752	0.295303	0
1390	-46	-46	-45	-43	-46	1390	2	0	2	2	0		1390	0.296986	0	0.295752	0.295303	0
1391	-46	-45	-45	-43	-46	1391	2	0	2	2	1		1391	0.296986	0	0.295752	0.295303	0.14778
1392	-46	-45	-45	-43	-46	1392	2	0	2	2	1		1392	0.296986	0	0.295752	0.295303	0.14778
1393	-46	-45	-45	-43	-46	1393	2	0	2	2	1		1393	0.296986	0	0.295752	0.295303	0.14778
1394	-46	-45	-45	-43	-46	1394	2	0	2	2	1		1394	0.296986	0	0.295752	0.295303	0.14778
1395	-46	-46	-45	-43	-46	1395	2	0	2	2	1		1395	0.296986	0	0.295752	0.295303	0.14778
1396	-46	-46	-45	-43	-46	1396	2	0	2	2	1		1396	0.296986	0	0.295752	0.295303	0.14778
1397	-46	-46	-45	-43	-46	1397	2	0	2	2	1		1397	0.296986	0	0.295752	0.295303	0.14778
1398	-46	-46	-45	-43	-46	1398	2	0	2	2	1		1398	0.296986	0	0.295752	0.295303	0.14778
1399	-46	-46	-45	-43	-46	1399	2	0	2	2	1		1399	0.296986	0	0.295752	0.295303	0.14778
1400	-46	-46	-45	-43	-46	1400	2	0	2	2	1		1400	0.296986	0	0.295752	0.295303	0.14778
1401	-47	-46	-45	-43	-46	1401	2	0	2	2	1		1401	0.296986	0	0.295752	0.295303	0.14778
1402	-47	-46	-45	-43	-46	1402	2	0	2	2	1		1402	0.296986	0	0.295752	0.295303	0.14778
1403	-47	-46	-45	-44	-46	1403	2	0	2	2	1		1403	0.296986	0	0.295752	0.295303	0.14778
1404	-47	-46	-45	-44	-46	1404	2	0	2	2	1		1404	0.296986	0	0.295752	0.295303	0.14778
1405	-47	-46	-44	-44	-46	1405	2	0	2	2	1		1405	0.296986	0	0.295752	0.295303	0.14778
1406	-47	-46	-44	-44	-46	1406	2	0	2	2	1		1406	0.296986	0	0.295752	0.295303	0.14778
1407	-47	-46	-44	-44	-46	1407	2	0	2	2	1		1407	0.296986	0	0.295752	0.295303	0.14778
1408	-47	-46	-44	-44	-46	1408	2	0	2	2	1		1408	0.296986	0	0.295752	0.295303	0.14778
1409	-47	-46	-44	-44	-46	1409	2	0	2	2	1		1409	0.296986	0	0.295752	0.295303	0.14778
1410	-47	-46	-44	-44	-46	1410	2	0	2	2	1		1410	0.296986	0	0.295752	0.295303	0.14778
1411	-47	-46	-44	-44	-46	1411	2	0	2	2	1		1411	0.296986	0	0.295752	0.295303	0.14778
1412	-47	-46	-44	-44	-46	1412	2	1	2	2	1		1412	0.296986	0.147894	0.295752	0.295303	0.14778
1413	-47	-46	-44	-44	-46	1413	2	1	2	2	1		1413	0.296986	0.147894	0.295752	0.295303	0.14778
1414	-47	-46	-44	-44	-46	1414	2	1	2	2	1		1414	0.296986	0.147894	0.295752	0.295303	0.14778
1415	-47	-46	-44	-44	-46	1415	2	1	2	2	1		1415	0.296986	0.147894	0.295752	0.295303	0.14778
1416	-47	-46	-44	-44	-46	1416	2	1	2	2	1		1416	0.296986	0.147894	0.295752	0.295303	0.14778
1417	-47	-46	-44	-44	-46	1417	2	1	2	2	1		1417	0.296986	0.147894	0.295752	0.295303	0.14778
1418	-47	-46	-44	-44	-46	1418	2	1	2	2	1		1418	0.296986	0.147894	0.295752	0.295303	0.14778
1419	-47	-46	-44	-44	-46	1419	2	1	2	2	1		1419	0.296986	0.147894	0.295752	0.295303	0.14778
1420	-47	-46	-44	-44	-46	1420	2	1	2	2	1		1420	0.296986	0.147894	0.295752	0.295303	0.14778
1421	-47	-46	-44	-44	-46	1421	2	1	2	2	1		1421	0.296986	0.147894	0.295752	0.295303	0.14778
1422	-47	-46	-44	-44	-46	1422	2	1	2	2	1		1422	0.296986	0.147894	0.295752	0.295303	0.14778
1423	-47	-46	-44	-44	-46	1423	2	1	2	2	1		1423	0.296986	0.147894	0.295752	0.295303	0.14778
1424	-47	-46	-44	-44	-46	1424	2	1	2	2	1		1424	0.296986	0.147894	0.295752	0.295303	0.14778
1425	-47	-46	-44	-44	-46	1425	2	1	2	2	1		1425	0.296986	0.147894	0.295752	0.295303	0.14778
1426	-47	-46	-44	-44	-46	1426	2	1	2	2	1		1426	0.296986	0.147894	0.295752	0.295303	0.14778
1427	-47	-46	-44	-44	-46	1427	2	1	2	2	1		1427	0.296986	0.147894	0.295752	0.295303	0.14778
1428	-47	-46	-44	-44	-46	1428	2	1	2	2	1		1428	0.296986	0.147894	0.295752	0.295303	0.14778
1429	-47	-46	-44	-44	-45	1429	2	1	2	2	1		1429	0.296986	0.147894	0.295752	0.295303	0.14778
1430	-47	-46	-44	-44	-45	1430	2	1	2	2	1		1430	0.296986	0.147894	0.295752	0.295303	0.14778
1431	-47	-46	-44	-44	-45	1431	2	1	2	2	1		1431	0.296986	0.147894	0.295752	0.295303	0.14778
1432	-47	-46	-44	-44	-45	1432	2	1	2	2	1		1432	0.296986	0.147894	0.295752	0.295303	0.14778
1433	-46	-46	-44	-44	-45	1433	2	1	2	2	1		1433	0.296986	0.147894	0.295752	0.295303	0.14778
1434	-46	-46	-44	-44	-45	1434	2	1	2	2	1		1434	0.296986	0.147894	0.295752	0.295303	0.14778
1435	-46	-46	-44	-44	-45	1435	2	1	2	2	1		1435	0.296986	0.147894	0.295752	0.295303	0.14778
1436	-46	-46	-44	-44	-45	1436	2	1	2	2	1		1436	0.296986	0.147894	0.295752	0.295303	0.14778
1437	-46	-46	-44	-44	-45	1437	2	1	2	2	1		1437	0.296986	0.147894	0.295752	0.295303	0.14778
1438	-46	-46	-44	-44	-45	1438	2	1	2	2	1		1438	0.296986	0.147894	0.295752	0.295303	0.14778
1439	-46	-46	-44	-44	-45	1439	2	1	2	2	1		1439	0.296986	0.147894	0.295752	0.295303	0.14778
1440	-46	-46	-44	-44	-45	1440	2	1	1	2	1		1440	0.296986	0.147894	0.147876	0.295303	0.14778
1441	-46	-46	-44	-44	-45	1441	2	1	1	2	1		1441	0.296986	0.147894	0.147876	0.295303	0.14778
1442	-46	-46	-44	-44	-45	1442	2	1	1	2	1		1442	0.296986	0.147894	0.147876	0.295303	0.14778
1443	-46	-46	-44	-44	-45	1443	3	1	1	2	1		1443	0.44548	0.147894	0.147876	0.295303	0.14778
1444	-46	-46	-44	-44	-45	1444	3	1	1	2	1		1444	0.44548	0.147894	0.147876	0.295303	0.14778
1445	-46	-46	-44	-44	-45	1445	3	1	1	2	1		1445	0.44548	0.147894	0.147876	0.295303	0.14778
1446	-46	-46	-44	-44	-45	1446	3	1	2	2	1		1446	0.44548	0.147894	0.295752	0.295303	0.14778
1447	-46	-46	-44	-44	-45	1447	2	1	2	2	1		1447	0.296986	0.147894	0.295752	0.295303	0.14778
1448	-46	-46	-44	-44	-45	1448	2	1	2	2	1		1448	0.296986	0.147894	0.295752	0.295303	0.14778
1449	-46	-46	-44	-44	-45	1449	2	1	2	2	1		1449	0.296986	0.147894	0.295752	0.295303	0.14778
1450	-46	-46	-44	-44	-45	1450	2	1	2	2	1		1450	0.296986	0.147894	0.295752	0.295303	0.14778
1451	-46	-46	-44	-44	-45	1451	2	1	2	2	1		1451	0.296986	0.147894	0.295752	0.295303	0.14778
1452	-46	-46	-44	-44	-45	1452	2	1	2	2	1		1452	0.296986	0.147894	0.295752	0.295303	0.14778
1453	-46	-46	-44	-44	-45	1453	2	1	1	2	1		1453	0.296986	0.147894	0.147876	0.295303	0.14778
1454	-46	-46	-44	-44	-45	1454	2	1	1	2	1		1454	0.296986	0.147894	0.147876	0.295303	0.14778
1455	-46	-46	-44	-44	-45	1455	2	1	1	2	1		1455	0.296986	0.147894	0.147876	0.295303	0.14778
1456	-46	-46	-44	-44	-45	1456	2	1	1	2	1		1456	0.296986	0.147894	0.147876	0.295303	0.14778
1457	-46	-46	-44	-44	-45	1457	2	1	1	2	1		1457	0.296986	0.147894	0.147876	0.295303	0.14778
1458	-46	-46	-44	-44	-45	1458	3	1	1	2	1		1458	0.44548	0.147894	0.147876	0.295303	0.14778
1459	-46	-46	-44	-44	-45	1459	3	1	1	2	1		1459	0.44548	0.147894	0.147876	0.295303	0.14778
1460	-46	-46	-45	-44	-45	1460	3	1	1	1	1		1460	0.44548	0.147894	0.147876	0.147651	0.14778
1461	-46	-46	-45	-44	-45	1461	3	1	1	1	1		1461	0.44548	0.147894	0.147876	0.147651	0.14778
1462	-46	-46	-45	-44	-45	1462	3	1	1	1	1		1462	0.44548	0.147894	0.147876	0.147651	0.14778
1463	-46	-46	-45	-44	-45	1463	2	1	1	1	1		1463	0.296986	0.147894	0.147876	0.147651	0.14778
1464	-46	-46	-45	-44	-45	1464	2	1	1	1	1		1464	0.296986	0.147894	0.147876	0.147651	0.14778
1465	-46	-46	-45	-44	-45	1465	2	1	1	1	1		1465	0.296986	0.147894	0.147876	0.147651	0.14778
1466	-46	-46	-45	-44	-45	1466	2	1	1	1	1		1466	0.296986	0.147894	0.147876	0.147651	0.14778
1467	-46	-46	-44	-44	-45	1467	2	1	1	1	1		1467	0.296986	0.147894	0.147876	0.147651	0.14778
1468	-46	-46	-44	-44	-45	1468	2	1	1	1	1		1468	0.296986	0.147894	0.147876	0.147651	0.14778
1469	-46	-46	-44	-44	-45	1469	2	0	1	1	1		1469	0.296986	0	0.147876	0.147651	0.14778
1470	-46	-46	-44	-44	-45	1470	2	0	1	1	1		1470	0.296986	0	0.147876	0.147651	0.14778
1471	-46	-46	-44	-44	-45	1471	2	0	1	1	1		1471	0.296986	0	0.147876	0.147651	0.14778
1472	-46	-46	-44	-44	-45	1472	2	0	1	1	1		1472	0.296986	0	0.147876	0.147651	0.14778
1473	-46	-46	-45	-44	-45	1473	2	0	1	1	1		1473	0.296986	0	0.147876	0.147651	0.14778
1474	-46	-46	-45	-44	-45	1474	2	0	1	1	1		1474	0.296986	0	0.147876	0.147651	0.14778
1475	-46	-46	-45	-44	-45	1475	2	0	1	1	1		1475	0.296986	0	0.147876	0.147651	0.14778
1476	-46	-46	-45	-44	-45	1476	3	0	1	1	1		1476	0.44548	0	0.147876	0.147651	0.14778
1477	-46	-47	-45	-44	-45	1477	2	0	1	1	1		1477	0.296986	0	0.147876	0.147651	0.14778
1478	-46	-47	-45	-44	-45	1478	3	1	1	1	1		1478	0.44548	0.147894	0.147876	0.147651	0.14778
1479	-46	-47	-45	-44	-45	1479	3	0	1	1	1		1479	0.44548	0	0.147876	0.147651	0.14778
1480	-46	-47	-45	-44	-45	1480	3	0	1	1	1		1480	0.44548	0	0.147876	0.147651	0.14778
1481	-46	-47	-45	-44	-45	1481	3	0	1	1	1		1481	0.44548	0	0.147876	0.147651	0.14778
1482	-46	-47	-45	-44	-45	1482	3	0	1	1	1		1482	0.44548	0	0.147876	0.147651	0.14778
1483	-46	-47	-45	-44	-45	1483	3	0	1	1	1		1483	0.44548	0	0.147876	0.147651	0.14778
1484	-46	-47	-45	-44	-45	1484	3	0	1	1	1		1484	0.44548	0	0.147876	0.147651	0.14778
1485	-46	-47	-45	-44	-45	1485	3	0	1	1	1		1485	0.44548	0	0.147876	0.147651	0.14778
1486	-46	-47	-45	-44	-45	1486	3	0	1	1	1		1486	0.44548	0	0.147876	0.147651	0.14778
1487	-46	-47	-45	-44	-45	1487	3	0	1	1	1		1487	0.44548	0	0.147876	0.147651	0.14778
1488	-46	-47	-45	-44	-45	1488	3	0	1	1	1		1488	0.44548	0	0.147876	0.147651	0.14778
1489	-46	-47	-45	-43	-45	1489	3	0	1	1	1		1489	0.44548	0	0.147876	0.147651	0.14778
1490	-46	-47	-45	-43	-45	1490	3	0	1	1	1		1490	0.44548	0	0.147876	0.147651	0.14778
1491	-46	-47	-45	-43	-45	1491	3	0	1	1	1		1491	0.44548	0	0.147876	0.147651	0.14778
1492	-46	-47	-45	-43	-45	1492	3	0	1	1	1		1492	0.44548	0	0.147876	0.147651	0.14778
1493	-46	-47	-45	-43	-45	1493	3	0	1	1	1		1493	0.44548	0	0.147876	0.147651	0.14778
1494	-46	-47	-45	-43	-45	1494	3	0	1	1	1		1494	0.44548	0	0.147876	0.147651	0.14778
1495	-46	-47	-45	-43	-45	1495	3	0	1	1	1		1495	0.44548	0	0.147876	0.147651	0.14778
1496	-46	-47	-45	-43	-45	1496	3	0	1	1	1		1496	0.44548	0	0.147876	0.147651	0.14778
1497	-46	-47	-45	-43	-45	1497	3	0	1	1	1		1497	0.44548	0	0.147876	0.147651	0.14778
1498	-46	-47	-45	-43	-45	1498	3	0	1	1	1		1498	0.44548	0	0.147876	0.147651	0.14778
1499	-46	-47	-45	-43	-45	1499	3	0	1	1	1		1499	0.44548	0	0.147876	0.147651	0.14778
1500	-46	-47	-45	-43	-45	1500	3	0	1	1	1		1500	0.44548	0	0.147876	0.147651	0.14778
1501	-46	-47	-45	-43	-45	1501	3	0	1	1	1		1501	0.44548	0	0.147876	0.147651	0.14778
1502	-46	-47	-45	-43	-45	1502	3	0	1	1	1		1502	0.44548	0	0.147876	0.147651	0.14778
1503	-46	-47	-45	-43	-45	1503	3	0	1	1	1		1503	0.44548	0	0.147876	0.147651	0.14778
1504	-46	-47	-45	-43	-46	1504	3	0	1	1	1		1504	0.44548	0	0.147876	0.147651	0.14778
1505	-46	-47	-45	-43	-46	1505	3	0	1	1	1		1505	0.44548	0	0.147876	0.147651	0.14778
1506	-46	-47	-45	-43	-46	1506	3	0	1	1	1		1506	0.44548	0	0.147876	0.147651	0.14778
1507	-46	-47	-45	-43	-46	1507	2	0	1	1	1		1507	0.296986	0	0.147876	0.147651	0.14778
1508	-46	-47	-45	-43	-46	1508	2	0	1	1	1		1508	0.296986	0	0.147876	0.147651	0.14778
1509	-46	-47	-45	-43	-46	1509	2	0	1	1	1		1509	0.296986	0	0.147876	0.147651	0.14778
1510	-46	-47	-45	-43	-46	1510	2	0	1	1	1		1510	0.296986	0	0.147876	0.147651	0.14778
1511	-46	-47	-45	-43	-46	1511	2	0	1	1	1		1511	0.296986	0	0.147876	0.147651	0.14778
1512	-46	-47	-45	-43	-46	1512	3	0	1	1	1		1512	0.44548	0	0.147876	0.147651	0.14778
1513	-46	-47	-45	-43	-46	1513	3	0	1	1	1		1513	0.44548	0	0.147876	0.147651	0.14778
1514	-46	-47	-45	-43	-46	1514	3	0	1	1	1		1514	0.44548	0	0.147876	0.147651	0.14778
1515	-46	-47	-45	-43	-46	1515	3	0	1	1	1		1515	0.44548	0	0.147876	0.147651	0.14778
1516	-46	-47	-45	-43	-46	1516	3	0	1	1	0		1516	0.44548	0	0.147876	0.147651	0
1517	-46	-47	-45	-43	-46	1517	3	0	1	1	0		1517	0.44548	0	0.147876	0.147651	0
1518	-46	-47	-45	-43	-46	1518	3	0	1	1	0		1518	0.44548	0	0.147876	0.147651	0
1519	-46	-47	-45	-43	-46	1519	3	0	1	1	0		1519	0.44548	0	0.147876	0.147651	0
1520	-46	-47	-45	-43	-46	1520	3	0	1	1	0		1520	0.44548	0	0.147876	0.147651	0
1521	-46	-47	-45	-43	-46	1521	3	0	1	1	0		1521	0.44548	0	0.147876	0.147651	0
1522	-46	-47	-45	-43	-46	1522	3	0	1	1	0		1522	0.44548	0	0.147876	0.147651	0
1523	-46	-47	-45	-43	-46	1523	3	0	1	1	0		1523	0.44548	0	0.147876	0.147651	0
1524	-46	-47	-45	-43	-46	1524	3	0	1	1	0		1524	0.44548	0	0.147876	0.147651	0
1525	-46	-47	-45	-43	-46	1525	3	0	1	1	0		1525	0.44548	0	0.147876	0.147651	0
1526	-46	-47	-45	-43	-46	1526	3	0	1	1	0		1526	0.44548	0	0.147876	0.147651	0
1527	-46	-47	-45	-43	-46	1527	3	0	1	1	0		1527	0.44548	0	0.147876	0.147651	0
1528	-46	-47	-45	-43	-46	1528	3	0	1	1	0		1528	0.44548	0	0.147876	0.147651	0
1529	-46	-47	-45	-43	-46	1529	3	0	1	1	0		1529	0.44548	0	0.147876	0.147651	0
1530	-46	-46	-45	-43	-46	1530	3	0	1	1	0		1530	0.44548	0	0.147876	0.147651	0
1531	-46	-46	-45	-43	-46	1531	3	0	1	1	0		1531	0.44548	0	0.147876	0.147651	0
1532	-46	-46	-45	-43	-46	1532	3	0	1	1	0		1532	0.44548	0	0.147876	0.147651	0
1533	-46	-46	-45	-43	-46	1533	3	0	2	1	0		1533	0.44548	0	0.295752	0.147651	0
1534	-46	-46	-45	-43	-46	1534	3	0	2	1	0		1534	0.44548	0	0.295752	0.147651	0
1535	-46	-46	-45	-43	-46	1535	3	0	2	1	0		1535	0.44548	0	0.295752	0.147651	0
1536	-46	-46	-45	-43	-46	1536	3	0	2	1	0		1536	0.44548	0	0.295752	0.147651	0
1537	-46	-46	-45	-43	-46	1537	3	0	2	1	0		1537	0.44548	0	0.295752	0.147651	0
1538	-46	-46	-45	-43	-46	1538	3	0	2	1	0		1538	0.44548	0	0.295752	0.147651	0
1539	-46	-46	-45	-43	-46	1539	3	0	2	1	0		1539	0.44548	0	0.295752	0.147651	0
1540	-46	-46	-45	-43	-46	1540	2	0	2	1	0		1540	0.296986	0	0.295752	0.147651	0
1541	-46	-46	-45	-43	-46	1541	2	0	2	1	0		1541	0.296986	0	0.295752	0.147651	0
1542	-46	-46	-45	-43	-46	1542	2	0	2	1	0		1542	0.296986	0	0.295752	0.147651	0
1543	-46	-46	-45	-43	-46	1543	2	0	2	1	0		1543	0.296986	0	0.295752	0.147651	0
1544	-46	-46	-45	-43	-46	1544	2	0	2	1	0		1544	0.296986	0	0.295752	0.147651	0
1545	-46	-46	-45	-43	-46	1545	2	0	2	1	0		1545	0.296986	0	0.295752	0.147651	0
1546	-46	-46	-45	-43	-46	1546	2	0	2	1	0		1546	0.296986	0	0.295752	0.147651	0
1547	-46	-46	-45	-43	-46	1547	2	0	2	1	0		1547	0.296986	0	0.295752	0.147651	0
1548	-46	-46	-45	-43	-46	1548	2	0	2	1	0		1548	0.296986	0	0.295752	0.147651	0
1549	-46	-46	-45	-43	-46	1549	2	0	2	1	0		1549	0.296986	0	0.295752	0.147651	0
1550	-46	-46	-44	-43	-46	1550	2	0	2	1	0		1550	0.296986	0	0.295752	0.147651	0
1551	-46	-46	-44	-43	-46	1551	2	0	2	1	0		1551	0.296986	0	0.295752	0.147651	0
1552	-46	-46	-44	-43	-46	1552	2	0	2	1	0		1552	0.296986	0	0.295752	0.147651	0
1553	-46	-46	-44	-43	-46	1553	2	1	2	1	0		1553	0.296986	0.147894	0.295752	0.147651	0
1554	-46	-46	-44	-43	-46	1554	2	1	2	1	0		1554	0.296986	0.147894	0.295752	0.147651	0
1555	-46	-46	-44	-43	-46	1555	2	1	2	1	0		1555	0.296986	0.147894	0.295752	0.147651	0
1556	-46	-46	-44	-43	-46	1556	2	1	2	1	0		1556	0.296986	0.147894	0.295752	0.147651	0
1557	-46	-46	-44	-43	-46	1557	2	1	2	1	0		1557	0.296986	0.147894	0.295752	0.147651	0
1558	-46	-46	-44	-43	-46	1558	2	1	2	1	0		1558	0.296986	0.147894	0.295752	0.147651	0
1559	-46	-46	-44	-43	-46	1559	2	1	2	1	0		1559	0.296986	0.147894	0.295752	0.147651	0
1560	-46	-46	-44	-43	-46	1560	2	1	2	1	0		1560	0.296986	0.147894	0.295752	0.147651	0
1561	-46	-46	-44	-43	-46	1561	2	1	2	1	0		1561	0.296986	0.147894	0.295752	0.147651	0
1562	-46	-46	-44	-43	-46	1562	2	1	2	1	0		1562	0.296986	0.147894	0.295752	0.147651	0
1563	-46	-46	-44	-43	-46	1563	2	1	2	1	0		1563	0.296986	0.147894	0.295752	0.147651	0
1564	-46	-46	-44	-43	-46	1564	2	1	2	1	0		1564	0.296986	0.147894	0.295752	0.147651	0
1565	-46	-46	-44	-43	-46	1565	2	1	2	1	0		1565	0.296986	0.147894	0.295752	0.147651	0
1566	-46	-46	-44	-43	-46	1566	2	1	2	1	0		1566	0.296986	0.147894	0.295752	0.147651	0
1567	-46	-46	-44	-43	-46	1567	2	1	2	1	0		1567	0.296986	0.147894	0.295752	0.147651	0
1568	-46	-46	-44	-43	-46	1568	2	1	2	1	0		1568	0.296986	0.147894	0.295752	0.147651	0
1569	-46	-46	-44	-43	-46	1569	2	1	2	1	0		1569	0.296986	0.147894	0.295752	0.147651	0
1570	-46	-46	-44	-43	-46	1570	2	1	2	1	0		1570	0.296986	0.147894	0.295752	0.147651	0
1571	-46	-46	-44	-43	-46	1571	2	1	2	1	0		1571	0.296986	0.147894	0.295752	0.147651	0
1572	-46	-46	-44	-43	-46	1572	2	1	2	1	0		1572	0.296986	0.147894	0.295752	0.147651	0
1573	-46	-46	-44	-43	-46	1573	2	1	2	1	0		1573	0.296986	0.147894	0.295752	0.147651	0
1574	-46	-46	-44	-43	-46	1574	2	1	2	1	0		1574	0.296986	0.147894	0.295752	0.147651	0
1575	-46	-46	-44	-43	-46	1575	2	1	2	1	0		1575	0.296986	0.147894	0.295752	0.147651	0
1576	-46	-46	-44	-43	-46	1576	2	1	2	1	0		1576	0.296986	0.147894	0.295752	0.147651	0
1577	-46	-46	-44	-43	-45	1577	2	1	2	1	0		1577	0.296986	0.147894	0.295752	0.147651	0
1578	-46	-46	-44	-43	-45	1578	2	1	2	1	0		1578	0.296986	0.147894	0.295752	0.147651	0
1579	-46	-46	-44	-43	-45	1579	2	1	2	1	0		1579	0.296986	0.147894	0.295752	0.147651	0
1580	-46	-46	-44	-43	-45	1580	2	1	2	1	0		1580	0.296986	0.147894	0.295752	0.147651	0
1581	-46	-46	-44	-43	-45	1581	2	1	2	1	0		1581	0.296986	0.147894	0.295752	0.147651	0
1582	-46	-46	-44	-43	-45	1582	2	1	2	1	0		1582	0.296986	0.147894	0.295752	0.147651	0
1583	-46	-46	-44	-43	-45	1583	2	1	2	1	0		1583	0.296986	0.147894	0.295752	0.147651	0
1584	-46	-46	-44	-43	-45	1584	2	1	2	1	0		1584	0.296986	0.147894	0.295752	0.147651	0
1585	-46	-46	-44	-43	-45	1585	2	1	2	1	0		1585	0.296986	0.147894	0.295752	0.147651	0
1586	-46	-46	-44	-43	-45	1586	2	1	2	1	0		1586	0.296986	0.147894	0.295752	0.147651	0
1587	-46	-46	-44	-43	-45	1587	2	1	2	1	0		1587	0.296986	0.147894	0.295752	0.147651	0
1588	-46	-46	-44	-43	-45	1588	2	1	2	1	0		1588	0.296986	0.147894	0.295752	0.147651	0
1589	-46	-46	-44	-43	-45	1589	2	1	2	1	0		1589	0.296986	0.147894	0.295752	0.147651	0
1590	-46	-46	-44	-43	-45	1590	2	1	2	1	0		1590	0.296986	0.147894	0.295752	0.147651	0
1591	-46	-46	-44	-43	-45	1591	2	1	2	1	0		1591	0.296986	0.147894	0.295752	0.147651	0
1592	-46	-46	-44	-43	-45	1592	2	1	2	1	0		1592	0.296986	0.147894	0.295752	0.147651	0
1593	-46	-46	-44	-43	-45	1593	2	1	2	1	0		1593	0.296986	0.147894	0.295752	0.147651	0
1594	-46	-46	-44	-43	-45	1594	2	1	2	1	0		1594	0.296986	0.147894	0.295752	0.147651	0
1595	-46	-46	-44	-43	-45	1595	2	1	2	1	0		1595	0.296986	0.147894	0.295752	0.147651	0
1596	-46	-46	-44	-43	-45	1596	2	1	2	1	0		1596	0.296986	0.147894	0.295752	0.147651	0
1597	-46	-46	-44	-43	-45	1597	2	1	2	1	0		1597	0.296986	0.147894	0.295752	0.147651	0
1598	-46	-46	-44	-43	-45	1598	2	1	2	1	0		1598	0.296986	0.147894	0.295752	0.147651	0
1599	-46	-45	-44	-43	-45	1599	2	1	2	1	0		1599	0.296986	0.147894	0.295752	0.147651	0
1600	-46	-45	-44	-43	-45	1600	2	1	2	1	0		1600	0.296986	0.147894	0.295752	0.147651	0
1601	-46	-46	-44	-43	-45	1601	2	1	2	1	0		1601	0.296986	0.147894	0.295752	0.147651	0
1602	-46	-46	-44	-43	-45	1602	2	1	2	1	0		1602	0.296986	0.147894	0.295752	0.147651	0
1603	-46	-46	-44	-43	-45	1603	2	1	1	1	0		1603	0.296986	0.147894	0.147876	0.147651	0
1604	-46	-46	-44	-43	-45	1604	2	1	1	1	0		1604	0.296986	0.147894	0.147876	0.147651	0
1605	-46	-46	-44	-43	-45	1605	2	1	1	1	0		1605	0.296986	0.147894	0.147876	0.147651	0
1606	-46	-46	-45	-43	-45	1606	2	1	1	1	0		1606	0.296986	0.147894	0.147876	0.147651	0
1607	-46	-46	-45	-43	-45	1607	2	1	1	1	1		1607	0.296986	0.147894	0.147876	0.147651	0.14778
1608	-46	-46	-45	-43	-45	1608	2	1	1	1	1		1608	0.296986	0.147894	0.147876	0.147651	0.14778
1609	-46	-46	-45	-43	-45	1609	2	1	1	1	1		1609	0.296986	0.147894	0.147876	0.147651	0.14778
1610	-46	-46	-45	-43	-45	1610	2	1	1	1	1		1610	0.296986	0.147894	0.147876	0.147651	0.14778
1611	-46	-46	-45	-43	-45	1611	2	1	1	1	1		1611	0.296986	0.147894	0.147876	0.147651	0.14778
1612	-46	-46	-44	-43	-45	1612	2	1	1	1	1		1612	0.296986	0.147894	0.147876	0.147651	0.14778
1613	-46	-46	-44	-43	-45	1613	3	0	1	1	1		1613	0.44548	0	0.147876	0.147651	0.14778
1614	-46	-46	-44	-43	-45	1614	3	0	1	1	1		1614	0.44548	0	0.147876	0.147651	0.14778
1615	-45	-46	-44	-43	-45	1615	3	0	1	1	1		1615	0.44548	0	0.147876	0.147651	0.14778
1616	-45	-46	-44	-43	-45	1616	3	0	1	1	1		1616	0.44548	0	0.147876	0.147651	0.14778
1617	-45	-46	-44	-43	-45	1617	3	0	1	1	1		1617	0.44548	0	0.147876	0.147651	0.14778
1618	-45	-46	-44	-43	-45	1618	3	0	1	1	1		1618	0.44548	0	0.147876	0.147651	0.14778
1619	-46	-46	-45	-43	-45	1619	3	0	1	1	1		1619	0.44548	0	0.147876	0.147651	0.14778
1620	-46	-46	-45	-43	-45	1620	2	0	1	1	1		1620	0.296986	0	0.147876	0.147651	0.14778
1621	-46	-46	-45	-43	-45	1621	2	0	1	1	1		1621	0.296986	0	0.147876	0.147651	0.14778
1622	-46	-46	-45	-43	-45	1622	2	0	1	1	1		1622	0.296986	0	0.147876	0.147651	0.14778
1623	-46	-46	-45	-43	-45	1623	2	0	1	1	1		1623	0.296986	0	0.147876	0.147651	0.14778
1624	-46	-46	-45	-44	-45	1624	2	0	1	1	1		1624	0.296986	0	0.147876	0.147651	0.14778
1625	-46	-46	-45	-44	-45	1625	2	0	1	1	1		1625	0.296986	0	0.147876	0.147651	0.14778
1626	-46	-46	-45	-44	-45	1626	2	0	1	1	1		1626	0.296986	0	0.147876	0.147651	0.14778
1627	-46	-46	-45	-44	-45	1627	2	0	1	1	1		1627	0.296986	0	0.147876	0.147651	0.14778
1628	-46	-46	-45	-44	-45	1628	2	0	1	1	1		1628	0.296986	0	0.147876	0.147651	0.14778
1629	-46	-46	-45	-44	-45	1629	3	0	1	1	1		1629	0.44548	0	0.147876	0.147651	0.14778
1630	-45	-46	-45	-44	-45	1630	3	0	1	1	1		1630	0.44548	0	0.147876	0.147651	0.14778
1631	-45	-46	-45	-44	-45	1631	3	0	1	1	1		1631	0.44548	0	0.147876	0.147651	0.14778
1632	-45	-46	-45	-44	-45	1632	3	0	1	1	1		1632	0.44548	0	0.147876	0.147651	0.14778
1633	-45	-46	-45	-44	-45	1633	3	0	1	1	1		1633	0.44548	0	0.147876	0.147651	0.14778
1634	-45	-46	-45	-44	-45	1634	3	0	1	1	1		1634	0.44548	0	0.147876	0.147651	0.14778
1635	-46	-46	-45	-44	-45	1635	3	0	1	1	1		1635	0.44548	0	0.147876	0.147651	0.14778
1636	-46	-46	-45	-44	-45	1636	3	0	1	1	1		1636	0.44548	0	0.147876	0.147651	0.14778
1637	-46	-46	-45	-44	-45	1637	3	0	1	1	1		1637	0.44548	0	0.147876	0.147651	0.14778
1638	-46	-47	-45	-44	-45	1638	3	0	1	1	1		1638	0.44548	0	0.147876	0.147651	0.14778
1639	-46	-47	-45	-44	-45	1639	3	0	1	1	1		1639	0.44548	0	0.147876	0.147651	0.14778
1640	-46	-47	-45	-44	-45	1640	3	0	1	1	1		1640	0.44548	0	0.147876	0.147651	0.14778
1641	-46	-47	-45	-44	-45	1641	3	0	1	1	1		1641	0.44548	0	0.147876	0.147651	0.14778
1642	-46	-47	-45	-44	-45	1642	3	0	1	1	1		1642	0.44548	0	0.147876	0.147651	0.14778
1643	-46	-47	-45	-44	-45	1643	3	0	1	1	1		1643	0.44548	0	0.147876	0.147651	0.14778
1644	-46	-47	-45	-44	-45	1644	3	0	1	1	1		1644	0.44548	0	0.147876	0.147651	0.14778
1645	-46	-47	-45	-44	-45	1645	3	0	1	1	1		1645	0.44548	0	0.147876	0.147651	0.14778
1646	-46	-47	-45	-44	-45	1646	3	0	1	1	1		1646	0.44548	0	0.147876	0.147651	0.14778
1647	-46	-47	-45	-44	-45	1647	3	0	1	1	1		1647	0.44548	0	0.147876	0.147651	0.14778
1648	-45	-47	-45	-44	-45	1648	3	0	1	1	1		1648	0.44548	0	0.147876	0.147651	0.14778
1649	-46	-47	-45	-44	-45	1649	3	0	1	1	1		1649	0.44548	0	0.147876	0.147651	0.14778
1650	-45	-47	-45	-44	-45	1650	3	0	1	1	1		1650	0.44548	0	0.147876	0.147651	0.14778
1651	-45	-47	-45	-44	-45	1651	3	0	1	1	1		1651	0.44548	0	0.147876	0.147651	0.14778
1652	-45	-47	-45	-44	-45	1652	3	0	1	1	1		1652	0.44548	0	0.147876	0.147651	0.14778
1653	-45	-47	-45	-44	-45	1653	3	0	1	1	1		1653	0.44548	0	0.147876	0.147651	0.14778
1654	-45	-47	-45	-44	-45	1654	3	0	1	1	1		1654	0.44548	0	0.147876	0.147651	0.14778
1655	-45	-47	-45	-44	-45	1655	3	0	1	1	1		1655	0.44548	0	0.147876	0.147651	0.14778
1656	-45	-47	-45	-44	-45	1656	3	0	1	1	1		1656	0.44548	0	0.147876	0.147651	0.14778
1657	-45	-47	-45	-44	-45	1657	3	0	1	1	1		1657	0.44548	0	0.147876	0.147651	0.14778
1658	-45	-47	-45	-44	-45	1658	3	0	1	1	1		1658	0.44548	0	0.147876	0.147651	0.14778
1659	-45	-47	-45	-44	-45	1659	3	0	1	1	1		1659	0.44548	0	0.147876	0.147651	0.14778
1660	-45	-47	-45	-44	-45	1660	3	0	1	1	1		1660	0.44548	0	0.147876	0.147651	0.14778
1661	-45	-47	-45	-44	-45	1661	3	0	1	1	1		1661	0.44548	0	0.147876	0.147651	0.14778
1662	-45	-47	-45	-44	-45	1662	3	0	1	1	1		1662	0.44548	0	0.147876	0.147651	0.14778
1663	-45	-47	-45	-44	-45	1663	3	0	1	1	1		1663	0.44548	0	0.147876	0.147651	0.14778
1664	-45	-47	-45	-44	-45	1664	3	0	1	1	1		1664	0.44548	0	0.147876	0.147651	0.14778
1665	-45	-47	-45	-44	-45	1665	3	0	1	1	1		1665	0.44548	0	0.147876	0.147651	0.14778
1666	-45	-47	-45	-44	-45	1666	3	0	1	1	1		1666	0.44548	0	0.147876	0.147651	0.14778
1667	-45	-47	-45	-44	-45	1667	3	0	1	1	1		1667	0.44548	0	0.147876	0.147651	0.14778
1668	-45	-47	-45	-44	-45	1668	3	0	2	1	1		1668	0.44548	0	0.295752	0.147651	0.14778
1669	-45	-47	-45	-44	-45	1669	2	0	2	1	1		1669	0.296986	0	0.295752	0.147651	0.14778
1670	-45	-47	-45	-44	-45	1670	2	0	2	1	1		1670	0.296986	0	0.295752	0.147651	0.14778
1671	-45	-46	-45	-44	-45	1671	2	0	2	1	1		1671	0.296986	0	0.295752	0.147651	0.14778
1672	-45	-46	-45	-44	-45	1672	2	0	2	1	1		1672	0.296986	0	0.295752	0.147651	0.14778
1673	-45	-46	-45	-44	-45	1673	3	0	2	1	1		1673	0.44548	0	0.295752	0.147651	0.14778
1674	-45	-46	-45	-44	-45	1674	3	0	2	1	1		1674	0.44548	0	0.295752	0.147651	0.14778
1675	-45	-46	-45	-44	-45	1675	3	0	2	1	1		1675	0.44548	0	0.295752	0.147651	0.14778
1676	-45	-46	-45	-44	-45	1676	3	0	2	1	1		1676	0.44548	0	0.295752	0.147651	0.14778
1677	-45	-46	-45	-44	-45	1677	3	0	2	1	1		1677	0.44548	0	0.295752	0.147651	0.14778
1678	-45	-46	-45	-44	-45	1678	3	0	2	1	1		1678	0.44548	0	0.295752	0.147651	0.14778
1679	-46	-46	-45	-44	-45	1679	3	0	2	1	1		1679	0.44548	0	0.295752	0.147651	0.14778
1680	-46	-46	-45	-44	-45	1680	3	0	2	1	1		1680	0.44548	0	0.295752	0.147651	0.14778
1681	-46	-46	-45	-44	-45	1681	3	0	2	1	1		1681	0.44548	0	0.295752	0.147651	0.14778
1682	-46	-46	-45	-44	-45	1682	3	0	2	1	1		1682	0.44548	0	0.295752	0.147651	0.14778
1683	-46	-46	-45	-44	-45	1683	3	0	2	1	1		1683	0.44548	0	0.295752	0.147651	0.14778
1684	-45	-46	-45	-44	-45	1684	3	0	2	1	1		1684	0.44548	0	0.295752	0.147651	0.14778
1685	-45	-46	-45	-44	-45	1685	3	-1	2	1	1		1685	0.44548	-0.147894	0.295752	0.147651	0.14778
1686	-45	-46	-45	-44	-45	1686	3	-1	2	1	1		1686	0.44548	-0.147894	0.295752	0.147651	0.14778
1687	-45	-46	-45	-44	-45	1687	3	-1	2	1	1		1687	0.44548	-0.147894	0.295752	0.147651	0.14778
1688	-45	-46	-45	-44	-45	1688	3	-1	2	1	1		1688	0.44548	-0.147894	0.295752	0.147651	0.14778
1689	-45	-46	-45	-44	-45	1689	3	-1	2	1	1		1689	0.44548	-0.147894	0.295752	0.147651	0.14778
1690	-45	-46	-45	-44	-45	1690	3	-1	2	1	1		1690	0.44548	-0.147894	0.295752	0.147651	0.14778
1691	-45	-46	-45	-44	-45	1691	3	-1	2	1	1		1691	0.44548	-0.147894	0.295752	0.147651	0.14778
1692	-45	-46	-45	-44	-45	1692	3	-1	2	1	1		1692	0.44548	-0.147894	0.295752	0.147651	0.14778
1693	-45	-46	-45	-44	-45	1693	3	-1	2	1	1		1693	0.44548	-0.147894	0.295752	0.147651	0.14778
1694	-45	-46	-45	-44	-45	1694	3	-1	2	1	1		1694	0.44548	-0.147894	0.295752	0.147651	0.14778
1695	-45	-46	-45	-44	-45	1695	3	-1	2	1	1		1695	0.44548	-0.147894	0.295752	0.147651	0.14778
1696	-45	-46	-45	-44	-45	1696	3	-1	2	1	1		1696	0.44548	-0.147894	0.295752	0.147651	0.14778
1697	-45	-46	-45	-44	-45	1697	3	-1	2	1	1		1697	0.44548	-0.147894	0.295752	0.147651	0.14778
1698	-45	-46	-45	-44	-45	1698	3	-1	2	1	1		1698	0.44548	-0.147894	0.295752	0.147651	0.14778
1699	-45	-46	-44	-44	-45	1699	3	-1	2	1	1		1699	0.44548	-0.147894	0.295752	0.147651	0.14778
1700	-45	-46	-44	-44	-45	1700	3	-1	2	1	1		1700	0.44548	-0.147894	0.295752	0.147651	0.14778
1701	-45	-46	-44	-44	-45	1701	3	0	2	1	1		1701	0.44548	0	0.295752	0.147651	0.14778
1702	-45	-46	-44	-44	-46	1702	3	0	2	1	1		1702	0.44548	0	0.295752	0.147651	0.14778
1703	-45	-46	-44	-44	-46	1703	3	0	2	1	1		1703	0.44548	0	0.295752	0.147651	0.14778
1704	-45	-46	-44	-44	-46	1704	3	0	2	1	1		1704	0.44548	0	0.295752	0.147651	0.14778
1705	-45	-46	-44	-44	-46	1705	3	0	2	1	1		1705	0.44548	0	0.295752	0.147651	0.14778
1706	-45	-46	-44	-44	-46	1706	2	0	2	1	1		1706	0.296986	0	0.295752	0.147651	0.14778
1707	-45	-46	-44	-44	-46	1707	2	0	2	1	1		1707	0.296986	0	0.295752	0.147651	0.14778
1708	-45	-46	-44	-44	-46	1708	2	0	2	1	1		1708	0.296986	0	0.295752	0.147651	0.14778
1709	-45	-45	-44	-44	-46	1709	2	0	2	1	1		1709	0.296986	0	0.295752	0.147651	0.14778
1710	-45	-45	-44	-44	-46	1710	2	0	2	1	1		1710	0.296986	0	0.295752	0.147651	0.14778
1711	-45	-45	-44	-44	-46	1711	2	0	2	1	1		1711	0.296986	0	0.295752	0.147651	0.14778
1712	-46	-45	-44	-44	-46	1712	2	0	2	1	1		1712	0.296986	0	0.295752	0.147651	0.14778
1713	-46	-45	-44	-44	-46	1713	2	0	2	1	1		1713	0.296986	0	0.295752	0.147651	0.14778
1714	-46	-45	-44	-44	-46	1714	2	0	2	1	1		1714	0.296986	0	0.295752	0.147651	0.14778
1715	-46	-45	-44	-44	-46	1715	2	0	2	1	1		1715	0.296986	0	0.295752	0.147651	0.14778
1716	-46	-45	-44	-44	-46	1716	2	0	2	1	1		1716	0.296986	0	0.295752	0.147651	0.14778
1717	-46	-45	-44	-44	-46	1717	2	0	2	1	1		1717	0.296986	0	0.295752	0.147651	0.14778
1718	-46	-45	-44	-44	-46	1718	2	0	2	1	1		1718	0.296986	0	0.295752	0.147651	0.14778
1719	-46	-45	-44	-44	-46	1719	2	0	2	1	1		1719	0.296986	0	0.295752	0.147651	0.14778
1720	-46	-45	-44	-44	-46	1720	2	0	2	1	1		1720	0.296986	0	0.295752	0.147651	0.14778
1721	-46	-45	-44	-44	-46	1721	2	0	2	1	1		1721	0.296986	0	0.295752	0.147651	0.14778
1722	-46	-45	-44	-44	-46	1722	2	0	2	1	1		1722	0.296986	0	0.295752	0.147651	0.14778
1723	-46	-45	-44	-44	-46	1723	2	0	2	1	1		1723	0.296986	0	0.295752	0.147651	0.14778
1724	-46	-45	-44	-44	-46	1724	2	0	2	1	1		1724	0.296986	0	0.295752	0.147651	0.14778
1725	-46	-45	-44	-44	-46	1725	2	0	2	1	1		1725	0.296986	0	0.295752	0.147651	0.14778
1726	-46	-45	-44	-44	-46	1726	2	0	2	1	1		1726	0.296986	0	0.295752	0.147651	0.14778
1727	-46	-45	-44	-44	-46	1727	2	0	2	1	1		1727	0.296986	0	0.295752	0.147651	0.14778
1728	-46	-45	-44	-44	-46	1728	2	0	2	1	1		1728	0.296986	0	0.295752	0.147651	0.14778
1729	-46	-45	-44	-44	-46	1729	2	0	2	1	1		1729	0.296986	0	0.295752	0.147651	0.14778
1730	-46	-45	-44	-44	-46	1730	2	0	2	1	1		1730	0.296986	0	0.295752	0.147651	0.14778
1731	-46	-45	-44	-44	-46	1731	2	0	2	1	1		1731	0.296986	0	0.295752	0.147651	0.14778
1732	-46	-45	-44	-44	-46	1732	2	0	2	1	1		1732	0.296986	0	0.295752	0.147651	0.14778
1733	-46	-45	-44	-44	-46	1733	2	0	2	1	1		1733	0.296986	0	0.295752	0.147651	0.14778
1734	-46	-45	-44	-44	-46	1734	2	0	2	1	1		1734	0.296986	0	0.295752	0.147651	0.14778
1735	-46	-45	-44	-44	-46	1735	2	0	2	1	1		1735	0.296986	0	0.295752	0.147651	0.14778
1736	-46	-45	-44	-44	-46	1736	2	0	1	1	1		1736	0.296986	0	0.147876	0.147651	0.14778
1737	-46	-45	-44	-44	-46	1737	2	0	1	1	1		1737	0.296986	0	0.147876	0.147651	0.14778
1738	-46	-45	-44	-44	-46	1738	2	0	1	1	1		1738	0.296986	0	0.147876	0.147651	0.14778
1739	-46	-45	-44	-44	-46	1739	2	0	-1	1	1		1739	0.296986	0	-0.147876	0.147651	0.14778
1740	-46	-45	-44	-44	-46	1740	2	0	-1	1	0		1740	0.296986	0	-0.147876	0.147651	0
1741	-46	-45	-44	-44	-46	1741	2	0	-1	1	0		1741	0.296986	0	-0.147876	0.147651	0
1742	-46	-45	-44	-44	-46	1742	2	0	1	1	0		1742	0.296986	0	0.147876	0.147651	0
1743	-46	-45	-44	-44	-46	1743	2	0	1	1	0		1743	0.296986	0	0.147876	0.147651	0
1744	-46	-45	-44	-44	-46	1744	2	0	1	1	0		1744	0.296986	0	0.147876	0.147651	0
1745	-46	-45	-44	-44	-46	1745	2	0	1	1	0		1745	0.296986	0	0.147876	0.147651	0
1746	-46	-45	-44	-44	-46	1746	2	0	1	1	0		1746	0.296986	0	0.147876	0.147651	0
1747	-46	-45	-44	-44	-46	1747	2	0	1	1	0		1747	0.296986	0	0.147876	0.147651	0
1748	-46	-45	-44	-44	-46	1748	2	0	1	1	0		1748	0.296986	0	0.147876	0.147651	0
1749	-46	-45	-44	-44	-46	1749	2	0	1	1	0		1749	0.296986	0	0.147876	0.147651	0
1750	-46	-45	-44	-44	-46	1750	2	0	1	1	0		1750	0.296986	0	0.147876	0.147651	0
1751	-46	-45	-44	-44	-46	1751	2	0	1	1	0		1751	0.296986	0	0.147876	0.147651	0
1752	-46	-45	-44	-44	-46	1752	2	1	1	1	0		1752	0.296986	0.147894	0.147876	0.147651	0
1753	-46	-45	-44	-44	-46	1753	2	1	1	1	0		1753	0.296986	0.147894	0.147876	0.147651	0
1754	-46	-45	-44	-44	-46	1754	2	1	1	1	0		1754	0.296986	0.147894	0.147876	0.147651	0
1755	-46	-45	-44	-44	-46	1755	2	1	1	1	0		1755	0.296986	0.147894	0.147876	0.147651	0
1756	-46	-45	-44	-44	-46	1756	2	1	1	1	0		1756	0.296986	0.147894	0.147876	0.147651	0
1757	-46	-45	-44	-44	-46	1757	2	46	1	1	0		1757	0.296986	6.80312	0.147876	0.147651	0
1758	-46	-45	-44	-44	-46	1758	2	46	1	1	0		1758	0.296986	6.80312	0.147876	0.147651	0
1759	-46	-45	-44	-44	-46	1759	2	46	1	1	0		1759	0.296986	6.80312	0.147876	0.147651	0
1760	-46	-45	-44	-44	-46	1760	2	46	1	1	0		1760	0.296986	6.80312	0.147876	0.147651	0
1761	-46	-45	-44	-44	-46	1761	2	46	1	1	0		1761	0.296986	6.80312	0.147876	0.147651	0
1762	-46	-45	-44	-44	-46	1762	2	46	1	1	0		1762	0.296986	6.80312	0.147876	0.147651	0
1763	-46	-45	-44	-44	-46	1763	2	46	1	1	0		1763	0.296986	6.80312	0.147876	0.147651	0
1764	-46	-45	-44	-44	-46	1764	2	46	1	1	0		1764	0.296986	6.80312	0.147876	0.147651	0
1765	-46	-45	-44	-44	-46	1765	2	46	1	1	0		1765	0.296986	6.80312	0.147876	0.147651	0
1766	-46	-46	-44	-44	-46	1766	2	46	1	1	0		1766	0.296986	6.80312	0.147876	0.147651	0
1767	-46	-46	-44	-44	-46	1767	2	46	1	1	0		1767	0.296986	6.80312	0.147876	0.147651	0
1768	-46	-46	-44	-44	-46	1768	2	46	1	1	0		1768	0.296986	6.80312	0.147876	0.147651	0
1769	-46	-46	-45	-44	-46	1769	2	46	1	1	0		1769	0.296986	6.80312	0.147876	0.147651	0
1770	-46	-46	-45	-44	-46	1770	2	46	1	1	0		1770	0.296986	6.80312	0.147876	0.147651	0
1771	-46	-46	-45	-44	-46	1771	2	46	1	1	0		1771	0.296986	6.80312	0.147876	0.147651	0
1772	-46	-46	-45	-44	-46	1772	2	46	1	1	0		1772	0.296986	6.80312	0.147876	0.147651	0
1773	-46	-46	-45	-44	-46	1773	2	46	1	1	0		1773	0.296986	6.80312	0.147876	0.147651	0
1774	-46	-46	-45	-44	-46	1774	2	46	1	1	0		1774	0.296986	6.80312	0.147876	0.147651	0
1775	-46	-45	-45	-44	-46	1775	2	46	1	1	0		1775	0.296986	6.80312	0.147876	0.147651	0
1776	-46	-46	-45	-44	-46	1776	2	46	1	1	0		1776	0.296986	6.80312	0.147876	0.147651	0
1777	-46	-46	-45	-44	-46	1777	3	46	1	1	0		1777	0.44548	6.80312	0.147876	0.147651	0
1778	-46	-46	-45	-44	-46	1778	3	46	1	1	0		1778	0.44548	6.80312	0.147876	0.147651	0
1779	-46	-46	-45	-44	-46	1779	3	46	1	1	0		1779	0.44548	6.80312	0.147876	0.147651	0
1780	-46	-46	-45	-44	-46	1780	3	46	1	1	0		1780	0.44548	6.80312	0.147876	0.147651	0
1781	-46	-46	-45	-44	-46	1781	3	46	1	1	0		1781	0.44548	6.80312	0.147876	0.147651	0
1782	-46	-46	-45	-44	-46	1782	3	46	1	1	0		1782	0.44548	6.80312	0.147876	0.147651	0
1783	-46	-46	-45	-44	-46	1783	3	46	1	1	0		1783	0.44548	6.80312	0.147876	0.147651	0
1784	-46	-46	-45	-44	-46	1784	3	46	1	1	0		1784	0.44548	6.80312	0.147876	0.147651	0
1785	-45	-46	-45	-44	-46	1785	3	46	1	1	0		1785	0.44548	6.80312	0.147876	0.147651	0
1786	-45	-46	-45	-44	-46	1786	3	46	1	1	0		1786	0.44548	6.80312	0.147876	0.147651	0
1787	-45	-46	-45	-44	-46	1787	3	46	1	1	0		1787	0.44548	6.80312	0.147876	0.147651	0
1788	-45	-46	-45	-44	-46	1788	3	46	1	1	0		1788	0.44548	6.80312	0.147876	0.147651	0
1789	-45	-46	-45	-44	-46	1789	3	46	1	1	0		1789	0.44548	6.80312	0.147876	0.147651	0
1790	-45	-46	-45	-44	-46	1790	3	46	1	1	0		1790	0.44548	6.80312	0.147876	0.147651	0
1791	-45	-46	-45	-44	-46	1791	3	46	1	1	0		1791	0.44548	6.80312	0.147876	0.147651	0
1792	-46	-46	-45	-44	-46	1792	2	46	1	1	0		1792	0.296986	6.80312	0.147876	0.147651	0
1793	-46	-46	-45	-44	-45	1793	2	46	1	1	0		1793	0.296986	6.80312	0.147876	0.147651	0
1794	-46	-46	-45	-44	-45	1794	2	46	1	1	0		1794	0.296986	6.80312	0.147876	0.147651	0
1795	-46	-46	-45	-44	-45	1795	2	46	1	1	0		1795	0.296986	6.80312	0.147876	0.147651	0
1796	-46	-46	-45	-44	-45	1796	2	46	1	1	0		1796	0.296986	6.80312	0.147876	0.147651	0
1797	-46	-46	-45	-44	-45	1797	2	46	1	1	0		1797	0.296986	6.80312	0.147876	0.147651	0
1798	-46	-46	-45	-44	-45	1798	2	46	1	1	0		1798	0.296986	6.80312	0.147876	0.147651	0
1799	-46	-46	-45	-44	-45	1799	2	46	1	1	0		1799	0.296986	6.80312	0.147876	0.147651	0
1800	-46	-46	-45	-44	-45	1800	2	46	1	1	0		1800	0.296986	6.80312	0.147876	0.147651	0
1801	-45	-46	-45	-44	-45	1801	2	46	1	1	0		1801	0.296986	6.80312	0.147876	0.147651	0
1802	-45	-46	-45	-44	-45	1802	2	46	1	1	0		1802	0.296986	6.80312	0.147876	0.147651	0
1803	-45	-46	-45	-44	-45	1803	2	46	1	1	0		1803	0.296986	6.80312	0.147876	0.147651	0
1804	-45	-46	-45	-44	-45	1804	2	46	2	1	0		1804	0.296986	6.80312	0.295752	0.147651	0
1805	-45	-46	-45	-44	-45	1805	2	46	2	1	0		1805	0.296986	6.80312	0.295752	0.147651	0
1806	-45	-46	-45	-44	-45	1806	2	46	2	1	0		1806	0.296986	6.80312	0.295752	0.147651	0
1807	-45	-46	-45	-44	-45	1807	2	46	2	1	0		1807	0.296986	6.80312	0.295752	0.147651	0
1808	-45	-46	-45	-44	-45	1808	2	46	2	1	0		1808	0.296986	6.80312	0.295752	0.147651	0
1809	-45	-46	-45	-44	-45	1809	2	46	2	1	0		1809	0.296986	6.80312	0.295752	0.147651	0
1810	-45	-46	-45	-44	-45	1810	2	46	2	2	0		1810	0.296986	6.80312	0.295752	0.295303	0
1811	-45	-46	-45	-44	-45	1811	2	46	2	2	0		1811	0.296986	6.80312	0.295752	0.295303	0
1812	-45	-46	-45	-44	-45	1812	2	46	2	2	0		1812	0.296986	6.80312	0.295752	0.295303	0
1813	-45	-46	-45	-44	-45	1813	3	46	2	2	0		1813	0.44548	6.80312	0.295752	0.295303	0
1814	-45	-46	-45	-44	-45	1814	3	46	2	2	0		1814	0.44548	6.80312	0.295752	0.295303	0
1815	-45	-46	-45	-44	-45	1815	3	46	2	2	0		1815	0.44548	6.80312	0.295752	0.295303	0
1816	-45	-46	-45	-44	-45	1816	3	46	2	2	0		1816	0.44548	6.80312	0.295752	0.295303	0
1817	-45	-46	-45	-44	-45	1817	3	46	2	2	0		1817	0.44548	6.80312	0.295752	0.295303	0
1818	-45	-46	-45	-44	-45	1818	3	46	2	2	0		1818	0.44548	6.80312	0.295752	0.295303	0
1819	-45	-46	-45	-44	-45	1819	3	46	2	2	0		1819	0.44548	6.80312	0.295752	0.295303	0
1820	-45	-46	-45	-44	-45	1820	3	46	2	2	0		1820	0.44548	6.80312	0.295752	0.295303	0
1821	-45	-46	-45	-44	-45	1821	3	46	2	2	0		1821	0.44548	6.80312	0.295752	0.295303	0
1822	-45	-46	-45	-44	-45	1822	3	46	2	2	0		1822	0.44548	6.80312	0.295752	0.295303	0
1823	-45	-46	-45	-44	-45	1823	3	46	2	2	0		1823	0.44548	6.80312	0.295752	0.295303	0
1824	-45	-46	-45	-44	-45	1824	3	46	2	2	0		1824	0.44548	6.80312	0.295752	0.295303	0
1825	-45	-46	-45	-44	-45	1825	2	46	2	2	0		1825	0.296986	6.80312	0.295752	0.295303	0
1826	-45	-46	-45	-44	-45	1826	2	46	2	2	0		1826	0.296986	6.80312	0.295752	0.295303	0
1827	-45	-46	-45	-44	-45	1827	2	46	2	2	0		1827	0.296986	6.80312	0.295752	0.295303	0
1828	-45	-46	-45	-44	-45	1828	2	46	2	2	0		1828	0.296986	6.80312	0.295752	0.295303	0
1829	-45	-46	-45	-44	-45	1829	2	46	2	2	0		1829	0.296986	6.80312	0.295752	0.295303	0
1830	-45	-46	-45	-44	-45	1830	2	46	2	2	0		1830	0.296986	6.80312	0.295752	0.295303	0
1831	-45	-46	-45	-44	-45	1831	3	46	2	2	0		1831	0.44548	6.80312	0.295752	0.295303	0
1832	-45	-46	-45	-44	-45	1832	3	46	2	2	0		1832	0.44548	6.80312	0.295752	0.295303	0
1833	-45	-46	-45	-44	-45	1833	3	46	2	2	0		1833	0.44548	6.80312	0.295752	0.295303	0
1834	-45	-46	-44	-44	-45	1834	3	46	2	2	0		1834	0.44548	6.80312	0.295752	0.295303	0
1835	-45	-46	-44	-44	-45	1835	3	46	2	2	0		1835	0.44548	6.80312	0.295752	0.295303	0
1836	-45	-46	-44	-44	-45	1836	3	46	2	2	0		1836	0.44548	6.80312	0.295752	0.295303	0
1837	-45	-46	-44	-44	-45	1837	2	46	2	2	0		1837	0.296986	6.80312	0.295752	0.295303	0
1838	-45	-46	-44	-44	-45	1838	2	46	2	2	0		1838	0.296986	6.80312	0.295752	0.295303	0
1839	-45	-46	-44	-44	-45	1839	2	46	2	2	0		1839	0.296986	6.80312	0.295752	0.295303	0
1840	-45	-46	-44	-44	-45	1840	2	46	2	2	0		1840	0.296986	6.80312	0.295752	0.295303	0
1841	-46	-46	-44	-44	-45	1841	2	46	2	2	0		1841	0.296986	6.80312	0.295752	0.295303	0
1842	-46	-46	-44	-44	-45	1842	2	46	2	2	0		1842	0.296986	6.80312	0.295752	0.295303	0
1843	-46	-46	-44	-44	-45	1843	2	46	2	2	0		1843	0.296986	6.80312	0.295752	0.295303	0
1844	-46	-46	-44	-44	-45	1844	3	46	2	2	0		1844	0.44548	6.80312	0.295752	0.295303	0
1845	-45	-46	-44	-44	-45	1845	3	46	2	2	0		1845	0.44548	6.80312	0.295752	0.295303	0
1846	-45	-46	-44	-44	-45	1846	3	46	2	2	0		1846	0.44548	6.80312	0.295752	0.295303	0
1847	-45	-46	-44	-44	-45	1847	3	46	2	2	0		1847	0.44548	6.80312	0.295752	0.295303	0
1848	-45	-46	-44	-44	-45	1848	3	46	2	2	0		1848	0.44548	6.80312	0.295752	0.295303	0
1849	-45	-46	-44	-44	-45	1849	3	46	2	2	0		1849	0.44548	6.80312	0.295752	0.295303	0
1850	-45	-45	-44	-44	-45	1850	3	46	2	2	0		1850	0.44548	6.80312	0.295752	0.295303	0
1851	-45	-45	-44	-44	-45	1851	3	46	2	2	0		1851	0.44548	6.80312	0.295752	0.295303	0
1852	-45	-45	-44	-44	-45	1852	3	46	2	2	0		1852	0.44548	6.80312	0.295752	0.295303	0
1853	-45	-45	-44	-44	-45	1853	3	46	2	2	0		1853	0.44548	6.80312	0.295752	0.295303	0
1854	-45	-45	-44	-44	-45	1854	3	46	2	2	0		1854	0.44548	6.80312	0.295752	0.295303	0
1855	-45	-45	-44	-44	-45	1855	3	46	2	2	0		1855	0.44548	6.80312	0.295752	0.295303	0
1856	-45	-45	-44	-44	-45	1856	3	46	2	2	0		1856	0.44548	6.80312	0.295752	0.295303	0
1857	-45	-45	-44	-44	-45	1857	3	46	2	2	0		1857	0.44548	6.80312	0.295752	0.295303	0
1858	-45	-45	-44	-44	-45	1858	3	46	2	2	0		1858	0.44548	6.80312	0.295752	0.295303	0
1859	-45	-45	-44	-44	-45	1859	3	46	2	2	0		1859	0.44548	6.80312	0.295752	0.295303	0
1860	-45	-45	-44	-44	-45	1860	3	46	2	2	0		1860	0.44548	6.80312	0.295752	0.295303	0
1861	-45	-45	-44	-44	-45	1861	3	46	2	2	0		1861	0.44548	6.80312	0.295752	0.295303	0
1862	-45	-45	-44	-44	-45	1862	3	46	2	2	0		1862	0.44548	6.80312	0.295752	0.295303	0
1863	-45	-45	-44	-44	-45	1863	3	46	2	2	0		1863	0.44548	6.80312	0.295752	0.295303	0
1864	-45	-45	-44	-44	-45	1864	3	46	2	2	0		1864	0.44548	6.80312	0.295752	0.295303	0
1865	-45	-45	-44	-44	-45	1865	3	46	2	2	0		1865	0.44548	6.80312	0.295752	0.295303	0
1866	-45	-45	-44	-44	-45	1866	3	46	2	2	0		1866	0.44548	6.80312	0.295752	0.295303	0
1867	-45	-45	-44	-44	-45	1867	3	46	2	2	0		1867	0.44548	6.80312	0.295752	0.295303	0
1868	-45	-45	-44	-44	-45	1868	3	46	2	2	46		1868	0.44548	6.80312	0.295752	0.295303	6.79787
1869	-45	-45	-44	-44	-45	1869	3	46	2	2	46		1869	0.44548	6.80312	0.295752	0.295303	6.79787
1870	-45	-45	-44	-44	-45	1870	3	46	1	2	46		1870	0.44548	6.80312	0.147876	0.295303	6.79787
1871	-45	-45	-44	-44	-45	1871	3	46	1	2	46		1871	0.44548	6.80312	0.147876	0.295303	6.79787
1872	-45	-45	-44	-44	-45	1872	3	46	1	2	46		1872	0.44548	6.80312	0.147876	0.295303	6.79787
1873	-45	-45	-44	-44	-45	1873	3	46	1	2	46		1873	0.44548	6.80312	0.147876	0.295303	6.79787
1874	-45	-45	-44	-44	-45	1874	3	46	1	2	46		1874	0.44548	6.80312	0.147876	0.295303	6.79787
1875	-45	-45	-44	-44	-45	1875	3	46	1	2	46		1875	0.44548	6.80312	0.147876	0.295303	6.79787
1876	-45	-45	-44	-44	-45	1876	3	46	1	2	46		1876	0.44548	6.80312	0.147876	0.295303	6.79787
1877	-45	-45	-44	-44	-45	1877	3	46	1	2	46		1877	0.44548	6.80312	0.147876	0.295303	6.79787
1878	-46	-45	-44	-44	-45	1878	3	46	1	2	46		1878	0.44548	6.80312	0.147876	0.295303	6.79787
1879	-46	-45	-44	-44	-45	1879	3	46	1	2	46		1879	0.44548	6.80312	0.147876	0.295303	6.79787
1880	-46	-45	-44	-44	-45	1880	3	46	1	2	46		1880	0.44548	6.80312	0.147876	0.295303	6.79787
1881	-46	-45	-44	-44	-45	1881	3	46	1	2	46		1881	0.44548	6.80312	0.147876	0.295303	6.79787
1882	-46	-45	-44	-44	-45	1882	48	46	1	2	46		1882	7.12768	6.80312	0.147876	0.295303	6.79787
1883	-46	-45	-44	-44	-45	1883	48	46	1	2	46		1883	7.12768	6.80312	0.147876	0.295303	6.79787
1884	-46	-45	-44	-44	-45	1884	48	46	1	2	46		1884	7.12768	6.80312	0.147876	0.295303	6.79787
1885	-46	-45	-44	-44	-45	1885	48	46	1	2	46		1885	7.12768	6.80312	0.147876	0.295303	6.79787
1886	-46	-45	-44	-44	-45	1886	48	46	1	2	46		1886	7.12768	6.80312	0.147876	0.295303	6.79787
1887	-46	-45	-44	-44	-45	1887	48	46	1	2	46		1887	7.12768	6.80312	0.147876	0.295303	6.79787
1888	-46	-45	-44	-44	-45	1888	48	46	46	2	46		1888	7.12768	6.80312	6.8023	0.295303	6.79787
1889	-46	-45	-44	-44	-45	1889	48	46	46	2	46		1889	7.12768	6.80312	6.8023	0.295303	6.79787
1890	-46	-45	-44	-44	-45	1890	48	46	46	45	46		1890	7.12768	6.80312	6.8023	6.64431	6.79787
1891	-46	-45	-44	-44	-45	1891	48	46	46	45	46		1891	7.12768	6.80312	6.8023	6.64431	6.79787
1892	-46	-45	-44	-44	-45	1892	48	46	46	45	46		1892	7.12768	6.80312	6.8023	6.64431	6.79787
1893	-46	-45	-44	-44	-45	1893	48	46	46	45	46		1893	7.12768	6.80312	6.8023	6.64431	6.79787
1894	-46	-45	-44	-44	-45	1894	48	46	46	45	46		1894	7.12768	6.80312	6.8023	6.64431	6.79787
1895	-46	-45	-44	-44	-45	1895	48	46	46	45	46		1895	7.12768	6.80312	6.8023	6.64431	6.79787
1896	-46	-45	-44	-44	-45	1896	48	46	46	45	46		1896	7.12768	6.80312	6.8023	6.64431	6.79787
1897	-46	-45	-44	-44	-45	1897	48	46	46	45	46		1897	7.12768	6.80312	6.8023	6.64431	6.79787
1898	-46	-45	-44	-44	-45	1898	48	46	46	45	46		1898	7.12768	6.80312	6.8023	6.64431	6.79787
1899	-46	-45	-44	-44	-45	1899	48	46	46	45	46		1899	7.12768	6.80312	6.8023	6.64431	6.79787
1900	-46	-45	-44	-44	-45	1900	48	46	46	45	46		1900	7.12768	6.80312	6.8023	6.64431	6.79787
1901	-46	-45	-44	-44	-45	1901	48	46	46	45	46		1901	7.12768	6.80312	6.8023	6.64431	6.79787
1902	-46	-45	-45	-44	-45	1902	48	46	46	45	46		1902	7.12768	6.80312	6.8023	6.64431	6.79787
1903	-46	-45	-45	-44	-45	1903	48	46	46	45	46		1903	7.12768	6.80312	6.8023	6.64431	6.79787
1904	-46	-45	-45	-44	-45	1904	48	46	46	45	46		1904	7.12768	6.80312	6.8023	6.64431	6.79787
1905	-46	-45	-47	-44	-45	1905	48	46	46	45	46		1905	7.12768	6.80312	6.8023	6.64431	6.79787
1906	-46	-45	-47	-44	-45	1906	48	46	46	45	46		1906	7.12768	6.80312	6.8023	6.64431	6.79787
1907	-46	-45	-47	-44	-45	1907	48	46	46	45	46		1907	7.12768	6.80312	6.8023	6.64431	6.79787
1908	-46	-45	-45	-44	-45	1908	48	46	46	45	46		1908	7.12768	6.80312	6.8023	6.64431	6.79787
1909	-46	-45	-45	-44	-45	1909	48	46	46	45	46		1909	7.12768	6.80312	6.8023	6.64431	6.79787
1910	-46	-46	-45	-44	-45	1910	48	46	46	45	46		1910	7.12768	6.80312	6.8023	6.64431	6.79787
1911	-46	-46	-45	-44	-45	1911	48	46	46	45	46		1911	7.12768	6.80312	6.8023	6.64431	6.79787
1912	-46	-46	-45	-44	-45	1912	48	46	46	45	46		1912	7.12768	6.80312	6.8023	6.64431	6.79787
1913	-46	-46	-45	-44	-45	1913	48	46	46	45	46		1913	7.12768	6.80312	6.8023	6.64431	6.79787
1914	-46	-46	-45	-44	-45	1914	48	46	46	45	46		1914	7.12768	6.80312	6.8023	6.64431	6.79787
1915	-46	-46	-45	-44	-45	1915	48	46	46	45	46		1915	7.12768	6.80312	6.8023	6.64431	6.79787
1916	-46	-46	-45	-44	-45	1916	48	46	46	45	46		1916	7.12768	6.80312	6.8023	6.64431	6.79787
1917	-46	-46	-45	-44	-45	1917	48	46	46	45	46		1917	7.12768	6.80312	6.8023	6.64431	6.79787
1918	-46	-46	-45	-44	-45	1918	48	46	46	45	46		1918	7.12768	6.80312	6.8023	6.64431	6.79787
1919	-46	-46	-45	-44	-45	1919	48	46	46	45	46		1919	7.12768	6.80312	6.8023	6.64431	6.79787
1920	-46	-46	-45	-44	-45	1920	48	46	46	45	46		1920	7.12768	6.80312	6.8023	6.64431	6.79787
1921	-46	-46	-45	-44	-45	1921	48	46	46	45	46		1921	7.12768	6.80312	6.8023	6.64431	6.79787
1922	-46	-46	-45	-44	-45	1922	48	46	46	45	46		1922	7.12768	6.80312	6.8023	6.64431	6.79787
1923	-46	-46	-45	-44	-45	1923	48	46	46	45	46		1923	7.12768	6.80312	6.8023	6.64431	6.79787
1924	-46	-46	-45	-44	-45	1924	48	46	46	45	46		1924	7.12768	6.80312	6.8023	6.64431	6.79787
1925	-46	-46	-45	-44	-45	1925	48	46	46	45	46		1925	7.12768	6.80312	6.8023	6.64431	6.79787
1926	-46	-46	-45	-44	-46	1926	48	46	46	45	46		1926	7.12768	6.80312	6.8023	6.64431	6.79787
1927	-46	-46	-45	-44	-46	1927	48	46	46	45	46		1927	7.12768	6.80312	6.8023	6.64431	6.79787
1928	-46	-46	-45	-44	-46	1928	48	46	46	45	46		1928	7.12768	6.80312	6.8023	6.64431	6.79787
1929	-46	-46	-45	-44	-46	1929	48	46	46	45	46		1929	7.12768	6.80312	6.8023	6.64431	6.79787
1930	-46	-46	-45	-44	-46	1930	48	46	46	45	46		1930	7.12768	6.80312	6.8023	6.64431	6.79787
1931	-46	-46	-45	-44	-46	1931	48	46	46	45	46		1931	7.12768	6.80312	6.8023	6.64431	6.79787
1932	-46	-46	-45	-44	-46	1932	48	46	46	45	46		1932	7.12768	6.80312	6.8023	6.64431	6.79787
1933	-46	-46	-45	-44	-46	1933	48	46	46	45	46		1933	7.12768	6.80312	6.8023	6.64431	6.79787
1934	-46	-46	-45	-44	-46	1934	48	46	46	45	46		1934	7.12768	6.80312	6.8023	6.64431	6.79787
1935	-46	-46	-45	-44	-46	1935	48	46	46	45	46		1935	7.12768	6.80312	6.8023	6.64431	6.79787
1936	-46	-46	-45	-44	-46	1936	48	46	46	45	46		1936	7.12768	6.80312	6.8023	6.64431	6.79787
1937	-46	-46	-45	-44	-46	1937	48	46	46	45	46		1937	7.12768	6.80312	6.8023	6.64431	6.79787
1938	-46	-46	-45	-44	-46	1938	48	46	46	45	46		1938	7.12768	6.80312	6.8023	6.64431	6.79787
1939	-46	-46	-45	-44	-46	1939	48	46	46	45	46		1939	7.12768	6.80312	6.8023	6.64431	6.79787
1940	-46	-46	-45	-44	-46	1940	48	46	46	45	46		1940	7.12768	6.80312	6.8023	6.64431	6.79787
1941	-46	-46	-45	-44	-46	1941	48	46	46	45	46		1941	7.12768	6.80312	6.8023	6.64431	6.79787
1942	-46	-46	-45	-44	-46	1942	48	46	46	45	46		1942	7.12768	6.80312	6.8023	6.64431	6.79787
1943	-46	-46	-45	-44	-46	1943	48	46	46	45	46		1943	7.12768	6.80312	6.8023	6.64431	6.79787
1944	-46	-46	-45	-44	-46	1944	48	46	46	45	46		1944	7.12768	6.80312	6.8023	6.64431	6.79787
1945	-46	-46	-45	-44	-46	1945	48	46	46	45	46		1945	7.12768	6.80312	6.8023	6.64431	6.79787
1946	-46	-46	-45	-44	-46	1946	48	46	46	45	46		1946	7.12768	6.80312	6.8023	6.64431	6.79787
1947	-46	-46	-45	-44	-46	1947	48	46	46	45	46		1947	7.12768	6.80312	6.8023	6.64431	6.79787
1948	-46	-46	-45	-44	-46	1948	48	46	46	45	46		1948	7.12768	6.80312	6.8023	6.64431	6.79787
1949	-45	-46	-45	-44	-46	1949	48	46	46	45	46		1949	7.12768	6.80312	6.8023	6.64431	6.79787
1950	-45	-46	-45	-44	-46	1950	48	46	46	45	46		1950	7.12768	6.80312	6.8023	6.64431	6.79787
1951	-45	-46	-45	-44	-46	1951	48	46	46	45	46		1951	7.12768	6.80312	6.8023	6.64431	6.79787
1952	-45	-46	-45	-44	-46	1952	48	46	46	45	46		1952	7.12768	6.80312	6.8023	6.64431	6.79787
1953	-45	-46	-45	-44	-46	1953	48	46	46	45	46		1953	7.12768	6.80312	6.8023	6.64431	6.79787
1954	-45	-46	-45	-44	-46	1954	48	46	46	45	46		1954	7.12768	6.80312	6.8023	6.64431	6.79787
1955	-45	-46	-45	-44	-46	1955	48	46	46	45	46		1955	7.12768	6.80312	6.8023	6.64431	6.79787
1956	-45	-46	-45	-44	-46	1956	48	46	46	45	46		1956	7.12768	6.80312	6.8023	6.64431	6.79787
1957	-45	-46	-45	-44	-46	1957	48	46	46	45	46		1957	7.12768	6.80312	6.8023	6.64431	6.79787
1958	-45	-46	-45	-44	-46	1958	48	46	46	45	46		1958	7.12768	6.80312	6.8023	6.64431	6.79787
1959	-45	-46	-45	-44	-46	1959	48	46	46	45	46		1959	7.12768	6.80312	6.8023	6.64431	6.79787
1960	-45	-46	-45	-44	-46	1960	48	46	46	45	46		1960	7.12768	6.80312	6.8023	6.64431	6.79787
1961	-45	-46	-45	-44	-46	1961	48	46	46	45	46		1961	7.12768	6.80312	6.8023	6.64431	6.79787
1962	-45	-46	-45	-44	-46	1962	48	46	46	45	46		1962	7.12768	6.80312	6.8023	6.64431	6.79787
1963	-45	-46	-45	-44	-46	1963	48	46	46	45	46		1963	7.12768	6.80312	6.8023	6.64431	6.79787
1964	-46	-46	-45	-44	-46	1964	48	46	46	45	46		1964	7.12768	6.80312	6.8023	6.64431	6.79787
1965	-46	-46	-45	-44	-46	1965	48	46	46	45	46		1965	7.12768	6.80312	6.8023	6.64431	6.79787
1966	-46	-46	-45	-44	-46	1966	48	46	46	45	46		1966	7.12768	6.80312	6.8023	6.64431	6.79787
1967	-46	-46	-45	-44	-46	1967	48	46	46	45	46		1967	7.12768	6.80312	6.8023	6.64431	6.79787
1968	-46	-46	-45	-44	-46	1968	48	46	46	45	46		1968	7.12768	6.80312	6.8023	6.64431	6.79787
1969	-46	-46	-45	-44	-46	1969	48	46	46	45	46		1969	7.12768	6.80312	6.8023	6.64431	6.79787
1970	-46	-46	-44	-44	-46	1970	48	46	46	45	46		1970	7.12768	6.80312	6.8023	6.64431	6.79787
1971	-46	-46	-44	-44	-46	1971	48	46	46	45	46		1971	7.12768	6.80312	6.8023	6.64431	6.79787
1972	-46	-46	-44	-44	-46	1972	48	46	46	45	46		1972	7.12768	6.80312	6.8023	6.64431	6.79787
1973	-46	-46	-44	-44	-46	1973	48	46	46	45	46		1973	7.12768	6.80312	6.8023	6.64431	6.79787
[truncated: 80 more rows]

## Sheet: KIN_75_shift_07122024
	KIN_C0192_raw	KIN_C0193_raw	KIN_C0194_raw	KIN_C0195_raw	KIN_C0196_raw		KIN_C0192_raw	KIN_C0193_raw	KIN_C0194_raw	KIN_C0195_raw	KIN_C0196_raw
import
	round digits	round digits	round digits	round digits	round digits
	0	0	0	0	0
	CSMA3	CSMA3	CSMA3	CSMA3	CSMA3
t <ms>	x <px>	x <px>	x <px>	x <px>	x <px>
max x	461	461	465	461	463
average x first 50	460	460.3	464	460.3	461.4		459.733	460.367	463.433	460.367	461.567
average x first 100	459.6	460.4	464.5	460.4	461.6
average x first 150	459.6	460.4	461.8	460.4	461.7
min x	-83	-84	-83	-86	-85
	AUSREISSER ?					a	initial height	76
span x	544	545	548	547	548		511.208	513.792	513.683	514.667	513.817
							0.148667	0.14792	0.147951	0.147668	0.147913	factor*px=mm
asymptotic x (last 100)	-51.4	-53.7	-50.5	-54.2	-52.4		-51.475	-53.425	-50.25	-54.3	-52.25	0.148024
asymptotic x (last 200)	-51.5	-53.5	-50.2	-54.3	-52.2
asymptotic x (last 300)	-51.5	-53.3	-50.2	-54.3	-52.2
asymptotic x (last 400)	-51.5	-53.2	-50.1	-54.4	-52.2
min x (last 100)	-52	-54	-51	-55	-53		-52	-54	-51	-55	-53
min x (last 200)	-52	-54	-51	-55	-53
min x (last 300)	-52	-54	-51	-55	-53
min x (last 400)	-52	-54	-51	-55	-53
							-7.7307	-7.98767	-7.5455	-8.12176	-7.83937	deep mm
Shift right/left (index)	372	438	103	147	563	default:	391	454	133	170	587
right … <, left … >	B	C	D	E	F
Shift up/down (height)	44	46	42	47	45		44	46	42	47	45
up…+, down -	shift up/down:	all:	8																	KIN_C0198_raw	KIN_C0199_raw	KIN_C0200_raw	KIN_C0201_raw	KIN_C0202_raw		KIN_C0198_raw	KIN_C0199_raw	KIN_C0200_raw	KIN_C0201_raw	KIN_C0202_raw	mean	std error	mean 25	std error 25
1	460	460	464	460	462	1	513	515	515	516	515		1	76.2664	76.1787	76.1948	76.1969	76.175							T0 (ms)	0.14175	0.14125	0.140875	0.14175	0.14175	0.141475	0.000159687	0.141406	0.000184216
2	460	460	464	460	462	2	513	515	515	516	515		2	76.2664	76.1787	76.1948	76.1969	76.175							T1 (ms)	0.0742	0.0764	0.0760167	0.0767	0.0768	0.0760233	0.000425561	0.0764792	0.000152454
3	460	460	464	460	462	3	513	515	515	516	515		3	76.2664	76.1787	76.1948	76.1969	76.175							tp0 (ms)	6.25	8.1	7.125	6.75	7.25	7.095	0.27335	7.30625	0.246915
4	460	460	464	460	462	4	513	515	515	516	515		4	76.2664	76.1787	76.1948	76.1969	76.175							d0 (ms)	14.85	14.35	15.2917	14.85	15.05	14.8783	0.138716	14.8854	0.173214
5	460	460	464	460	462	5	513	515	515	516	515		5	76.2664	76.1787	76.1948	76.1969	76.175							D (mm)	-4.60869	-4.4376	-4.88239	-4.57772	-4.73321	-4.64792	0.0672163	-4.65773	0.0833018
6	460	460	464	460	462	6	513	515	515	516	515		6	76.2664	76.1787	76.1948	76.1969	76.175							Hmax (mm)	27.3548	28.6965	28.8505	29.2383	29.1388	28.6558	0.303631	28.981	0.108723
7	460	460	464	460	462	7	513	515	515	516	515		7	76.2664	76.1787	76.1948	76.1969	76.175
8	460	460	464	460	462	8	513	515	515	516	515		8	76.2664	76.1787	76.1948	76.1969	76.175							Shift right/left:
9	460	460	464	460	462	9	513	515	515	516	515		9	76.2664	76.1787	76.1948	76.1969	76.175							T0 (KRT)						0.129683	0.0001052
10	460	460	464	460	462	10	513	515	515	516	514		10	76.2664	76.1787	76.1948	76.1969	76.0271							T0 (KIN) old						0.141475	0.000159687
11	460	460	464	460	462	11	513	515	515	516	514		11	76.2664	76.1787	76.1948	76.1969	76.0271							T0 (KIN) new						0.129475
12	460	460	464	460	462	12	513	515	515	516	514		12	76.2664	76.1787	76.1948	76.1969	76.0271							round diff (ms)						12
13	460	460	464	460	462	13	513	514	515	516	514		13	76.2664	76.0308	76.1948	76.1969	76.0271											No contradiction to the data series
14	460	460	464	460	462	14	513	514	514	516	514		14	76.2664	76.0308	76.0469	76.1969	76.0271
15	460	460	464	460	462	15	513	514	514	516	514		15	76.2664	76.0308	76.0469	76.1969	76.0271
16	460	460	464	460	462	16	513	514	514	515	514		16	76.2664	76.0308	76.0469	76.0492	76.0271
17	460	460	464	460	462	17	512	514	514	515	514		17	76.1177	76.0308	76.0469	76.0492	76.0271
18	460	460	464	460	462	18	512	514	514	515	513		18	76.1177	76.0308	76.0469	76.0492	75.8792
19	460	460	464	460	461	19	512	513	514	515	513		19	76.1177	75.8829	76.0469	76.0492	75.8792
20	460	460	464	460	461	20	512	513	514	515	513		20	76.1177	75.8829	76.0469	76.0492	75.8792
21	460	460	464	460	461	21	512	513	514	515	513		21	76.1177	75.8829	76.0469	76.0492	75.8792
22	460	460	464	460	461	22	511	513	514	515	513		22	75.969	75.8829	76.0469	76.0492	75.8792
23	460	460	464	460	461	23	511	513	514	515	513		23	75.969	75.8829	76.0469	76.0492	75.8792
24	460	460	464	460	461	24	511	513	513	515	513		24	75.969	75.8829	75.8989	76.0492	75.8792
25	460	460	464	460	461	25	511	513	513	515	513		25	75.969	75.8829	75.8989	76.0492	75.8792
26	460	460	464	460	461	26	511	513	513	514	513		26	75.969	75.8829	75.8989	75.9016	75.8792
27	460	460	464	460	461	27	511	513	513	514	512		27	75.969	75.8829	75.8989	75.9016	75.7313
28	460	460	464	460	461	28	511	512	512	514	512		28	75.969	75.735	75.7509	75.9016	75.7313
29	460	460	464	460	461	29	510	512	512	514	512		29	75.8204	75.735	75.7509	75.9016	75.7313
30	460	460	464	460	461	30	510	512	511	513	512		30	75.8204	75.735	75.603	75.7539	75.7313
31	460	460	464	460	461	31	510	511	510	513	511		31	75.8204	75.5871	75.455	75.7539	75.5834
32	460	460	464	460	461	32	509	510	510	512	510		32	75.6717	75.4391	75.455	75.6062	75.4355
33	460	460	464	460	461	33	508	509	509	511	510		33	75.523	75.2912	75.3071	75.4585	75.4355
34	460	461	464	460	461	34	507	508	508	510	509		34	75.3744	75.1433	75.1591	75.3109	75.2876
35	460	461	464	460	461	35	507	507	506	509	507		35	75.3744	74.9954	74.8632	75.1632	74.9917
36	460	461	464	461	461	36	505	505	505	508	506		36	75.077	74.6995	74.7153	75.0155	74.8438
37	460	461	464	461	461	37	504	504	504	507	505		37	74.9284	74.5516	74.5673	74.8679	74.6959
38	460	461	464	461	461	38	503	502	502	505	503		38	74.7797	74.2558	74.2714	74.5725	74.4001
39	460	461	464	461	461	39	501	500	500	504	502		39	74.4824	73.9599	73.9755	74.4249	74.2522
40	460	461	464	461	461	40	500	498	499	502	500		40	74.3337	73.6641	73.8276	74.1295	73.9563
41	460	461	464	461	461	41	498	496	496	500	498		41	74.0364	73.3683	73.3837	73.8342	73.6605
42	460	461	464	461	461	42	496	494	494	498	496		42	73.739	73.0724	73.0878	73.5389	73.3647
43	460	461	464	461	461	43	494	492	492	496	494		43	73.4417	72.7766	72.7919	73.2435	73.0689
44	460	461	464	461	461	44	491	490	489	494	491		44	72.9957	72.4807	72.3481	72.9482	72.6251
45	460	461	464	461	461	45	489	487	487	491	489		45	72.6983	72.037	72.0522	72.5052	72.3293
46	460	461	464	461	461	46	486	485	484	489	486		46	72.2523	71.7411	71.6083	72.2098	71.8856
47	460	461	464	461	461	47	484	482	482	486	484		47	71.955	71.2974	71.3124	71.7668	71.5897
48	460	461	464	461	461	48	481	479	479	483	481		48	71.509	70.8536	70.8686	71.3238	71.146
49	460	461	464	461	461	49	478	476	476	480	478		49	71.063	70.4099	70.4247	70.8808	70.7023
50	460	461	464	460	461	50	476	474	473	477	475		50	70.7657	70.114	69.9809	70.4378	70.2585
51	460	461	464	460	461	51	473	471	471	475	473		51	70.3197	69.6703	69.685	70.1425	69.9627
52	460	461	464	460	461	52	470	468	468	472	470		52	69.8737	69.2265	69.2411	69.6995	69.519
53	460	461	464	460	461	53	467	465	465	469	467		53	69.4277	68.7827	68.7972	69.2565	69.0752
54	460	461	465	460	461	54	464	462	462	466	464		54	68.9817	68.339	68.3534	68.8135	68.6315
55	460	461	465	460	461	55	460	459	459	463	461		55	68.387	67.8952	67.9095	68.3705	68.1877
56	460	461	465	460	461	56	457	456	455	459	458		56	67.941	67.4515	67.3177	67.7798	67.744
57	459	461	465	460	461	57	454	453	452	456	455		57	67.495	67.0077	66.8739	67.3368	67.3003
58	459	461	465	460	461	58	451	450	449	453	452		58	67.049	66.5639	66.43	66.8938	66.8565
59	459	461	465	460	461	59	448	447	446	450	449		59	66.603	66.1202	65.9862	66.4508	66.4128
60	459	461	465	460	461	60	445	444	443	447	446		60	66.157	65.6764	65.5423	66.0078	65.9691
61	459	461	465	460	461	61	442	441	440	444	442		61	65.711	65.2327	65.0985	65.5648	65.3774
62	459	461	465	460	462	62	438	438	437	441	439		62	65.1163	64.7889	64.6546	65.1218	64.9337
63	459	461	465	460	462	63	435	435	434	438	436		63	64.6703	64.3451	64.2108	64.6788	64.4899
64	459	461	465	460	462	64	432	432	431	435	433		64	64.2243	63.9014	63.7669	64.2358	64.0462
65	459	461	465	460	462	65	429	429	428	431	430		65	63.7783	63.4576	63.3231	63.6451	63.6025
66	459	461	465	460	462	66	426	426	424	428	427		66	63.3323	63.0139	62.7313	63.2021	63.1587
67	459	461	465	460	462	67	423	423	421	425	424		67	62.8863	62.5701	62.2874	62.7591	62.715
68	459	461	465	460	462	68	420	419	418	422	421		68	62.4403	61.9784	61.8435	62.3161	62.2712
69	459	461	465	460	462	69	417	416	415	419	418		69	61.9943	61.5347	61.3997	61.8731	61.8275
70	459	461	465	460	462	70	413	413	412	416	415		70	61.3996	61.0909	60.9558	61.4301	61.3838
71	459	461	465	460	462	71	410	410	409	413	411		71	60.9536	60.6471	60.512	60.987	60.7921
72	459	461	465	460	462	72	407	407	405	410	408		72	60.5076	60.2034	59.9202	60.544	60.3484
73	459	460	465	460	462	73	404	404	402	406	405		73	60.0616	59.7596	59.4763	59.9534	59.9046
74	459	460	465	460	462	74	401	400	399	403	402		74	59.6156	59.168	59.0325	59.5104	59.4609
75	459	460	465	460	462	75	397	397	395	400	398		75	59.0209	58.7242	58.4407	59.0674	58.8692
76	459	460	465	460	462	76	394	394	392	396	395		76	58.5749	58.2804	57.9968	58.4767	58.4255
77	459	460	465	460	462	77	390	390	388	393	391		77	57.9803	57.6888	57.405	58.0337	57.8339
78	459	460	465	460	462	78	387	387	385	389	388		78	57.5343	57.245	56.9612	57.443	57.3901
79	459	460	465	461	462	79	383	383	381	386	384		79	56.9396	56.6533	56.3694	57	56.7985
80	459	460	465	461	462	80	380	380	377	382	380		80	56.4936	56.2096	55.7776	56.4093	56.2068
81	459	460	465	461	462	81	376	376	373	378	377		81	55.8989	55.6179	55.1857	55.8187	55.7631
82	459	460	465	461	462	82	372	372	369	374	373		82	55.3043	55.0262	54.5939	55.228	55.1714
83	459	460	465	461	462	83	368	368	365	371	369		83	54.7096	54.4345	54.0021	54.785	54.5798
84	459	460	465	461	462	84	364	364	361	367	365		84	54.1149	53.8428	53.4103	54.1943	53.9881
85	459	460	465	461	462	85	360	360	357	362	361		85	53.5203	53.2512	52.8185	53.456	53.3965
86	459	460	465	461	462	86	356	355	353	358	356		86	52.9256	52.5116	52.2267	52.8653	52.6569
87	459	460	465	461	462	87	351	351	348	354	352		87	52.1822	51.9199	51.487	52.2746	52.0653
88	459	460	465	461	462	88	347	346	344	349	348		88	51.5876	51.1803	50.8952	51.5363	51.4736
89	459	460	465	461	462	89	343	342	339	345	343		89	50.9929	50.5886	50.1554	50.9456	50.734
90	459	460	465	461	462	90	338	337	334	340	338		90	50.2496	49.849	49.4157	50.2073	49.9945
91	459	460	465	461	462	91	333	332	329	335	334		91	49.5062	49.1094	48.6759	49.4689	49.4028
92	459	460	465	461	462	92	328	327	324	330	329		92	48.7629	48.3698	47.9361	48.7306	48.6633
93	459	460	465	461	462	93	324	322	319	325	324		93	48.1682	47.6302	47.1964	47.9922	47.9237
94	459	460	465	461	462	94	318	316	314	320	318		94	47.2762	46.7427	46.4566	47.2539	47.0362
95	459	460	465	461	462	95	313	311	308	314	313		95	46.5329	46.0031	45.5689	46.3679	46.2967
96	459	460	465	461	462	96	308	306	303	309	308		96	45.7896	45.2635	44.8292	45.6295	45.5571
97	459	460	465	461	462	97	302	300	297	303	302		97	44.8975	44.376	43.9415	44.7435	44.6696
98	459	460	465	461	462	98	297	295	291	298	297		98	44.1542	43.6364	43.0538	44.0052	43.9301
99	459	460	465	461	462	99	291	289	286	292	291		99	43.2622	42.7488	42.314	43.1192	43.0426
100	459	460	465	461	462	100	285	283	280	286	285		100	42.3702	41.8613	41.4263	42.2332	42.1551
101	459	460	465	460	462	101	279	277	274	280	279		101	41.4782	40.9738	40.5386	41.3472	41.2676
102	459	460	465	460	462	102	274	271	268	274	273		102	40.7349	40.0863	39.6509	40.4611	40.3802
103	459	460	465	460	462	103	267	265	262	268	267		103	39.6942	39.1988	38.7632	39.5751	39.4927
104	459	460	465	460	462	104	261	259	256	262	261		104	38.8022	38.3112	37.8755	38.6891	38.6052
105	459	460	465	460	462	105	255	253	249	256	255		105	37.9102	37.4237	36.8398	37.8031	37.7177
106	459	460	465	460	462	106	249	247	243	250	249		106	37.0182	36.5362	35.9521	36.9171	36.8303
107	459	460	465	460	462	107	242	241	237	243	242		107	35.9775	35.6487	35.0644	35.8834	35.7949
108	459	460	465	460	462	108	236	234	230	237	236		108	35.0855	34.6133	34.0287	34.9974	34.9074
109	459	460	465	460	462	109	229	228	224	231	230		109	34.0448	33.7257	33.141	34.1114	34.0199
110	459	460	465	460	462	110	223	221	217	224	223		110	33.1528	32.6903	32.1054	33.0777	32.9845
111	459	460	465	460	462	111	216	215	211	218	217		111	32.1122	31.8028	31.2177	32.1917	32.0971
112	460	460	465	460	463	112	210	208	204	211	210		112	31.2201	30.7673	30.182	31.158	31.0617
113	460	460	465	460	463	113	203	202	198	205	204		113	30.1795	29.8798	29.2943	30.272	30.1742
114	460	460	464	460	463	114	197	195	191	198	197		114	29.2875	28.8444	28.2587	29.2383	29.1388
115	460	460	464	461	463	115	190	188	185	191	190		115	28.2468	27.8089	27.3709	28.2047	28.1034
116	460	460	464	461	463	116	183	182	178	185	184		116	27.2061	26.9214	26.3353	27.3187	27.2159
117	460	460	464	461	463	117	177	175	172	178	177		117	26.3141	25.886	25.4476	26.285	26.1805
118	460	460	464	461	463	118	170	168	165	172	171		118	25.2735	24.8505	24.4119	25.399	25.2931
119	460	461	464	461	463	119	164	161	158	165	164		119	24.3814	23.8151	23.3763	24.3653	24.2577
120	460	461	464	461	463	120	157	154	152	158	158		120	23.3408	22.7797	22.4886	23.3316	23.3702
121	460	461	464	461	463	121	150	148	145	152	151		121	22.3001	21.8921	21.4529	22.4456	22.3348
122	460	461	464	461	463	122	144	141	139	145	145		122	21.4081	20.8567	20.5652	21.4119	21.4473
123	460	461	464	461	463	123	137	134	132	138	138		123	20.3674	19.8213	19.5295	20.3782	20.4119
124	460	461	463	461	462	124	131	128	125	132	131		124	19.4754	18.9337	18.4939	19.4922	19.3766
125	460	461	463	461	462	125	124	121	118	125	125		125	18.4348	17.8983	17.4582	18.4585	18.4891
126	460	461	463	461	462	126	117	114	112	118	118		126	17.3941	16.8629	16.5705	17.4249	17.4537
127	460	461	463	461	462	127	110	108	105	112	111		127	16.3534	15.9753	15.5349	16.5389	16.4183
128	460	461	462	461	462	128	104	101	98	105	105		128	15.4614	14.9399	14.4992	15.5052	15.5308
129	460	461	462	461	462	129	97	94	91	98	98		129	14.4207	13.9045	13.4635	14.4715	14.4954
130	460	461	461	461	462	130	90	87	84	91	91		130	13.3801	12.869	12.4279	13.4378	13.4601
131	460	461	460	461	462	131	83	80	77	84	84		131	12.3394	11.8336	11.3922	12.4041	12.4247
132	460	461	460	461	462	132	76	73	70	77	77		132	11.2987	10.7982	10.3566	11.3705	11.3893
133	460	461	459	460	462	133	68	65	62	70	70		133	10.1094	9.61479	9.17297	10.3368	10.3539
134	460	461	458	460	462	134	61	58	55	62	62		134	9.06871	8.57935	8.13731	9.15544	9.17059
135	460	461	456	460	462	135	54	50	47	55	55		135	8.02804	7.39599	6.9537	8.12176	8.1352
136	460	461	455	460	462	136	46	43	39	47	47		136	6.8387	6.36055	5.77009	6.94041	6.9519
137	460	461	454	460	462	137	38	35	31	39	39		137	5.64936	5.1772	4.58648	5.75907	5.76859
138	460	461	452	460	462	138	30	26	23	31	31		138	4.46002	3.84592	3.40287	4.57772	4.58529
139	460	461	450	460	461	139	22	18	15	23	23		139	3.27068	2.66256	2.21927	3.39637	3.40199
140	460	461	449	460	461	140	14	10	7	15	15		140	2.08134	1.4792	1.03566	2.21503	2.21869				140.875
141	460	461	446	460	461	141	6	2	-1	6	6		141	0.892004	0.29584	-0.147951	0.88601	0.887476		141.75	141.25		141.75	141.75
142	460	461	444	460	461	142	-2	-6	-9	-2	-2		142	-0.297335	-0.887519	-1.33156	-0.295337	-0.295825
143	460	461	442	460	461	143	-10	-13	-16	-9	-9		143	-1.48667	-1.92296	-2.36722	-1.32902	-1.33121
144	460	461	439	461	461	144	-16	-19	-22	-16	-16		144	-2.37868	-2.81048	-3.25492	-2.36269	-2.3666
145	460	461	437	461	461	145	-22	-24	-27	-22	-22		145	-3.27068	-3.55008	-3.99468	-3.2487	-3.25408
146	460	461	434	461	461	146	-26	-28	-31	-26	-27		146	-3.86535	-4.14176	-4.58648	-3.83938	-3.99364
147	460	460	432	461	461	147	-29	-30	-32	-29	-30		147	-4.31135	-4.4376	-4.73443	-4.28238	-4.43738			147.5
148	460	460	429	461	461	148	-31	-30	-33	-31	-31		148	-4.60869	-4.4376	-4.88239	-4.57772	-4.58529		148		148	148.5
149	460	460	426	461	461	149	-30	-29	-31	-31	-32		149	-4.46002	-4.28968	-4.58648	-4.57772	-4.73321						149
150	460	460	423	461	461	150	-29	-26	-29	-29	-30		150	-4.31135	-3.84592	-4.29058	-4.28238	-4.43738
151	460	460	421	461	461	151	-26	-23	-25	-26	-28		151	-3.86535	-3.40216	-3.69878	-3.83938	-4.14156
152	460	460	418	461	461	152	-22	-18	-21	-23	-24		152	-3.27068	-2.66256	-3.10697	-3.39637	-3.5499
153	460	460	415	461	461	153	-18	-13	-16	-18	-20		153	-2.67601	-1.92296	-2.36722	-2.65803	-2.95825
154	460	460	412	461	461	154	-13	-8	-11	-13	-15		154	-1.93268	-1.18336	-1.62746	-1.91969	-2.21869
155	460	460	409	461	461	155	-8	-3	-6	-8	-10		155	-1.18934	-0.44376	-0.887706	-1.18135	-1.47913			155.6
156	460	460	405	461	461	156	-3	2	-1	-3	-4		156	-0.446002	0.29584	-0.147951	-0.443005	-0.591651		156.6		156.167	156.6	156.8
157	460	460	402	461	461	157	2	7	5	2	1		157	0.297335	1.03544	0.739755	0.295337	0.147913
158	460	460	399	461	461	158	7	12	10	7	6		158	1.04067	1.77504	1.47951	1.03368	0.887476
159	460	460	396	461	461	159	12	17	15	13	11		159	1.78401	2.51464	2.21927	1.91969	1.62704
160	460	460	393	460	461	160	17	22	20	18	17		160	2.52735	3.25424	2.95902	2.65803	2.51452
161	460	460	390	460	461	161	22	26	25	23	22		161	3.27068	3.84592	3.69878	3.39637	3.25408
162	460	460	387	460	461	162	26	31	30	28	26		162	3.86535	4.58552	4.43853	4.13472	3.84573
163	460	460	384	460	461	163	31	35	35	33	31		163	4.60869	5.1772	5.17829	4.87306	4.58529
164	460	460	381	460	461	164	35	40	39	37	36		164	5.20336	5.9168	5.77009	5.46373	5.32486
165	460	460	378	460	461	165	39	44	44	42	41		165	5.79803	6.50847	6.50985	6.20207	6.06442
166	460	460	374	460	461	166	44	48	48	47	45		166	6.54136	7.10015	7.10165	6.94041	6.65607
167	460	460	371	460	461	167	48	52	53	51	50		167	7.13603	7.69183	7.84141	7.53109	7.39563
168	460	460	368	460	461	168	52	56	57	56	54		168	7.7307	8.28351	8.43321	8.26943	7.98728
169	460	460	365	460	461	169	56	60	61	60	59		169	8.32537	8.87519	9.02502	8.8601	8.72685
170	460	460	362	459	461	170	60	64	65	64	63		170	8.92004	9.46687	9.61682	9.45078	9.3185
171	460	460	359	459	461	171	64	68	70	68	67		171	9.51471	10.0586	10.3566	10.0415	9.91015
172	460	460	355	459	461	172	68	71	74	73	71		172	10.1094	10.5023	10.9484	10.7798	10.5018
173	460	460	352	459	461	173	72	75	78	77	76		173	10.7041	11.094	11.5402	11.3705	11.2414
174	460	460	349	458	461	174	75	79	82	81	80		174	11.1501	11.6857	12.132	11.9611	11.833
175	460	460	345	458	461	175	79	83	85	85	84		175	11.7447	12.2773	12.5758	12.5518	12.4247
176	460	460	342	457	461	176	83	87	89	89	88		176	12.3394	12.869	13.1676	13.1425	13.0163
177	460	460	338	456	461	177	86	90	93	92	92		177	12.7854	13.3128	13.7594	13.5855	13.608
178	460	460	335	455	461	178	90	94	97	96	95		178	13.3801	13.9045	14.3513	14.1762	14.0517
179	460	460	331	454	461	179	93	98	100	100	99		179	13.8261	14.4961	14.7951	14.7668	14.6434
180	460	460	327	453	461	180	97	101	104	103	103		180	14.4207	14.9399	15.3869	15.2098	15.235
181	460	460	323	452	461	181	100	105	107	107	106		181	14.8667	15.5316	15.8308	15.8005	15.6787
182	460	460	319	450	461	182	103	108	110	110	110		182	15.3127	15.9753	16.2746	16.2435	16.2704
183	460	460	315	449	461	183	106	111	114	114	113		183	15.7587	16.4191	16.8664	16.8342	16.7141
184	460	460	311	447	461	184	109	115	117	117	116		184	16.2047	17.0108	17.3103	17.2772	17.1579
185	460	460	307	445	461	185	112	118	120	120	119		185	16.6507	17.4545	17.7541	17.7202	17.6016
186	460	460	303	443	461	186	115	121	123	123	123		186	17.0967	17.8983	18.198	18.1632	18.1933
187	460	460	298	441	461	187	118	124	126	127	126		187	17.5428	18.3421	18.6418	18.7539	18.637
188	460	460	294	439	461	188	121	127	129	130	129		188	17.9888	18.7858	19.0857	19.1969	19.0807
189	460	460	289	436	461	189	124	130	132	133	131		189	18.4348	19.2296	19.5295	19.6399	19.3766
190	460	460	284	434	461	190	126	133	135	135	134		190	18.7321	19.6733	19.9734	19.9352	19.8203
191	460	460	279	431	461	191	129	136	138	138	137		191	19.1781	20.1171	20.4172	20.3782	20.264
192	460	460	274	428	461	192	132	139	141	141	140		192	19.6241	20.5609	20.8611	20.8212	20.7078
193	460	460	269	425	461	193	134	142	143	144	143		193	19.9214	21.0046	21.157	21.2642	21.1515
194	460	460	264	422	461	194	137	144	146	146	145		194	20.3674	21.3005	21.6009	21.5596	21.4473
195	460	461	258	420	461	195	139	147	148	149	148		195	20.6648	21.7442	21.8968	22.0026	21.8911
196	460	461	253	417	461	196	142	149	151	151	150		196	21.1108	22.0401	22.3406	22.2979	22.1869
197	460	461	247	414	461	197	144	152	153	154	153		197	21.4081	22.4838	22.6365	22.7409	22.6306
198	460	461	241	411	461	198	146	154	155	156	155		198	21.7054	22.7797	22.9324	23.0363	22.9265
199	460	461	236	408	461	199	149	157	158	158	157		199	22.1514	23.2234	23.3763	23.3316	23.2223
200	460	461	230	404	461	200	151	159	160	160	160		200	22.4488	23.5193	23.6722	23.6269	23.666
201	460	461	224	401	461	201	153	161	162	163	162		201	22.7461	23.8151	23.9681	24.0699	23.9619
202	460	461	218	398	461	202	155	163	164	165	164		202	23.0434	24.1109	24.264	24.3653	24.2577
203	460	461	212	395	461	203	156	165	166	167	166		203	23.1921	24.4068	24.5599	24.6606	24.5535
204	460	461	206	392	461	204	158	167	168	169	168		204	23.4894	24.7026	24.8558	24.956	24.8493
205	460	461	199	389	461	205	160	169	170	171	169		205	23.7868	24.9985	25.1517	25.2513	24.9972
206	460	461	193	386	461	206	162	171	171	172	171		206	24.0841	25.2943	25.2996	25.399	25.2931
207	460	461	187	383	461	207	163	173	173	174	173		207	24.2328	25.5901	25.5955	25.6943	25.5889
208	460	461	180	380	461	208	165	175	175	176	175		208	24.5301	25.886	25.8914	25.9896	25.8847
209	460	461	174	376	461	209	166	177	176	178	176		209	24.6788	26.1818	26.0394	26.285	26.0326
210	460	461	167	373	461	210	168	178	178	179	178		210	24.9761	26.3297	26.3353	26.4326	26.3285
211	460	461	161	370	461	211	169	180	179	181	180		211	25.1248	26.6256	26.4832	26.728	26.6243
212	460	461	154	367	461	212	171	181	181	182	181		212	25.4221	26.7735	26.7791	26.8756	26.7722
213	460	461	148	364	461	213	172	183	182	184	183		213	25.5708	27.0693	26.9271	27.171	27.068
214	460	461	141	361	461	214	173	184	183	185	184		214	25.7195	27.2173	27.075	27.3187	27.2159
215	460	461	135	358	461	215	175	185	185	186	185		215	26.0168	27.3652	27.3709	27.4663	27.3638
216	460	461	128	355	461	216	176	187	186	187	186		216	26.1655	27.661	27.5189	27.614	27.5118
217	460	461	122	351	461	217	177	188	187	189	188		217	26.3141	27.8089	27.6669	27.9093	27.8076
218	460	461	115	348	461	218	178	189	188	190	189		218	26.4628	27.9569	27.8148	28.057	27.9555
219	460	461	108	345	461	219	178	190	189	191	190		219	26.4628	28.1048	27.9628	28.2047	28.1034
220	460	461	102	341	461	220	179	190	190	192	191		220	26.6115	28.1048	28.1107	28.3523	28.2513
221	460	461	95	338	461	221	180	191	190	192	191		221	26.7601	28.2527	28.1107	28.3523	28.2513
222	460	461	89	334	461	222	181	192	191	193	192		222	26.9088	28.4006	28.2587	28.5	28.3992
223	460	461	82	331	461	223	181	192	192	194	193		223	26.9088	28.4006	28.4066	28.6477	28.5471
224	460	461	75	327	460	224	182	193	192	195	194		224	27.0575	28.5485	28.4066	28.7953	28.6951
225	460	461	68	323	460	225	182	193	193	195	194		225	27.0575	28.5485	28.5546	28.7953	28.6951
226	460	461	62	319	460	226	183	194	193	196	195		226	27.2061	28.6965	28.5546	28.943	28.843
227	460	461	55	316	460	227	183	194	194	196	195		227	27.2061	28.6965	28.7025	28.943	28.843
228	460	461	48	312	460	228	183	194	194	197	196		228	27.2061	28.6965	28.7025	29.0907	28.9909
229	460	461	41	307	460	229	184	194	194	197	196		229	27.3548	28.6965	28.7025	29.0907	28.9909
230	460	461	34	303	460	230	184	194	195	197	196		230	27.3548	28.6965	28.8505	29.0907	28.9909
231	460	461	27	299	460	231	184	194	195	197	197		231	27.3548	28.6965	28.8505	29.0907	29.1388
232	460	461	20	294	460	232	184	194	195	197	197		232	27.3548	28.6965	28.8505	29.0907	29.1388
233	460	461	12	290	460	233	184	194	195	198	197		233	27.3548	28.6965	28.8505	29.2383	29.1388
234	460	461	5	285	460	234	184	194	195	198	197		234	27.3548	28.6965	28.8505	29.2383	29.1388
235	460	461	-3	280	460	235	183	194	195	198	197		235	27.2061	28.6965	28.8505	29.2383	29.1388
236	460	461	-11	275	460	236	183	193	195	197	197		236	27.2061	28.5485	28.8505	29.0907	29.1388
237	460	461	-19	270	460	237	183	193	194	197	196		237	27.2061	28.5485	28.7025	29.0907	28.9909
238	460	461	-27	265	460	238	183	193	194	197	196		238	27.2061	28.5485	28.7025	29.0907	28.9909
239	460	461	-35	259	460	239	182	192	194	197	196		239	27.0575	28.4006	28.7025	29.0907	28.9909
240	460	461	-43	254	460	240	182	192	193	197	196		240	27.0575	28.4006	28.5546	29.0907	28.9909
241	460	461	-51	248	460	241	181	191	193	196	195		241	26.9088	28.2527	28.5546	28.943	28.843
242	460	460	-59	243	460	242	181	190	192	196	195		242	26.9088	28.1048	28.4066	28.943	28.843
243	460	460	-66	237	460	243	180	190	192	195	194		243	26.7601	28.1048	28.4066	28.7953	28.6951
244	460	460	-72	231	460	244	179	189	191	194	194		244	26.6115	27.9569	28.2587	28.6477	28.6951
245	460	460	-77	225	460	245	179	188	190	194	193		245	26.6115	27.8089	28.1107	28.6477	28.5471
246	460	460	-81	219	460	246	178	187	190	193	192		246	26.4628	27.661	28.1107	28.5	28.3992
247	460	460	-82	213	460	247	177	186	189	192	192		247	26.3141	27.5131	27.9628	28.3523	28.3992
248	460	460	-83	207	460	248	176	185	188	191	191		248	26.1655	27.3652	27.8148	28.2047	28.2513
249	460	460	-81	201	460	249	175	184	187	190	190		249	26.0168	27.2173	27.6669	28.057	28.1034
250	460	460	-79	195	460	250	174	183	186	189	189		250	25.8681	27.0693	27.5189	27.9093	27.9555
251	460	460	-75	188	460	251	172	181	185	188	188		251	25.5708	26.7735	27.3709	27.7617	27.8076
252	460	460	-71	182	460	252	171	180	183	187	187		252	25.4221	26.6256	27.075	27.614	27.6597
253	460	460	-66	176	460	253	170	179	182	186	185		253	25.2735	26.4777	26.9271	27.4663	27.3638
254	460	460	-61	169	460	254	168	177	181	185	184		254	24.9761	26.1818	26.7791	27.3187	27.2159
255	460	460	-56	163	460	255	167	176	179	183	183		255	24.8275	26.0339	26.4832	27.0233	27.068
256	460	460	-51	156	460	256	165	174	178	182	182		256	24.5301	25.7381	26.3353	26.8756	26.9201
257	460	460	-45	150	460	257	164	172	176	180	180		257	24.3814	25.4422	26.0394	26.5803	26.6243
258	460	460	-40	143	460	258	162	171	175	179	179		258	24.0841	25.2943	25.8914	26.4326	26.4764
259	460	460	-35	136	460	259	160	169	173	177	177		259	23.7868	24.9985	25.5955	26.1373	26.1805
260	460	460	-30	130	460	260	159	167	171	176	175		260	23.6381	24.7026	25.2996	25.9896	25.8847
261	460	460	-25	123	460	261	157	165	169	174	174		261	23.3408	24.4068	25.0037	25.6943	25.7368
262	460	460	-20	117	460	262	155	163	167	172	172		262	23.0434	24.1109	24.7078	25.399	25.441
263	460	460	-15	110	460	263	153	161	165	170	170		263	22.7461	23.8151	24.4119	25.1036	25.1452
264	460	460	-11	103	460	264	151	159	163	168	168		264	22.4488	23.5193	24.116	24.8083	24.8493
265	460	460	-6	97	460	265	148	157	161	166	166		265	22.0028	23.2234	23.8201	24.513	24.5535
266	460	460	-2	90	460	266	146	155	159	164	164		266	21.7054	22.9276	23.5242	24.2176	24.2577
267	460	460	3	83	460	267	144	153	157	162	162		267	21.4081	22.6317	23.2283	23.9223	23.9619
268	460	460	7	77	460	268	141	150	154	160	160		268	20.9621	22.188	22.7845	23.6269	23.666
269	460	460	11	70	460	269	139	148	152	157	158		269	20.6648	21.8921	22.4886	23.1839	23.3702
270	460	460	15	63	460	270	136	145	149	155	155		270	20.2188	21.4484	22.0447	22.8886	22.9265
271	460	460	20	57	460	271	134	143	147	152	153		271	19.9214	21.1525	21.7488	22.4456	22.6306
272	460	460	24	50	460	272	131	140	144	150	150		272	19.4754	20.7088	21.305	22.1503	22.1869
273	460	460	28	43	460	273	128	137	141	147	148		273	19.0294	20.265	20.8611	21.7073	21.8911
274	460	460	32	36	460	274	125	135	138	144	145		274	18.5834	19.9692	20.4172	21.2642	21.4473
275	460	460	35	29	460	275	122	132	136	142	143		275	18.1374	19.5254	20.1213	20.9689	21.1515
276	460	460	39	22	461	276	119	129	133	139	140		276	17.6914	19.0817	19.6775	20.5259	20.7078
277	460	460	43	15	461	277	116	126	130	136	137		277	17.2454	18.6379	19.2336	20.0829	20.264
278	460	460	47	7	461	278	113	123	127	133	134		278	16.7994	18.1941	18.7898	19.6399	19.8203
279	460	460	50	0	461	279	110	120	123	130	131		279	16.3534	17.7504	18.198	19.1969	19.3766
280	460	460	54	-8	461	280	106	117	120	127	128		280	15.7587	17.3066	17.7541	18.7539	18.9328
281	460	460	57	-16	461	281	103	114	117	124	125		281	15.3127	16.8629	17.3103	18.3109	18.4891
282	460	460	60	-24	461	282	99	110	113	120	122		282	14.7181	16.2712	16.7185	17.7202	18.0453
283	460	460	64	-32	461	283	96	107	110	117	118		283	14.2721	15.8274	16.2746	17.2772	17.4537
284	460	460	67	-40	461	284	92	104	106	114	115		284	13.6774	15.3837	15.6828	16.8342	17.01
285	460	460	70	-49	461	285	88	100	103	110	112		285	13.0827	14.792	15.239	16.2435	16.5662
286	460	460	73	-57	461	286	84	97	99	106	108		286	12.4881	14.3482	14.6472	15.6528	15.9746
287	460	460	76	-64	461	287	81	93	96	103	104		287	12.0421	13.7565	14.2033	15.2098	15.3829
288	460	460	79	-71	461	288	77	89	92	99	101		288	11.4474	13.1649	13.6115	14.6192	14.9392
289	460	460	82	-77	461	289	73	86	88	95	97		289	10.8527	12.7211	13.0197	14.0285	14.3475
290	460	460	85	-81	461	290	69	82	84	92	93		290	10.258	12.1294	12.4279	13.5855	13.7559
291	460	460	88	-84	461	291	65	78	80	88	89		291	9.66338	11.5378	11.8361	12.9948	13.1642
292	460	460	91	-86	461	292	61	74	76	84	85		292	9.06871	10.9461	11.2443	12.4041	12.5726
293	460	460	93	-86	461	293	56	70	72	80	81		293	8.32537	10.3544	10.6525	11.8135	11.9809
294	460	460	96	-84	461	294	52	66	68	76	77		294	7.7307	9.76271	10.0607	11.2228	11.3893
295	460	460	98	-81	461	295	48	62	63	71	73		295	7.13603	9.17103	9.32092	10.4845	10.7976
296	460	460	101	-78	461	296	43	58	59	67	68		296	6.3927	8.57935	8.72911	9.89378	10.0581
297	460	460	103	-73	461	297	39	53	55	63	64		297	5.79803	7.83975	8.13731	9.30311	9.46641
298	460	460	105	-68	461	298	34	49	50	59	60		298	5.05469	7.24807	7.39755	8.71244	8.87476
299	460	460	108	-63	461	299	29	45	46	54	55		299	4.31135	6.65639	6.80575	7.97409	8.1352
300	460	460	110	-58	461	300	25	40	41	50	51		300	3.71668	5.9168	6.06599	7.38342	7.54355
301	460	460	112	-53	461	301	20	36	36	45	46		301	2.97335	5.32512	5.32624	6.64508	6.80398
302	460	460	114	-48	461	302	15	31	31	40	41		302	2.23001	4.58552	4.58648	5.90674	6.06442
303	460	460	116	-42	461	303	10	26	26	35	37		303	1.48667	3.84592	3.84673	5.16839	5.47277
304	460	460	118	-37	461	304	5	21	21	30	32		304	0.743337	3.10632	3.10697	4.43005	4.73321
305	460	460	120	-32	461	305	0	16	16	25	27		305	0	2.36672	2.36722	3.69171	3.99364		305
306	460	460	121	-27	461	306	-5	12	11	20	22		306	-0.743337	1.77504	1.62746	2.95337	3.25408
307	460	460	123	-22	461	307	-9	7	6	15	17		307	-1.33801	1.03544	0.887706	2.21503	2.51452
308	460	460	125	-18	461	308	-13	2	1	10	12		308	-1.93268	0.29584	0.147951	1.47668	1.77495			308.4	308.2
309	460	460	126	-13	461	309	-17	-3	-4	5	7		309	-2.52735	-0.44376	-0.591804	0.738342	1.03539
310	460	460	128	-8	461	310	-19	-8	-8	0	2		310	-2.82468	-1.18336	-1.18361	0	0.295825					310	310.4
311	460	460	129	-4	461	311	-21	-12	-12	-5	-3		311	-3.12201	-1.77504	-1.77541	-0.738342	-0.443738
312	460	460	131	1	461	312	-22	-16	-16	-9	-8		312	-3.27068	-2.36672	-2.36722	-1.32902	-1.1833
313	460	460	132	5	461	313	-21	-19	-19	-13	-12		313	-3.12201	-2.81048	-2.81107	-1.91969	-1.77495
314	460	460	133	9	461	314	-20	-21	-21	-17	-16		314	-2.97335	-3.10632	-3.10697	-2.51036	-2.3666
315	460	460	135	13	461	315	-18	-22	-22	-19	-18		315	-2.67601	-3.25424	-3.25492	-2.8057	-2.66243
316	460	460	136	18	461	316	-16	-22	-22	-21	-20		316	-2.37868	-3.25424	-3.25492	-3.10104	-2.95825
317	460	460	137	22	461	317	-13	-21	-22	-21	-21		317	-1.93268	-3.10632	-3.25492	-3.10104	-3.10617
318	460	460	138	26	461	318	-10	-19	-20	-21	-21		318	-1.48667	-2.81048	-2.95902	-3.10104	-3.10617
319	460	460	139	30	461	319	-6	-17	-17	-20	-20		319	-0.892004	-2.51464	-2.51517	-2.95337	-2.95825
320	460	460	140	34	462	320	-3	-14	-14	-18	-18		320	-0.446002	-2.07088	-2.07132	-2.65803	-2.66243
321	460	460	140	37	462	321	1	-11	-11	-15	-16		321	0.148667	-1.62712	-1.62746	-2.21503	-2.3666
322	460	460	141	41	462	322	4	-7	-7	-12	-13		322	0.594669	-1.03544	-1.03566	-1.77202	-1.92286
323	460	460	142	45	462	323	8	-4	-4	-8	-9		323	1.18934	-0.59168	-0.591804	-1.18135	-1.33121
324	460	460	142	48	462	324	11	0	0	-5	-6		324	1.63534	0	0	-0.738342	-0.887476
325	460	460	143	52	462	325	14	4	4	-1	-2		325	2.08134	0.59168	0.591804	-0.147668	-0.295825
326	460	460	143	55	462	326	17	7	7	3	2		326	2.52735	1.03544	1.03566	0.443005	0.295825
327	460	460	144	59	462	327	21	11	11	6	5		327	3.12201	1.62712	1.62746	0.88601	0.739563
328	460	460	144	62	462	328	23	14	14	10	9		328	3.41935	2.07088	2.07132	1.47668	1.33121
329	460	460	144	65	462	329	26	17	17	13	12		329	3.86535	2.51464	2.51517	1.91969	1.77495
330	460	460	145	68	462	330	29	21	20	16	15		330	4.31135	3.10632	2.95902	2.36269	2.21869
331	460	460	145	72	462	331	32	24	23	20	19		331	4.75736	3.55008	3.40287	2.95337	2.81034
332	460	460	145	75	462	332	34	27	26	23	22		332	5.05469	3.99384	3.84673	3.39637	3.25408
333	460	460	145	78	462	333	37	30	28	26	24		333	5.50069	4.4376	4.14263	3.83938	3.5499
[truncated: 1,720 more rows]

## Sheet: KRT_Statistics_round
Item	Date	Time	T0<s>	T1<s>	tp0<ms>	d0<ms>	M<kg>	H<mm>	v0<m/s>	Gmax	E*<kPa>	k<N/mm>	ER<%>	D<mm>	fn<Hz>
[truncated: 32 more rows]

[truncated: 22 more sheets: KIN_75_shift, KIN_25_shift, KIN_50_shift, comparism_KRT_KIN, KRT_Raw, KRT_Statistics, KRT_KIN_resolution, KIN_C0192_raw, KIN_C0193_raw, KIN_C0194_raw, KIN_C0195_raw, KIN_C0196_raw, KIN_C0198_raw, KIN_C0199_raw, KIN_C0200_raw, KIN_C0201_raw, KIN_C0202_raw, KIN_C0203_raw, KIN_C0204_raw, KIN_C0205_raw …]
